# Supplementary material for: A hyper-dynamic nature of bivalent promoter states underlies coordinated developmental gene expression modules
Source: BMC Genomics. 2014 Dec 30;15(1):1186. doi: 10.1186/1471-2164-15-1186 (PMC4320513; doi:10.1186/1471-2164-15-1186)
Supplement: Supplementary file 2 — Additional file 2: A zip file containing five Excel tables. Table S2. Genes up- or down-regulated at each stage of differentiation; Table S3. GO terms enriched among genes up- or down-regulated at each stage of differentiation; Table S4. GO terms enriched among genes included in the 19 expression clusters; Table S5: Genes included in the 19 expression clusters; Table S6: Comparisons of enrichment in chromatin states and of chromatin state dynamics between expression clusters. Tables show P-values of (A) comparisons of enrichment in chromatin states (gene ratios; Wilcoxon test with Bonferroni correction and (B) comparisons of chromatin state dynamics (gene ratio differences; one-sided Wilcoxon tests). (ZIP 1 MB) [file 12864_2014_6925_MOESM2_ESM.zip]

Archive with 5 entries (5 files):
- 2014 Shah Table S2.xls
- 2014 Shah Table S3.xls
- 2014 Shah Table S4.xls
- 2014 Shah Table S5.xls
- 2014 Shah Table S6AB.xls
