# Supplementary material for: A hyper-dynamic nature of bivalent promoter states underlies coordinated developmental gene expression modules
Source: BMC Genomics. 2014 Dec 30;15(1):1186. doi: 10.1186/1471-2164-15-1186 (PMC4320513; doi:10.1186/1471-2164-15-1186)
Supplement: Supplementary file 2 — Additional file 2: A zip file containing five Excel tables. Table S2. Genes up- or down-regulated at each stage of differentiation; Table S3. GO terms enriched among genes up- or down-regulated at each stage of differentiation; Table S4. GO terms enriched among genes included in the 19 expression clusters; Table S5: Genes included in the 19 expression clusters; Table S6: Comparisons of enrichment in chromatin states and of chromatin state dynamics between expression clusters. Tables show P-values of (A) comparisons of enrichment in chromatin states (gene ratios; Wilcoxon test with Bonferroni correction and (B) comparisons of chromatin state dynamics (gene ratio differences; one-sided Wilcoxon tests). (ZIP 1 MB) [file 12864_2014_6925_MOESM2_ESM.zip › 2014 Shah Table S2.xls]

## Sheet: UP  Day_-2_Day_0
Genes up-regulated between Day -2 and Day 0
Gene Symbol	Description
AADAC	Homo sapiens arylacetamide deacetylase (AADAC), mRNA.
AARS	Homo sapiens alanyl-tRNA synthetase (AARS), mRNA.
ABCA1	Homo sapiens ATP-binding cassette, sub-family A (ABC1), member 1 (ABCA1), mRNA.
ABHD13	Homo sapiens abhydrolase domain containing 13 (ABHD13), mRNA.
ABHD15	Homo sapiens abhydrolase domain containing 15 (ABHD15), mRNA.
ACLY	Homo sapiens ATP citrate lyase (ACLY), transcript variant 1, mRNA.
ACTG2	Homo sapiens actin, gamma 2, smooth muscle, enteric (ACTG2), transcript variant 1, mRNA.
ADAM12	Homo sapiens ADAM metallopeptidase domain 12 (ADAM12), transcript variant 1, mRNA.
ADAM23	Homo sapiens ADAM metallopeptidase domain 23 (ADAM23), mRNA.
ADAM32	Homo sapiens ADAM metallopeptidase domain 32 (ADAM32), mRNA.
ADAMTS10	Homo sapiens ADAM metallopeptidase with thrombospondin type 1 motif, 10 (ADAMTS10), mRNA.
ADAMTSL4	Homo sapiens ADAMTS-like 4 (ADAMTSL4), transcript variant 1, mRNA.
ADM2	Homo sapiens adrenomedullin 2 (ADM2), transcript variant 2, mRNA.
ADRA2A	Homo sapiens adrenoceptor alpha 2A (ADRA2A), mRNA.
AEBP1	Homo sapiens AE binding protein 1 (AEBP1), mRNA.
ALDH1A3	Homo sapiens aldehyde dehydrogenase 1 family, member A3 (ALDH1A3), mRNA.
ALDH1L2	Homo sapiens aldehyde dehydrogenase 1 family, member L2 (ALDH1L2), transcript variant 2, non-coding RNA.
AMIGO2	Homo sapiens adhesion molecule with Ig-like domain 2 (AMIGO2), transcript variant 2, mRNA.
ANGPTL4	Homo sapiens angiopoietin-like 4 (ANGPTL4), transcript variant 1, mRNA.
ANK2	Homo sapiens ankyrin 2, neuronal (ANK2), transcript variant 3, mRNA.
ANKRD11	Homo sapiens ankyrin repeat domain 11 (ANKRD11), transcript variant 1, mRNA.
AP1AR	Homo sapiens adaptor-related protein complex 1 associated regulatory protein (AP1AR), transcript variant 1, mRNA.
APBB1IP	Homo sapiens amyloid beta (A4) precursor protein-binding, family B, member 1 interacting protein (APBB1IP), mRNA.
APBB2	Homo sapiens amyloid beta (A4) precursor protein-binding, family B, member 2 (APBB2), transcript variant 2, mRNA.
APCDD1L	Homo sapiens adenomatosis polyposis coli down-regulated 1-like (APCDD1L), mRNA.
APCDD1L-AS1	Homo sapiens APCDD1L antisense RNA 1 (head to head) (APCDD1L-AS1), non-coding RNA.
APOD	Homo sapiens apolipoprotein D (APOD), mRNA.
ARHGEF2	Homo sapiens Rho/Rac guanine nucleotide exchange factor (GEF) 2 (ARHGEF2), transcript variant 2, mRNA.
ARNT,CTSK	-
ARSI	Homo sapiens arylsulfatase family, member I (ARSI), mRNA.
ASAP2	Homo sapiens ArfGAP with SH3 domain, ankyrin repeat and PH domain 2 (ASAP2), transcript variant 1, mRNA.
ASNS	Homo sapiens asparagine synthetase (glutamine-hydrolyzing) (ASNS), transcript variant 4, mRNA.
ATAD1	Homo sapiens ATPase family, AAA domain containing 1 (ATAD1), mRNA.
ATP13A2	Homo sapiens ATPase type 13A2 (ATP13A2), transcript variant 1, mRNA.
ATP6AP2	Homo sapiens ATPase, H+ transporting, lysosomal accessory protein 2 (ATP6AP2), mRNA.
ATP6V0C	Homo sapiens ATPase, H+ transporting, lysosomal 16kDa, V0 subunit c (ATP6V0C), transcript variant 2, mRNA.
ATXN1	Homo sapiens ataxin 1 (ATXN1), transcript variant 1, mRNA.
BAI2	Homo sapiens brain-specific angiogenesis inhibitor 2 (BAI2), mRNA.
BCAT1	Homo sapiens branched chain amino-acid transaminase 1, cytosolic (BCAT1), transcript variant 1, mRNA.
BCL9L	Homo sapiens B-cell CLL/lymphoma 9-like (BCL9L), mRNA.
BGN	Homo sapiens biglycan (BGN), mRNA.
BHLHE40	Homo sapiens basic helix-loop-helix family, member e40 (BHLHE40), mRNA.
BMP1	Homo sapiens bone morphogenetic protein 1 (BMP1), transcript variant 3, mRNA.
BTF3L4	Homo sapiens basic transcription factor 3-like 4 (BTF3L4), transcript variant 1, mRNA.
C11orf96	Homo sapiens chromosome 11 open reading frame 96 (C11orf96), mRNA.
C16orf72	Homo sapiens chromosome 16 open reading frame 72 (C16orf72), mRNA.
C1orf51	Homo sapiens chromosome 1 open reading frame 51 (C1orf51), mRNA.
C1QTNF1	Homo sapiens C1q and tumor necrosis factor related protein 1 (C1QTNF1), transcript variant 1, mRNA.
C1S	Homo sapiens complement component 1, s subcomponent (C1S), transcript variant 2, mRNA.
C3	Homo sapiens complement component 3 (C3), mRNA.
C4orf32	Homo sapiens chromosome 4 open reading frame 32 (C4orf32), mRNA.
C5AR2	Homo sapiens complement component 5a receptor 2 (C5AR2), transcript variant 1, mRNA.
C5orf28	Homo sapiens chromosome 5 open reading frame 28 (C5orf28), mRNA.
CA4	Homo sapiens carbonic anhydrase IV (CA4), mRNA.
CALD1	Homo sapiens caldesmon 1 (CALD1), transcript variant 1, mRNA.
CAMKK1	Homo sapiens calcium/calmodulin-dependent protein kinase kinase 1, alpha (CAMKK1), transcript variant 1, mRNA.
CAPNS2,LPCAT2	-
CARS	Homo sapiens cysteinyl-tRNA synthetase (CARS), transcript variant 5, mRNA.
CBS	Homo sapiens cystathionine-beta-synthase (CBS), transcript variant 3, mRNA.
CCDC71L	Homo sapiens coiled-coil domain containing 71-like (CCDC71L), mRNA.
CCL13	Homo sapiens chemokine (C-C motif) ligand 13 (CCL13), mRNA.
CCND2	Homo sapiens cyclin D2 (CCND2), mRNA.
CCNDBP1	Homo sapiens cyclin D-type binding-protein 1 (CCNDBP1), transcript variant 1, mRNA.
CCPG1,DYX1C1	-
CCSAP	Homo sapiens centriole, cilia and spindle-associated protein (CCSAP), mRNA.
CCZ1	Homo sapiens CCZ1 vacuolar protein trafficking and biogenesis associated homolog (S. cerevisiae) (CCZ1), mRNA.
CCZ1B	Homo sapiens CCZ1 vacuolar protein trafficking and biogenesis associated homolog B (S. cerevisiae) (CCZ1B), mRNA.
CD200	Homo sapiens CD200 molecule (CD200), transcript variant 2, mRNA.
CD2AP	Homo sapiens CD2-associated protein (CD2AP), mRNA.
CD55	Homo sapiens CD55 molecule, decay accelerating factor for complement (Cromer blood group) (CD55), transcript variant 2, mRNA.
CD58	Homo sapiens CD58 molecule (CD58), transcript variant 1, mRNA.
CD9	Homo sapiens CD9 molecule (CD9), mRNA.
CDH2	Homo sapiens cadherin 2, type 1, N-cadherin (neuronal) (CDH2), mRNA.
CDH6	Homo sapiens cadherin 6, type 2, K-cadherin (fetal kidney) (CDH6), mRNA.
CDKN2B	Homo sapiens cyclin-dependent kinase inhibitor 2B (p15, inhibits CDK4) (CDKN2B), transcript variant 2, mRNA.
CEBPD	Homo sapiens CCAAT/enhancer binding protein (C/EBP), delta (CEBPD), mRNA.
CEBPG	Homo sapiens CCAAT/enhancer binding protein (C/EBP), gamma (CEBPG), transcript variant 1, mRNA.
CH25H	Homo sapiens cholesterol 25-hydroxylase (CH25H), mRNA.
CHAC1	Homo sapiens ChaC, cation transport regulator homolog 1 (E. coli) (CHAC1), transcript variant 2, mRNA.
CHSY1	Homo sapiens chondroitin sulfate synthase 1 (CHSY1), mRNA.
CILP	Homo sapiens cartilage intermediate layer protein, nucleotide pyrophosphohydrolase (CILP), mRNA.
CKB	Homo sapiens creatine kinase, brain (CKB), mRNA.
CLDN14	Homo sapiens claudin 14 (CLDN14), transcript variant 3, mRNA.
CLU	Homo sapiens clusterin (CLU), transcript variant 3, non-coding RNA.
CMKLR1	Homo sapiens chemokine-like receptor 1 (CMKLR1), transcript variant 1, mRNA.
CNOT8	Homo sapiens CCR4-NOT transcription complex, subunit 8 (CNOT8), mRNA.
COL15A1	Homo sapiens collagen, type XV, alpha 1 (COL15A1), mRNA.
COL16A1	Homo sapiens collagen, type XVI, alpha 1 (COL16A1), mRNA.
COL18A1	Homo sapiens collagen, type XVIII, alpha 1 (COL18A1), transcript variant 2, mRNA.
COL1A1	Homo sapiens collagen, type I, alpha 1 (COL1A1), mRNA.
COL1A2	Homo sapiens collagen, type I, alpha 2 (COL1A2), mRNA.
COL22A1	Homo sapiens collagen, type XXII, alpha 1 (COL22A1), mRNA.
COL3A1	Homo sapiens collagen, type III, alpha 1 (COL3A1), mRNA.
COL4A5	Homo sapiens collagen, type IV, alpha 5 (COL4A5), transcript variant 1, mRNA.
COL5A1	Homo sapiens collagen, type V, alpha 1 (COL5A1), transcript variant 1, mRNA.
COL5A2	Homo sapiens collagen, type V, alpha 2 (COL5A2), mRNA.
COL5A3	Homo sapiens collagen, type V, alpha 3 (COL5A3), mRNA.
COL6A1	Homo sapiens collagen, type VI, alpha 1 (COL6A1), mRNA.
COL6A3	Homo sapiens collagen, type VI, alpha 3 (COL6A3), transcript variant 1, mRNA.
COL7A1	Homo sapiens collagen, type VII, alpha 1 (COL7A1), mRNA.
COL8A2	Homo sapiens collagen, type VIII, alpha 2 (COL8A2), mRNA.
CPOX	Homo sapiens coproporphyrinogen oxidase (CPOX), mRNA.
CPXM1	Homo sapiens carboxypeptidase X (M14 family), member 1 (CPXM1), transcript variant 2, mRNA.
CPXM2	Homo sapiens carboxypeptidase X (M14 family), member 2 (CPXM2), mRNA.
CPZ	Homo sapiens carboxypeptidase Z (CPZ), transcript variant 1, mRNA.
CRABP2	Homo sapiens cellular retinoic acid binding protein 2 (CRABP2), transcript variant 2, mRNA.
CREB3L1	Homo sapiens cAMP responsive element binding protein 3-like 1 (CREB3L1), mRNA.
CRHBP	Homo sapiens corticotropin releasing hormone binding protein (CRHBP), mRNA.
CRIP2	Homo sapiens cysteine-rich protein 2 (CRIP2), transcript variant 1, mRNA.
CSPG4	Homo sapiens chondroitin sulfate proteoglycan 4 (CSPG4), mRNA.
CSRNP1	Homo sapiens cysteine-serine-rich nuclear protein 1 (CSRNP1), mRNA.
CSTA	Homo sapiens cystatin A (stefin A) (CSTA), mRNA.
CTAGE5	Homo sapiens CTAGE family, member 5 (CTAGE5), transcript variant 7, mRNA.
CTGF	Homo sapiens connective tissue growth factor (CTGF), mRNA.
CTH	Homo sapiens cystathionase (cystathionine gamma-lyase) (CTH), transcript variant 1, mRNA.
CTHRC1	Homo sapiens collagen triple helix repeat containing 1 (CTHRC1), transcript variant 1, mRNA.
CUL4B	Homo sapiens cullin 4B (CUL4B), transcript variant 1, mRNA.
CXCL1	Homo sapiens chemokine (C-X-C motif) ligand 1 (melanoma growth stimulating activity, alpha) (CXCL1), transcript variant 2, non-coding RNA.
CXCL2	Homo sapiens chemokine (C-X-C motif) ligand 2 (CXCL2), mRNA.
CXCL6	Homo sapiens chemokine (C-X-C motif) ligand 6 (CXCL6), mRNA.
CXCR7	Homo sapiens chemokine (C-X-C motif) receptor 7 (CXCR7), mRNA.
CYGB	Homo sapiens cytoglobin (CYGB), mRNA.
CYP1B1	Homo sapiens cytochrome P450, family 1, subfamily B, polypeptide 1 (CYP1B1), mRNA.
CYP26B1	Homo sapiens cytochrome P450, family 26, subfamily B, polypeptide 1 (CYP26B1), transcript variant 1, mRNA.
DACT1	Homo sapiens dishevelled-binding antagonist of beta-catenin 1 (DACT1), transcript variant 1, mRNA.
DCLK3	Homo sapiens doublecortin-like kinase 3 (DCLK3), mRNA.
DCN	Homo sapiens decorin (DCN), transcript variant A2, mRNA.
DDIT4	Homo sapiens DNA-damage-inducible transcript 4 (DDIT4), mRNA.
DIO2	Homo sapiens deiodinase, iodothyronine, type II (DIO2), transcript variant 4, mRNA.
DNAJB14	Homo sapiens DnaJ (Hsp40) homolog, subfamily B, member 14 (DNAJB14), transcript variant 1, mRNA.
DNAJB9	Homo sapiens DnaJ (Hsp40) homolog, subfamily B, member 9 (DNAJB9), mRNA.
DNAJC10	Homo sapiens DnaJ (Hsp40) homolog, subfamily C, member 10 (DNAJC10), transcript variant 1, mRNA.
DOCK11	Homo sapiens dedicator of cytokinesis 11 (DOCK11), mRNA.
DPT	Homo sapiens dermatopontin (DPT), mRNA.
DPY19L4	Homo sapiens dpy-19-like 4 (C. elegans) (DPY19L4), mRNA.
DTWD1	Homo sapiens DTW domain containing 1 (DTWD1), transcript variant 1, mRNA.
DTWD2	Homo sapiens DTW domain containing 2 (DTWD2), mRNA.
DYNLT3	Homo sapiens dynein, light chain, Tctex-type 3 (DYNLT3), mRNA.
E2F7	Homo sapiens E2F transcription factor 7 (E2F7), mRNA.
EGR2	Homo sapiens early growth response 2 (EGR2), transcript variant 3, mRNA.
EIF1	Homo sapiens eukaryotic translation initiation factor 1 (EIF1), mRNA.
EIF2S2	Homo sapiens eukaryotic translation initiation factor 2, subunit 2 beta, 38kDa (EIF2S2), mRNA.
EIF4EBP1	Homo sapiens eukaryotic translation initiation factor 4E binding protein 1 (EIF4EBP1), mRNA.
ENOX1	Homo sapiens ecto-NOX disulfide-thiol exchanger 1 (ENOX1), transcript variant 1, mRNA.
ERMN	Homo sapiens ermin, ERM-like protein (ERMN), transcript variant 1, mRNA.
ETV5	Homo sapiens ets variant 5 (ETV5), mRNA.
F2RL1	Homo sapiens coagulation factor II (thrombin) receptor-like 1 (F2RL1), mRNA.
F3	Homo sapiens coagulation factor III (thromboplastin, tissue factor) (F3), transcript variant 1, mRNA.
FAM102A	Homo sapiens family with sequence similarity 102, member A (FAM102A), transcript variant 1, mRNA.
FAP	Homo sapiens fibroblast activation protein, alpha (FAP), mRNA.
FBLN1	Homo sapiens fibulin 1 (FBLN1), transcript variant D, mRNA.
FBLN5	Homo sapiens fibulin 5 (FBLN5), mRNA.
FCRLA	Homo sapiens Fc receptor-like A (FCRLA), transcript variant 1, mRNA.
FCRLB	Homo sapiens Fc receptor-like B (FCRLB), mRNA.
FGF16	Homo sapiens fibroblast growth factor 16 (FGF16), mRNA.
FGF2	Homo sapiens fibroblast growth factor 2 (basic) (FGF2), mRNA.
FGF7	Homo sapiens fibroblast growth factor 7 (FGF7), mRNA.
FGL2	Homo sapiens fibrinogen-like 2 (FGL2), mRNA.
FIBIN	Homo sapiens fin bud initiation factor homolog (zebrafish) (FIBIN), mRNA.
FLT1	Homo sapiens fms-related tyrosine kinase 1 (FLT1), transcript variant 1, mRNA.
FMNL1	Homo sapiens formin-like 1 (FMNL1), mRNA.
FOXS1	Homo sapiens forkhead box S1 (FOXS1), mRNA.
FRS2	Homo sapiens fibroblast growth factor receptor substrate 2 (FRS2), transcript variant 1, mRNA.
FZD6	Homo sapiens frizzled family receptor 6 (FZD6), transcript variant 3, mRNA.
FZD8	Homo sapiens frizzled family receptor 8 (FZD8), mRNA.
G0S2	Homo sapiens G0/G1switch 2 (G0S2), mRNA.
GAA	Homo sapiens glucosidase, alpha; acid (GAA), transcript variant 2, mRNA.
GAB2	Homo sapiens GRB2-associated binding protein 2 (GAB2), transcript variant 2, mRNA.
GADD45B	Homo sapiens growth arrest and DNA-damage-inducible, beta (GADD45B), mRNA.
GALNT12	Homo sapiens UDP-N-acetyl-alpha-D-galactosamine:polypeptide N-acetylgalactosaminyltransferase 12 (GalNAc-T12) (GALNT12), mRNA.
GAP43	Homo sapiens growth associated protein 43 (GAP43), transcript variant 1, mRNA.
GARS	Homo sapiens glycyl-tRNA synthetase (GARS), mRNA.
GAS1	Homo sapiens growth arrest-specific 1 (GAS1), mRNA.
GAS7	Homo sapiens growth arrest-specific 7 (GAS7), transcript variant b, mRNA.
GATA6	Homo sapiens GATA binding protein 6 (GATA6), mRNA.
GDF15	Homo sapiens growth differentiation factor 15 (GDF15), mRNA.
GFRA1	Homo sapiens GDNF family receptor alpha 1 (GFRA1), transcript variant 1, mRNA.
GJB2	Homo sapiens gap junction protein, beta 2, 26kDa (GJB2), mRNA.
GOLT1B	Homo sapiens golgi transport 1B (GOLT1B), mRNA.
GOT1	Homo sapiens glutamic-oxaloacetic transaminase 1, soluble (GOT1), mRNA.
GPAM	Homo sapiens glycerol-3-phosphate acyltransferase, mitochondrial (GPAM), nuclear gene encoding mitochondrial protein, transcript variant 2, mRNA.
GPCPD1	Homo sapiens glycerophosphocholine phosphodiesterase GDE1 homolog (S. cerevisiae) (GPCPD1), mRNA.
GPR1	Homo sapiens G protein-coupled receptor 1 (GPR1), transcript variant 3, mRNA.
GPR133	Homo sapiens G protein-coupled receptor 133 (GPR133), mRNA.
GPR153	Homo sapiens G protein-coupled receptor 153 (GPR153), mRNA.
GPT2	Homo sapiens glutamic pyruvate transaminase (alanine aminotransferase) 2 (GPT2), transcript variant 1, mRNA.
H19,MIR675	-
H1FX	Homo sapiens H1 histone family, member X (H1FX), mRNA.
HAPLN1	Homo sapiens hyaluronan and proteoglycan link protein 1 (HAPLN1), mRNA.
HAPLN3	Homo sapiens hyaluronan and proteoglycan link protein 3 (HAPLN3), mRNA.
HCG11	Homo sapiens HLA complex group 11 (non-protein coding) (HCG11), non-coding RNA.
HEG1	Homo sapiens heart development protein with EGF-like domains 1 (HEG1), mRNA.
HERPUD1	Homo sapiens homocysteine-inducible, endoplasmic reticulum stress-inducible, ubiquitin-like domain member 1 (HERPUD1), transcript variant 4, mRNA.
HES1	Homo sapiens hairy and enhancer of split 1, (Drosophila) (HES1), mRNA.
HINT3	Homo sapiens histidine triad nucleotide binding protein 3 (HINT3), mRNA.
HSD11B1	Homo sapiens hydroxysteroid (11-beta) dehydrogenase 1 (HSD11B1), transcript variant 2, mRNA.
HSD3B7	Homo sapiens hydroxy-delta-5-steroid dehydrogenase, 3 beta- and steroid delta-isomerase 7 (HSD3B7), transcript variant 1, mRNA.
HSPA13	Homo sapiens heat shock protein 70kDa family, member 13 (HSPA13), mRNA.
HSPG2	Homo sapiens heparan sulfate proteoglycan 2 (HSPG2), mRNA.
HTRA3	Homo sapiens HtrA serine peptidase 3 (HTRA3), mRNA.
IARS	Homo sapiens isoleucyl-tRNA synthetase (IARS), transcript variant 2, mRNA.
IBTK	Homo sapiens inhibitor of Bruton agammaglobulinemia tyrosine kinase (IBTK), mRNA.
IER3	Homo sapiens immediate early response 3 (IER3), mRNA.
IL13RA2	Homo sapiens interleukin 13 receptor, alpha 2 (IL13RA2), mRNA.
IL1A	Homo sapiens interleukin 1, alpha (IL1A), mRNA.
IL1B	Homo sapiens interleukin 1, beta (IL1B), mRNA.
IL1RAP	Homo sapiens interleukin 1 receptor accessory protein (IL1RAP), transcript variant 3, mRNA.
IL20RB	Homo sapiens interleukin 20 receptor beta (IL20RB), mRNA.
IL33	Homo sapiens interleukin 33 (IL33), transcript variant 1, mRNA.
IL6	Homo sapiens interleukin 6 (interferon, beta 2) (IL6), mRNA.
IL8	Homo sapiens interleukin 8 (IL8), mRNA.
INHBE	Homo sapiens inhibin, beta E (INHBE), mRNA.
ISG20	Homo sapiens interferon stimulated exonuclease gene 20kDa (ISG20), mRNA.
ISLR	Homo sapiens immunoglobulin superfamily containing leucine-rich repeat (ISLR), transcript variant 1, mRNA.
ITGA11	Homo sapiens integrin, alpha 11 (ITGA11), mRNA.
ITGA2	Homo sapiens integrin, alpha 2 (CD49B, alpha 2 subunit of VLA-2 receptor) (ITGA2), transcript variant 4, non-coding RNA.
ITGAV	Homo sapiens integrin, alpha V (ITGAV), transcript variant 1, mRNA.
JHDM1D	Homo sapiens jumonji C domain containing histone demethylase 1 homolog D (S. cerevisiae) (JHDM1D), mRNA.
JMY	Homo sapiens junction mediating and regulatory protein, p53 cofactor (JMY), mRNA.
JUNB	Homo sapiens jun B proto-oncogene (JUNB), mRNA.
JUP	Homo sapiens junction plakoglobin (JUP), transcript variant 2, mRNA.
KCNJ15	Homo sapiens potassium inwardly-rectifying channel, subfamily J, member 15 (KCNJ15), transcript variant 4, mRNA.
KCNMA1	Homo sapiens potassium large conductance calcium-activated channel, subfamily M, alpha member 1 (KCNMA1), transcript variant 6, mRNA.
KCNN4	Homo sapiens potassium intermediate/small conductance calcium-activated channel, subfamily N, member 4 (KCNN4), mRNA.
KCTD15	Homo sapiens potassium channel tetramerisation domain containing 15 (KCTD15), transcript variant 1, mRNA.
KDSR	Homo sapiens 3-ketodihydrosphingosine reductase (KDSR), mRNA.
KIAA1644	Homo sapiens KIAA1644 (KIAA1644), mRNA.
KIAA1755	Homo sapiens KIAA1755 (KIAA1755), mRNA.
KIFAP3	Homo sapiens kinesin-associated protein 3 (KIFAP3), transcript variant 2, mRNA.
KLF11	Homo sapiens Kruppel-like factor 11 (KLF11), transcript variant 1, mRNA.
KLF2	Homo sapiens Kruppel-like factor 2 (lung) (KLF2), mRNA.
KLF3	Homo sapiens Kruppel-like factor 3 (basic) (KLF3), mRNA.
KLF4	Homo sapiens Kruppel-like factor 4 (gut) (KLF4), mRNA.
KLF9	Homo sapiens Kruppel-like factor 9 (KLF9), mRNA.
KLHDC2	Homo sapiens kelch domain containing 2 (KLHDC2), mRNA.
KLHL24	Homo sapiens kelch-like family member 24 (KLHL24), mRNA.
KREMEN1	Homo sapiens kringle containing transmembrane protein 1 (KREMEN1), transcript variant 2, mRNA.
LACC1	Homo sapiens laccase (multicopper oxidoreductase) domain containing 1 (LACC1), transcript variant 2, mRNA.
LAMA5	Homo sapiens laminin, alpha 5 (LAMA5), mRNA.
LAMC2	Homo sapiens laminin, gamma 2 (LAMC2), transcript variant 1, mRNA.
LGMN	Homo sapiens legumain (LGMN), transcript variant 2, mRNA.
LGR4,LIN7C	-
LIG4	Homo sapiens ligase IV, DNA, ATP-dependent (LIG4), transcript variant 2, mRNA.
LINC00662	Homo sapiens long intergenic non-protein coding RNA 662 (LINC00662), non-coding RNA.
LIPG	Homo sapiens lipase, endothelial (LIPG), mRNA.
LMBRD1	Homo sapiens LMBR1 domain containing 1 (LMBRD1), mRNA.
LOC100132891	Homo sapiens uncharacterized LOC100132891 (LOC100132891), transcript variant 1, non-coding RNA.
LOC100134229	Homo sapiens uncharacterized LOC100134229 (LOC100134229), non-coding RNA.
LOC100507632	Homo sapiens uncharacterized LOC100507632 (LOC100507632), non-coding RNA.
LOC100616530	Homo sapiens tospeak (LOC100616530), transcript variant 1, non-coding RNA.
LOC728084	Homo sapiens uncharacterized LOC728084 (LOC728084), non-coding RNA.
LOC728431	Homo sapiens uncharacterized LOC728431 (LOC728431), non-coding RNA.
LONRF1	Homo sapiens LON peptidase N-terminal domain and ring finger 1 (LONRF1), mRNA.
LOX	Homo sapiens lysyl oxidase (LOX), transcript variant 1, mRNA.
LRIF1	Homo sapiens ligand dependent nuclear receptor interacting factor 1 (LRIF1), transcript variant 1, mRNA.
LRP4	Homo sapiens low density lipoprotein receptor-related protein 4 (LRP4), mRNA.
LRRC15	Homo sapiens leucine rich repeat containing 15 (LRRC15), transcript variant 1, mRNA.
LRRC8C	Homo sapiens leucine rich repeat containing 8 family, member C (LRRC8C), mRNA.
LSAMP	Homo sapiens limbic system-associated membrane protein (LSAMP), mRNA.
LSP1	Homo sapiens lymphocyte-specific protein 1 (LSP1), transcript variant 5, mRNA.
LTBP2	Homo sapiens latent transforming growth factor beta binding protein 2 (LTBP2), mRNA.
LUM	Homo sapiens lumican (LUM), mRNA.
LZTFL1	Homo sapiens leucine zipper transcription factor-like 1 (LZTFL1), transcript variant 2, mRNA.
MALL	Homo sapiens mal, T-cell differentiation protein-like (MALL), mRNA.
MARS	Homo sapiens methionyl-tRNA synthetase (MARS), mRNA.
MAST3	Homo sapiens microtubule associated serine/threonine kinase 3 (MAST3), mRNA.
MATN3	Homo sapiens matrilin 3 (MATN3), mRNA.
MCL1	Homo sapiens myeloid cell leukemia sequence 1 (BCL2-related) (MCL1), nuclear gene encoding mitochondrial protein, transcript variant 3, mRNA.
MEDAG	Homo sapiens mesenteric estrogen-dependent adipogenesis (MEDAG), mRNA.
MEGF6	Homo sapiens multiple EGF-like-domains 6 (MEGF6), mRNA.
MEX3C	Homo sapiens mex-3 homolog C (C. elegans) (MEX3C), mRNA.
MFAP3L	Homo sapiens microfibrillar-associated protein 3-like (MFAP3L), transcript variant 1, mRNA.
MFGE8	Homo sapiens milk fat globule-EGF factor 8 protein (MFGE8), transcript variant 1, mRNA.
MFI2	Homo sapiens antigen p97 (melanoma associated) identified by monoclonal antibodies 133.2 and 96.5 (MFI2), transcript variant 1, mRNA.
MGAM	Homo sapiens maltase-glucoamylase (alpha-glucosidase) (MGAM), mRNA.
MGP	Homo sapiens matrix Gla protein (MGP), transcript variant 1, mRNA.
MKNK2	Homo sapiens MAP kinase interacting serine/threonine kinase 2 (MKNK2), transcript variant 2, mRNA.
MME	Homo sapiens membrane metallo-endopeptidase (MME), transcript variant 2b, mRNA.
MMP2	Homo sapiens matrix metallopeptidase 2 (gelatinase A, 72kDa gelatinase, 72kDa type IV collagenase) (MMP2), transcript variant 1, mRNA.
MOCOS	Homo sapiens molybdenum cofactor sulfurase (MOCOS), mRNA.
MRAP2	Homo sapiens melanocortin 2 receptor accessory protein 2 (MRAP2), mRNA.
MSC	Homo sapiens musculin (MSC), mRNA.
MTHFD2	Homo sapiens methylenetetrahydrofolate dehydrogenase (NADP+ dependent) 2, methenyltetrahydrofolate cyclohydrolase (MTHFD2), transcript variant 3, non-coding RNA.
MTRNR2L1	Homo sapiens MT-RNR2-like 1 (MTRNR2L1), mRNA.
MTRNR2L2	Homo sapiens MT-RNR2-like 2 (MTRNR2L2), mRNA.
MTRNR2L8	Homo sapiens MT-RNR2-like 8 (MTRNR2L8), mRNA.
MURC	Homo sapiens muscle-related coiled-coil protein (MURC), mRNA.
MXD1	Homo sapiens MAX dimerization protein 1 (MXD1), transcript variant 2, mRNA.
MXI1	Homo sapiens MAX interactor 1, dimerization protein (MXI1), transcript variant 2, mRNA.
MXRA5	Homo sapiens matrix-remodelling associated 5 (MXRA5), mRNA.
MYO1D	Homo sapiens myosin ID (MYO1D), mRNA.
NADKD1	Homo sapiens NAD kinase domain containing 1 (NADKD1), transcript variant 1, mRNA.
NARS	Homo sapiens asparaginyl-tRNA synthetase (NARS), mRNA.
NCOA7	Homo sapiens nuclear receptor coactivator 7 (NCOA7), transcript variant 4, mRNA.
NCOR2	Homo sapiens nuclear receptor corepressor 2 (NCOR2), transcript variant 1, mRNA.
NEK7	Homo sapiens NIMA-related kinase 7 (NEK7), mRNA.
NFIC	Homo sapiens nuclear factor I/C (CCAAT-binding transcription factor) (NFIC), transcript variant 1, mRNA.
NGEF	Homo sapiens neuronal guanine nucleotide exchange factor (NGEF), transcript variant 1, mRNA.
NGFR	Homo sapiens nerve growth factor receptor (NGFR), mRNA.
NID2	Homo sapiens nidogen 2 (osteonidogen) (NID2), mRNA.
NMB	Homo sapiens neuromedin B (NMB), transcript variant 1, mRNA.
NNMT	Homo sapiens nicotinamide N-methyltransferase (NNMT), mRNA.
NPIP	Homo sapiens nuclear pore complex interacting protein (NPIP), mRNA.
NR1D2	Homo sapiens nuclear receptor subfamily 1, group D, member 2 (NR1D2), transcript variant 1, mRNA.
NR4A2	Homo sapiens nuclear receptor subfamily 4, group A, member 2 (NR4A2), mRNA.
NREP	Homo sapiens neuronal regeneration related protein (NREP), transcript variant 7, mRNA.
NRF1	Homo sapiens nuclear respiratory factor 1 (NRF1), transcript variant 2, mRNA.
NTM	Homo sapiens neurotrimin (NTM), transcript variant 3, mRNA.
NTS	Homo sapiens neurotensin (NTS), mRNA.
NTSR1	Homo sapiens neurotensin receptor 1 (high affinity) (NTSR1), mRNA.
NUAK1	Homo sapiens NUAK family, SNF1-like kinase, 1 (NUAK1), mRNA.
NUPR1	Homo sapiens nuclear protein, transcriptional regulator, 1 (NUPR1), transcript variant 2, mRNA.
NXPH4	Homo sapiens neurexophilin 4 (NXPH4), mRNA.
OAF	Homo sapiens OAF homolog (Drosophila) (OAF), mRNA.
OAS1	Homo sapiens 2'-5'-oligoadenylate synthetase 1, 40/46kDa (OAS1), transcript variant 2, mRNA.
OLFM2	Homo sapiens olfactomedin 2 (OLFM2), mRNA.
P4HA1	Homo sapiens prolyl 4-hydroxylase, alpha polypeptide I (P4HA1), transcript variant 3, mRNA.
P4HA2	Homo sapiens prolyl 4-hydroxylase, alpha polypeptide II (P4HA2), transcript variant 4, mRNA.
P4HA3	Homo sapiens prolyl 4-hydroxylase, alpha polypeptide III (P4HA3), mRNA.
PAIP1	Homo sapiens poly(A) binding protein interacting protein 1 (PAIP1), transcript variant 2, mRNA.
PALM	Homo sapiens paralemmin (PALM), transcript variant 1, mRNA.
PAPPA	Homo sapiens pregnancy-associated plasma protein A, pappalysin 1 (PAPPA), mRNA.
PAPPA2	Homo sapiens pappalysin 2 (PAPPA2), transcript variant 1, mRNA.
PBX1	Homo sapiens pre-B-cell leukemia homeobox 1 (PBX1), transcript variant 3, mRNA.
PCDH10	Homo sapiens protocadherin 10 (PCDH10), transcript variant 1, mRNA.
PCDHB2	Homo sapiens protocadherin beta 2 (PCDHB2), mRNA.
PCK2	Homo sapiens phosphoenolpyruvate carboxykinase 2 (mitochondrial) (PCK2), nuclear gene encoding mitochondrial protein, transcript variant 1, mRNA.
PCMTD1	Homo sapiens protein-L-isoaspartate (D-aspartate) O-methyltransferase domain containing 1 (PCMTD1), mRNA.
PCSK1	Homo sapiens proprotein convertase subtilisin/kexin type 1 (PCSK1), transcript variant 2, mRNA.
PDE4D	Homo sapiens phosphodiesterase 4D, cAMP-specific (PDE4D), transcript variant 3, mRNA.
PDGFA	Homo sapiens platelet-derived growth factor alpha polypeptide (PDGFA), transcript variant 1, mRNA.
PDGFRB	Homo sapiens platelet-derived growth factor receptor, beta polypeptide (PDGFRB), mRNA.
PECAM1	Homo sapiens platelet/endothelial cell adhesion molecule 1 (PECAM1), mRNA.
PELI1	Homo sapiens pellino E3 ubiquitin protein ligase 1 (PELI1), mRNA.
PENK	Homo sapiens proenkephalin (PENK), transcript variant 1, mRNA.
PER1	Homo sapiens period circadian clock 1 (PER1), mRNA.
PER2	Homo sapiens period circadian clock 2 (PER2), mRNA.
PER3	Homo sapiens period circadian clock 3 (PER3), mRNA.
PGM2L1	Homo sapiens phosphoglucomutase 2-like 1 (PGM2L1), mRNA.
PGRMC2	Homo sapiens progesterone receptor membrane component 2 (PGRMC2), mRNA.
PHEX	Homo sapiens phosphate regulating endopeptidase homolog, X-linked (PHEX), mRNA.
PHF17	Homo sapiens PHD finger protein 17 (PHF17), transcript variant L, mRNA.
PHGDH	Homo sapiens phosphoglycerate dehydrogenase (PHGDH), mRNA.
PHLDA1	Homo sapiens pleckstrin homology-like domain, family A, member 1 (PHLDA1), mRNA.
PI16	Homo sapiens peptidase inhibitor 16 (PI16), transcript variant 2, mRNA.
PID1	Homo sapiens phosphotyrosine interaction domain containing 1 (PID1), transcript variant 1, mRNA.
PKD1P1	Homo sapiens polycystic kidney disease 1 (autosomal dominant) pseudogene 1 (PKD1P1), non-coding RNA.
PLEC	Homo sapiens plectin (PLEC), transcript variant 1, mRNA.
PLEKHA1	Homo sapiens pleckstrin homology domain containing, family A (phosphoinositide binding specific) member 1 (PLEKHA1), transcript variant 3, mRNA.
PLK3	Homo sapiens polo-like kinase 3 (PLK3), mRNA.
PLOD2	Homo sapiens procollagen-lysine, 2-oxoglutarate 5-dioxygenase 2 (PLOD2), transcript variant 1, mRNA.
PLXDC1	Homo sapiens plexin domain containing 1 (PLXDC1), mRNA.
PMEPA1	Homo sapiens prostate transmembrane protein, androgen induced 1 (PMEPA1), transcript variant 2, mRNA.
PNMA1	Homo sapiens paraneoplastic Ma antigen 1 (PNMA1), mRNA.
PNP	Homo sapiens purine nucleoside phosphorylase (PNP), mRNA.
POSTN	Homo sapiens periostin, osteoblast specific factor (POSTN), transcript variant 1, mRNA.
PPP1R3C	Homo sapiens protein phosphatase 1, regulatory subunit 3C (PPP1R3C), mRNA.
PRDM1	Homo sapiens PR domain containing 1, with ZNF domain (PRDM1), transcript variant 1, mRNA.
PROCR	Homo sapiens protein C receptor, endothelial (PROCR), mRNA.
PROS1	Homo sapiens protein S (alpha) (PROS1), mRNA.
PRSS23	Homo sapiens protease, serine, 23 (PRSS23), mRNA.
PSAT1	Homo sapiens phosphoserine aminotransferase 1 (PSAT1), transcript variant 1, mRNA.
PSPH	Homo sapiens phosphoserine phosphatase (PSPH), mRNA.
PTER	Homo sapiens phosphotriesterase related (PTER), transcript variant 1, mRNA.
PTGFR	Homo sapiens prostaglandin F receptor (FP) (PTGFR), transcript variant 2, mRNA.
PTGIS	Homo sapiens prostaglandin I2 (prostacyclin) synthase (PTGIS), mRNA.
PTGS1	Homo sapiens prostaglandin-endoperoxide synthase 1 (prostaglandin G/H synthase and cyclooxygenase) (PTGS1), transcript variant 1, mRNA.
PTHLH	Homo sapiens parathyroid hormone-like hormone (PTHLH), transcript variant 1, mRNA.
PXDN	Homo sapiens peroxidasin homolog (Drosophila) (PXDN), mRNA.
PXK	Homo sapiens PX domain containing serine/threonine kinase (PXK), mRNA.
RAB2A	Homo sapiens RAB2A, member RAS oncogene family (RAB2A), transcript variant 1, mRNA.
RAB39B	Homo sapiens RAB39B, member RAS oncogene family (RAB39B), mRNA.
RARG	Homo sapiens retinoic acid receptor, gamma (RARG), transcript variant 1, mRNA.
RASA1	Homo sapiens RAS p21 protein activator (GTPase activating protein) 1 (RASA1), transcript variant 1, mRNA.
RASSF2	Homo sapiens Ras association (RalGDS/AF-6) domain family member 2 (RASSF2), transcript variant 1, mRNA.
RB1CC1	Homo sapiens RB1-inducible coiled-coil 1 (RB1CC1), transcript variant 1, mRNA.
RDH10	Homo sapiens retinol dehydrogenase 10 (all-trans) (RDH10), mRNA.
RELA	Homo sapiens v-rel reticuloendotheliosis viral oncogene homolog A (avian) (RELA), transcript variant 4, mRNA.
RGS2	Homo sapiens regulator of G-protein signaling 2, 24kDa (RGS2), mRNA.
RNF122	Homo sapiens ring finger protein 122 (RNF122), mRNA.
RNF13	Homo sapiens ring finger protein 13 (RNF13), transcript variant 1, mRNA.
RNU12	Homo sapiens RNA, U12 small nuclear (RNU12), small nuclear RNA.
RORA	Homo sapiens RAR-related orphan receptor A (RORA), transcript variant 2, mRNA.
ROS1	Homo sapiens c-ros oncogene 1 , receptor tyrosine kinase (ROS1), mRNA.
RPGR	Homo sapiens retinitis pigmentosa GTPase regulator (RPGR), transcript variant A, mRNA.
RSL24D1	Homo sapiens ribosomal L24 domain containing 1 (RSL24D1), mRNA.
RTN4	Synthetic construct Homo sapiens gateway clone IMAGE:100023156 5' read RTN4 mRNA.
SAMD9	Homo sapiens sterile alpha motif domain containing 9 (SAMD9), transcript variant 1, mRNA.
SARS	Homo sapiens seryl-tRNA synthetase (SARS), transcript variant 1, mRNA.
SAT1	Homo sapiens spermidine/spermine N1-acetyltransferase 1 (SAT1), transcript variant 2, non-coding RNA.
SBDSP1	Homo sapiens Shwachman-Bodian-Diamond syndrome pseudogene 1 (SBDSP1), transcript variant 1, non-coding RNA.
SBSN	Homo sapiens suprabasin (SBSN), transcript variant 2, mRNA.
SCARA5	Homo sapiens scavenger receptor class A, member 5 (putative) (SCARA5), mRNA.
SCRG1	Homo sapiens stimulator of chondrogenesis 1 (SCRG1), mRNA.
SDC2	Homo sapiens syndecan 2 (SDC2), mRNA.
SEC63	Homo sapiens SEC63 homolog (S. cerevisiae) (SEC63), mRNA.
SEMA3C	Homo sapiens sema domain, immunoglobulin domain (Ig), short basic domain, secreted, (semaphorin) 3C (SEMA3C), mRNA.
SEP15	Homo sapiens 15 kDa selenoprotein (SEP15), transcript variant 1, mRNA.
SERPINA3	Homo sapiens serpin peptidase inhibitor, clade A (alpha-1 antiproteinase, antitrypsin), member 3 (SERPINA3), mRNA.
SERPINE1	Homo sapiens serpin peptidase inhibitor, clade E (nexin, plasminogen activator inhibitor type 1), member 1 (SERPINE1), mRNA.
SERPINE2	Homo sapiens serpin peptidase inhibitor, clade E (nexin, plasminogen activator inhibitor type 1), member 2 (SERPINE2), transcript variant 3, non-coding RNA.
SERPINF1	Homo sapiens serpin peptidase inhibitor, clade F (alpha-2 antiplasmin, pigment epithelium derived factor), member 1 (SERPINF1), mRNA.
SESN2	Homo sapiens sestrin 2 (SESN2), mRNA.
SFRP2	Homo sapiens secreted frizzled-related protein 2 (SFRP2), mRNA.
SGCD	Homo sapiens sarcoglycan, delta (35kDa dystrophin-associated glycoprotein) (SGCD), transcript variant 1, mRNA.
SGCG	Homo sapiens sarcoglycan, gamma (35kDa dystrophin-associated glycoprotein) (SGCG), mRNA.
SGK1	Homo sapiens serum/glucocorticoid regulated kinase 1 (SGK1), transcript variant 2, mRNA.
SGPL1	Homo sapiens sphingosine-1-phosphate lyase 1 (SGPL1), mRNA.
SH3PXD2A	Homo sapiens SH3 and PX domains 2A (SH3PXD2A), mRNA.
SHISA3	Homo sapiens shisa homolog 3 (Xenopus laevis) (SHISA3), mRNA.
SHMT2	Homo sapiens serine hydroxymethyltransferase 2 (mitochondrial) (SHMT2), nuclear gene encoding mitochondrial protein, transcript variant 1, mRNA.
SIAH2	Homo sapiens siah E3 ubiquitin protein ligase 2 (SIAH2), mRNA.
SIK1	Homo sapiens salt-inducible kinase 1 (SIK1), mRNA.
SIM2	Homo sapiens single-minded homolog 2 (Drosophila) (SIM2), transcript variant SIM2, mRNA.
SKI	Homo sapiens v-ski sarcoma viral oncogene homolog (avian) (SKI), mRNA.
SKIL	Homo sapiens SKI-like oncogene (SKIL), transcript variant 3, mRNA.
SLC12A8	Homo sapiens solute carrier family 12 (potassium/chloride transporters), member 8 (SLC12A8), transcript variant 1, mRNA.
SLC16A1	Homo sapiens solute carrier family 16, member 1 (monocarboxylic acid transporter 1) (SLC16A1), transcript variant 2, mRNA.
SLC19A2	Homo sapiens solute carrier family 19 (thiamine transporter), member 2 (SLC19A2), mRNA.
SLC1A3	Homo sapiens solute carrier family 1 (glial high affinity glutamate transporter), member 3 (SLC1A3), transcript variant 1, mRNA.
SLC1A4	Homo sapiens solute carrier family 1 (glutamate/neutral amino acid transporter), member 4 (SLC1A4), transcript variant 1, mRNA.
SLC1A5	Homo sapiens solute carrier family 1 (neutral amino acid transporter), member 5 (SLC1A5), transcript variant 2, mRNA.
SLC20A1	Homo sapiens solute carrier family 20 (phosphate transporter), member 1 (SLC20A1), mRNA.
SLC22A3	Homo sapiens solute carrier family 22 (extraneuronal monoamine transporter), member 3 (SLC22A3), mRNA.
SLC30A7	Homo sapiens solute carrier family 30 (zinc transporter), member 7 (SLC30A7), transcript variant 2, mRNA.
SLC31A1	Homo sapiens solute carrier family 31 (copper transporters), member 1 (SLC31A1), mRNA.
SLC38A1	Homo sapiens solute carrier family 38, member 1 (SLC38A1), transcript variant 1, mRNA.
SLC38A5	Homo sapiens solute carrier family 38, member 5 (SLC38A5), mRNA.
SLC38A9	Homo sapiens solute carrier family 38, member 9 (SLC38A9), transcript variant 1, mRNA.
SLC39A6	Homo sapiens solute carrier family 39 (zinc transporter), member 6 (SLC39A6), transcript variant 1, mRNA.
SLC3A2	Homo sapiens solute carrier family 3 (activators of dibasic and neutral amino acid transport), member 2 (SLC3A2), transcript variant 3, mRNA.
SLC46A3	Homo sapiens solute carrier family 46, member 3 (SLC46A3), transcript variant 2, mRNA.
SLC4A5	Homo sapiens solute carrier family 4, sodium bicarbonate cotransporter, member 5 (SLC4A5), transcript variant c, mRNA.
SLC6A9	Homo sapiens solute carrier family 6 (neurotransmitter transporter, glycine), member 9 (SLC6A9), transcript variant 2, mRNA.
SLC7A11	Homo sapiens solute carrier family 7 (anionic amino acid transporter light chain, xc- system), member 11 (SLC7A11), mRNA.
SLC7A5	Homo sapiens solute carrier family 7 (amino acid transporter light chain, L system), member 5 (SLC7A5), mRNA.
SLIT3	Homo sapiens slit homolog 3 (Drosophila) (SLIT3), transcript variant 1, mRNA.
SLITRK4	Homo sapiens SLIT and NTRK-like family, member 4 (SLITRK4), transcript variant 2, mRNA.
SMYD3	Homo sapiens SET and MYND domain containing 3 (SMYD3), transcript variant 2, mRNA.
SNORA22	Homo sapiens small nucleolar RNA, H/ACA box 22 (SNORA22), small nucleolar RNA.
SNRNP48	Homo sapiens small nuclear ribonucleoprotein 48kDa (U11/U12) (SNRNP48), mRNA.
SOCS6	Homo sapiens suppressor of cytokine signaling 6 (SOCS6), mRNA.
SOD3	Homo sapiens superoxide dismutase 3, extracellular (SOD3), mRNA.
SORBS2	Homo sapiens sorbin and SH3 domain containing 2 (SORBS2), transcript variant 6, mRNA.
SORCS2	Homo sapiens sortilin-related VPS10 domain containing receptor 2 (SORCS2), mRNA.
SOX4	Homo sapiens SRY (sex determining region Y)-box 4 (SOX4), mRNA.
SPARC	Homo sapiens secreted protein, acidic, cysteine-rich (osteonectin) (SPARC), mRNA.
SPOCK1	Homo sapiens sparc/osteonectin, cwcv and kazal-like domains proteoglycan (testican) 1 (SPOCK1), mRNA.
SPP1	Homo sapiens secreted phosphoprotein 1 (SPP1), transcript variant 5, mRNA.
SREBF1	Homo sapiens sterol regulatory element binding transcription factor 1 (SREBF1), transcript variant 1, mRNA.
STK38L	Homo sapiens serine/threonine kinase 38 like (STK38L), mRNA.
STRA6	Homo sapiens stimulated by retinoic acid 6 (STRA6), transcript variant 1, mRNA.
SULF1	Homo sapiens sulfatase 1 (SULF1), transcript variant 1, mRNA.
SYBU	Homo sapiens syntabulin (syntaxin-interacting) (SYBU), transcript variant 4, mRNA.
SYNPO	Homo sapiens synaptopodin (SYNPO), transcript variant 1, mRNA.
SYT7	Homo sapiens synaptotagmin VII (SYT7), transcript variant 1, mRNA.
TARS	Homo sapiens threonyl-tRNA synthetase (TARS), transcript variant 3, mRNA.
TBC1D19	Homo sapiens TBC1 domain family, member 19 (TBC1D19), mRNA.
TCEA1	Homo sapiens transcription elongation factor A (SII), 1 (TCEA1), transcript variant 1, mRNA.
TCP11L2	Homo sapiens t-complex 11, testis-specific-like 2 (TCP11L2), mRNA.
TEF	Homo sapiens thyrotrophic embryonic factor (TEF), transcript variant 1, mRNA.
TEK	Homo sapiens TEK tyrosine kinase, endothelial (TEK), mRNA.
TENM2	Homo sapiens teneurin transmembrane protein 2 (TENM2), mRNA.
TET3	Homo sapiens tet methylcytosine dioxygenase 3 (TET3), mRNA.
TGDS	Homo sapiens TDP-glucose 4,6-dehydratase (TGDS), mRNA.
TGFBI	Homo sapiens transforming growth factor, beta-induced, 68kDa (TGFBI), mRNA.
TGFBR1	Homo sapiens transforming growth factor, beta receptor 1 (TGFBR1), transcript variant 1, mRNA.
TGIF1	Homo sapiens TGFB-induced factor homeobox 1 (TGIF1), transcript variant 3, mRNA.
TGM2	Homo sapiens transglutaminase 2 (C polypeptide, protein-glutamine-gamma-glutamyltransferase) (TGM2), transcript variant 1, mRNA.
TIMP1	Homo sapiens TIMP metallopeptidase inhibitor 1 (TIMP1), mRNA.
TIMP2	Homo sapiens TIMP metallopeptidase inhibitor 2 (TIMP2), mRNA.
TIMP3	Homo sapiens TIMP metallopeptidase inhibitor 3 (TIMP3), mRNA.
TMEM100	Homo sapiens transmembrane protein 100 (TMEM100), transcript variant 1, mRNA.
TMEM117	Homo sapiens transmembrane protein 117 (TMEM117), mRNA.
TMEM167A	Homo sapiens transmembrane protein 167A (TMEM167A), mRNA.
TMEM45A	Homo sapiens transmembrane protein 45A (TMEM45A), mRNA.
TNFAIP6	Homo sapiens tumor necrosis factor, alpha-induced protein 6 (TNFAIP6), mRNA.
TNFRSF10D	Homo sapiens tumor necrosis factor receptor superfamily, member 10d, decoy with truncated death domain (TNFRSF10D), mRNA.
TNFRSF21	Homo sapiens tumor necrosis factor receptor superfamily, member 21 (TNFRSF21), mRNA.
TNNT3	Homo sapiens troponin T type 3 (skeletal, fast) (TNNT3), transcript variant 1, mRNA.
TNS1	Homo sapiens tensin 1 (TNS1), mRNA.
TRAPPC6B	Homo sapiens trafficking protein particle complex 6B (TRAPPC6B), transcript variant 1, mRNA.
TRIB3	Homo sapiens tribbles homolog 3 (Drosophila) (TRIB3), mRNA.
TSC22D1	Homo sapiens TSC22 domain family, member 1 (TSC22D1), transcript variant 1, mRNA.
TSPAN2	Homo sapiens tetraspanin 2 (TSPAN2), mRNA.
TTC13	Homo sapiens tetratricopeptide repeat domain 13 (TTC13), transcript variant 1, mRNA.
TTC39B	Homo sapiens tetratricopeptide repeat domain 39B (TTC39B), transcript variant 1, mRNA.
UBTD2	Homo sapiens ubiquitin domain containing 2 (UBTD2), mRNA.
UBXN2B	Homo sapiens UBX domain protein 2B (UBXN2B), mRNA.
UFSP2	Homo sapiens UFM1-specific peptidase 2 (UFSP2), transcript variant 1, mRNA.
UHRF1BP1	Homo sapiens UHRF1 binding protein 1 (UHRF1BP1), mRNA.
ULK1	Homo sapiens unc-51-like kinase 1 (C. elegans) (ULK1), mRNA.
UNC5B	Homo sapiens unc-5 homolog B (C. elegans) (UNC5B), transcript variant 1, mRNA.
VDR	Homo sapiens vitamin D (1,25- dihydroxyvitamin D3) receptor (VDR), transcript variant 2, mRNA.
VEGFA	Homo sapiens vascular endothelial growth factor A (VEGFA), transcript variant 5, mRNA.
VLDLR	Homo sapiens very low density lipoprotein receptor (VLDLR), transcript variant 1, mRNA.
VSTM4	Homo sapiens V-set and transmembrane domain containing 4 (VSTM4), transcript variant 1, mRNA.
WARS	Homo sapiens tryptophanyl-tRNA synthetase (WARS), transcript variant 1, mRNA.
WFDC3	Homo sapiens WAP four-disulfide core domain 3 (WFDC3), mRNA.
WISP1	Homo sapiens WNT1 inducible signaling pathway protein 1 (WISP1), transcript variant 1, mRNA.
WISP2	Homo sapiens WNT1 inducible signaling pathway protein 2 (WISP2), mRNA.
WNT2	Homo sapiens wingless-type MMTV integration site family member 2 (WNT2), transcript variant 2, non-coding RNA.
WNT5A	Homo sapiens wingless-type MMTV integration site family, member 5A (WNT5A), transcript variant 2, mRNA.
XAF1	Homo sapiens XIAP associated factor 1 (XAF1), transcript variant 1, mRNA.
XBP1	Homo sapiens X-box binding protein 1 (XBP1), transcript variant 1, mRNA.
XPOT	Homo sapiens exportin, tRNA (XPOT), mRNA.
XRCC4	Homo sapiens X-ray repair complementing defective repair in Chinese hamster cells 4 (XRCC4), transcript variant 2, mRNA.
YARS	Homo sapiens tyrosyl-tRNA synthetase (YARS), mRNA.
ZFAND5	Homo sapiens zinc finger, AN1-type domain 5 (ZFAND5), transcript variant f, mRNA.
ZMAT4	Homo sapiens zinc finger, matrin-type 4 (ZMAT4), transcript variant 1, mRNA.
ZMIZ1	Homo sapiens zinc finger, MIZ-type containing 1 (ZMIZ1), mRNA.
ZMIZ2	Homo sapiens zinc finger, MIZ-type containing 2 (ZMIZ2), transcript variant 1, mRNA.
ZNF175	Homo sapiens zinc finger protein 175 (ZNF175), mRNA.
ZNF181	Homo sapiens zinc finger protein 181 (ZNF181), transcript variant 2, mRNA.
ZNF219	Homo sapiens zinc finger protein 219 (ZNF219), transcript variant 2, mRNA.
ZNF260	Homo sapiens zinc finger protein 260 (ZNF260), transcript variant 1, mRNA.
ZNF365	Homo sapiens zinc finger protein 365 (ZNF365), transcript variant C, mRNA.
ZNF419	Homo sapiens zinc finger protein 419 (ZNF419), transcript variant 1, mRNA.
ZNF460	Homo sapiens zinc finger protein 460 (ZNF460), mRNA.
ZNF770	Homo sapiens zinc finger protein 770 (ZNF770), mRNA.

## Sheet: UP  Day_0_Day_3
Genes up-regulated between Day 0 and Day 3
Gene Symbol	Description
A2M	Homo sapiens alpha-2-macroglobulin (A2M), mRNA.
AACS	Homo sapiens acetoacetyl-CoA synthetase (AACS), mRNA.
AAR2	Homo sapiens AAR2 splicing factor homolog (S. cerevisiae) (AAR2), transcript variant 2, mRNA.
AASDH	Homo sapiens aminoadipate-semialdehyde dehydrogenase (AASDH), mRNA.
AASDHPPT	Homo sapiens aminoadipate-semialdehyde dehydrogenase-phosphopantetheinyl transferase (AASDHPPT), mRNA.
AASS	Homo sapiens aminoadipate-semialdehyde synthase (AASS), nuclear gene encoding mitochondrial protein, mRNA.
ABAT	Homo sapiens 4-aminobutyrate aminotransferase (ABAT), nuclear gene encoding mitochondrial protein, transcript variant 1, mRNA.
ABCA1	Homo sapiens ATP-binding cassette, sub-family A (ABC1), member 1 (ABCA1), mRNA.
ABCA10,ABCA5	-
ABCA6	Homo sapiens ATP-binding cassette, sub-family A (ABC1), member 6 (ABCA6), mRNA.
ABCA8	Homo sapiens ATP-binding cassette, sub-family A (ABC1), member 8 (ABCA8), mRNA.
ABCB11	Homo sapiens ATP-binding cassette, sub-family B (MDR/TAP), member 11 (ABCB11), mRNA.
ABCB6	Homo sapiens ATP-binding cassette, sub-family B (MDR/TAP), member 6 (ABCB6), nuclear gene encoding mitochondrial protein, mRNA.
ABCB7	Homo sapiens ATP-binding cassette, sub-family B (MDR/TAP), member 7 (ABCB7), nuclear gene encoding mitochondrial protein, transcript variant 1, mRNA.
ABCC1	Homo sapiens ATP-binding cassette, sub-family C (CFTR/MRP), member 1 (ABCC1), mRNA.
ABCC2	Homo sapiens ATP-binding cassette, sub-family C (CFTR/MRP), member 2 (ABCC2), mRNA.
ABCC3	Homo sapiens ATP-binding cassette, sub-family C (CFTR/MRP), member 3 (ABCC3), transcript variant 1, mRNA.
ABCC5	Homo sapiens ATP-binding cassette, sub-family C (CFTR/MRP), member 5 (ABCC5), transcript variant 1, mRNA.
ABCC9	Homo sapiens ATP-binding cassette, sub-family C (CFTR/MRP), member 9 (ABCC9), transcript variant SUR2A, mRNA.
ABCD2,KIF21A	-
ABHD14B	Homo sapiens abhydrolase domain containing 14B (ABHD14B), transcript variant 1, mRNA.
ABHD15	Homo sapiens abhydrolase domain containing 15 (ABHD15), mRNA.
ABHD4	Homo sapiens abhydrolase domain containing 4 (ABHD4), mRNA.
ABHD5	Homo sapiens abhydrolase domain containing 5 (ABHD5), mRNA.
ABLIM3	Homo sapiens actin binding LIM protein family, member 3 (ABLIM3), mRNA.
ACAA1	Homo sapiens acetyl-CoA acyltransferase 1 (ACAA1), nuclear gene encoding mitochondrial protein, transcript variant 1, mRNA.
ACACA	Homo sapiens acetyl-CoA carboxylase alpha (ACACA), transcript variant 2, mRNA.
ACACB	Homo sapiens acetyl-CoA carboxylase beta (ACACB), mRNA.
ACAD10	Homo sapiens acyl-CoA dehydrogenase family, member 10 (ACAD10), transcript variant 1, mRNA.
ACADS	Homo sapiens acyl-CoA dehydrogenase, C-2 to C-3 short chain (ACADS), nuclear gene encoding mitochondrial protein, mRNA.
ACADSB	Homo sapiens acyl-CoA dehydrogenase, short/branched chain (ACADSB), nuclear gene encoding mitochondrial protein, mRNA.
ACE2,TMEM27	-
ACER2	Homo sapiens alkaline ceramidase 2 (ACER2), mRNA.
ACO1	Homo sapiens aconitase 1, soluble (ACO1), transcript variant 2, mRNA.
ACOT2	Homo sapiens acyl-CoA thioesterase 2 (ACOT2), transcript variant 2, non-coding RNA.
ACOX1	Homo sapiens acyl-CoA oxidase 1, palmitoyl (ACOX1), transcript variant 2, mRNA.
ACSF2	Homo sapiens acyl-CoA synthetase family member 2 (ACSF2), mRNA.
ACSL1	Homo sapiens acyl-CoA synthetase long-chain family member 1 (ACSL1), mRNA.
ACSL3	Homo sapiens acyl-CoA synthetase long-chain family member 3 (ACSL3), transcript variant 1, mRNA.
ACSL5	Homo sapiens acyl-CoA synthetase long-chain family member 5 (ACSL5), transcript variant 1, mRNA.
ACSS2	Homo sapiens acyl-CoA synthetase short-chain family member 2 (ACSS2), transcript variant 2, mRNA.
ACVRL1	Homo sapiens activin A receptor type II-like 1 (ACVRL1), transcript variant 1, mRNA.
ADA	Homo sapiens adenosine deaminase (ADA), mRNA.
ADAM17	Homo sapiens ADAM metallopeptidase domain 17 (ADAM17), mRNA.
ADAM23	Homo sapiens ADAM metallopeptidase domain 23 (ADAM23), mRNA.
ADAM32	Homo sapiens ADAM metallopeptidase domain 32 (ADAM32), mRNA.
ADAMTS13	Homo sapiens ADAM metallopeptidase with thrombospondin type 1 motif, 13 (ADAMTS13), transcript variant 1, mRNA.
ADAMTS15	Homo sapiens ADAM metallopeptidase with thrombospondin type 1 motif, 15 (ADAMTS15), mRNA.
ADAMTS2	Homo sapiens ADAM metallopeptidase with thrombospondin type 1 motif, 2 (ADAMTS2), transcript variant 1, mRNA.
ADAMTS3	Homo sapiens ADAM metallopeptidase with thrombospondin type 1 motif, 3 (ADAMTS3), mRNA.
ADAMTS4	Homo sapiens ADAM metallopeptidase with thrombospondin type 1 motif, 4 (ADAMTS4), mRNA.
ADAMTS5	Homo sapiens ADAM metallopeptidase with thrombospondin type 1 motif, 5 (ADAMTS5), mRNA.
ADAMTS9	Homo sapiens ADAM metallopeptidase with thrombospondin type 1 motif, 9 (ADAMTS9), mRNA.
ADAMTSL4	Homo sapiens ADAMTS-like 4 (ADAMTSL4), transcript variant 1, mRNA.
ADARB1	Homo sapiens adenosine deaminase, RNA-specific, B1 (ADARB1), transcript variant 8, non-coding RNA.
ADCK3	Homo sapiens aarF domain containing kinase 3 (ADCK3), nuclear gene encoding mitochondrial protein, mRNA.
ADCY3	Homo sapiens adenylate cyclase 3 (ADCY3), mRNA.
ADH1B	Homo sapiens alcohol dehydrogenase 1B (class I), beta polypeptide (ADH1B), mRNA.
ADH1C	Homo sapiens alcohol dehydrogenase 1C (class I), gamma polypeptide (ADH1C), mRNA.
ADH5	Homo sapiens alcohol dehydrogenase 5 (class III), chi polypeptide (ADH5), mRNA.
ADHFE1	Homo sapiens alcohol dehydrogenase, iron containing, 1 (ADHFE1), nuclear gene encoding mitochondrial protein, mRNA.
ADI1	Homo sapiens acireductone dioxygenase 1 (ADI1), mRNA.
ADIPOR2	Homo sapiens adiponectin receptor 2 (ADIPOR2), mRNA.
ADM	Homo sapiens adrenomedullin (ADM), mRNA.
ADPRM	Homo sapiens ADP-ribose/CDP-alcohol diphosphatase, manganese-dependent (ADPRM), mRNA.
ADSSL1	Homo sapiens adenylosuccinate synthase like 1 (ADSSL1), transcript variant 1, mRNA.
AFAP1L1	Homo sapiens actin filament associated protein 1-like 1 (AFAP1L1), transcript variant 1, mRNA.
AGAP5	Homo sapiens ArfGAP with GTPase domain, ankyrin repeat and PH domain 5 (AGAP5), mRNA.
AGAP6	Homo sapiens ArfGAP with GTPase domain, ankyrin repeat and PH domain 6 (AGAP6), mRNA.
AGFG1	Homo sapiens ArfGAP with FG repeats 1 (AGFG1), transcript variant 1, mRNA.
AGFG2	Homo sapiens ArfGAP with FG repeats 2 (AGFG2), mRNA.
AGL	Homo sapiens amylo-alpha-1, 6-glucosidase, 4-alpha-glucanotransferase (AGL), transcript variant 6, mRNA.
AGO1	Homo sapiens argonaute RISC catalytic component 1 (AGO1), mRNA.
AGPAT2	Homo sapiens 1-acylglycerol-3-phosphate O-acyltransferase 2 (AGPAT2), transcript variant 1, mRNA.
AGPAT4	Homo sapiens 1-acylglycerol-3-phosphate O-acyltransferase 4 (AGPAT4), mRNA.
AGT	Homo sapiens angiotensinogen (serpin peptidase inhibitor, clade A, member 8) (AGT), mRNA.
AGTR1	Homo sapiens angiotensin II receptor, type 1 (AGTR1), transcript variant 4, mRNA.
AHCY	Homo sapiens adenosylhomocysteinase (AHCY), transcript variant 2, mRNA.
AHCYL1	Homo sapiens adenosylhomocysteinase-like 1 (AHCYL1), transcript variant 3, mRNA.
AHDC1	Homo sapiens AT hook, DNA binding motif, containing 1 (AHDC1), mRNA.
AHSA2	Homo sapiens AHA1, activator of heat shock 90kDa protein ATPase homolog 2 (yeast) (AHSA2), mRNA.
AIFM2	Homo sapiens apoptosis-inducing factor, mitochondrion-associated, 2 (AIFM2), transcript variant 1, mRNA.
AK3	Homo sapiens adenylate kinase 3 (AK3), transcript variant 2, mRNA.
AK4	Homo sapiens adenylate kinase 4 (AK4), nuclear gene encoding mitochondrial protein, transcript variant 3, mRNA.
AKAP1	Homo sapiens A kinase (PRKA) anchor protein 1 (AKAP1), transcript variant 2, mRNA.
AKAP13	Homo sapiens A kinase (PRKA) anchor protein 13 (AKAP13), transcript variant 1, mRNA.
AKAP8,AKAP8L	-
AKNA	Homo sapiens AT-hook transcription factor (AKNA), mRNA.
AKR1B10	Homo sapiens aldo-keto reductase family 1, member B10 (aldose reductase) (AKR1B10), mRNA.
AKR1C1	Homo sapiens aldo-keto reductase family 1, member C1 (AKR1C1), mRNA.
AKR1C2	Homo sapiens aldo-keto reductase family 1, member C2 (AKR1C2), transcript variant 1, mRNA.
AKR1C3	Homo sapiens aldo-keto reductase family 1, member C3 (AKR1C3), transcript variant 1, mRNA.
AKR1CL1	Homo sapiens aldo-keto reductase family 1, member C-like 1 (AKR1CL1), non-coding RNA.
AKR1E2	Homo sapiens aldo-keto reductase family 1, member E2 (AKR1E2), transcript variant 4, non-coding RNA.
ALAD	Homo sapiens aminolevulinate dehydratase (ALAD), mRNA.
ALDH1B1	Homo sapiens aldehyde dehydrogenase 1 family, member B1 (ALDH1B1), nuclear gene encoding mitochondrial protein, mRNA.
ALDH2	Homo sapiens aldehyde dehydrogenase 2 family (mitochondrial) (ALDH2), nuclear gene encoding mitochondrial protein, transcript variant 1, mRNA.
ALDH3A2	Homo sapiens aldehyde dehydrogenase 3 family, member A2 (ALDH3A2), transcript variant 1, mRNA.
ALDH4A1	Homo sapiens aldehyde dehydrogenase 4 family, member A1 (ALDH4A1), nuclear gene encoding mitochondrial protein, transcript variant P5CDhS, mRNA.
ALDH6A1	Homo sapiens aldehyde dehydrogenase 6 family, member A1 (ALDH6A1), nuclear gene encoding mitochondrial protein, mRNA.
ALDH9A1	Homo sapiens aldehyde dehydrogenase 9 family, member A1 (ALDH9A1), mRNA.
ALDOC	Homo sapiens aldolase C, fructose-bisphosphate (ALDOC), mRNA.
ALG2	Homo sapiens ALG2, alpha-1,3/1,6-mannosyltransferase (ALG2), transcript variant 2, non-coding RNA.
ALKBH2	Homo sapiens alkB, alkylation repair homolog 2 (E. coli) (ALKBH2), transcript variant 1, mRNA.
ALOX15B	Homo sapiens arachidonate 15-lipoxygenase, type B (ALOX15B), transcript variant d, mRNA.
ALPK1	Homo sapiens alpha-kinase 1 (ALPK1), transcript variant 2, mRNA.
ALPL	Homo sapiens alkaline phosphatase, liver/bone/kidney (ALPL), transcript variant 1, mRNA.
ALS2CR8	Homo sapiens amyotrophic lateral sclerosis 2 (juvenile) chromosome region, candidate 8 (ALS2CR8), mRNA.
ALX3	Homo sapiens ALX homeobox 3 (ALX3), mRNA.
AMBRA1	Homo sapiens autophagy/beclin-1 regulator 1 (AMBRA1), transcript variant 1, mRNA.
AMER1	Homo sapiens APC membrane recruitment protein 1 (AMER1), mRNA.
AMFR	Homo sapiens autocrine motility factor receptor, E3 ubiquitin protein ligase (AMFR), mRNA.
AMIGO1	Homo sapiens adhesion molecule with Ig-like domain 1 (AMIGO1), mRNA.
AMOTL2	Homo sapiens angiomotin like 2 (AMOTL2), mRNA.
AMPH	Homo sapiens amphiphysin (AMPH), transcript variant 1, mRNA.
AMT,NICN1	-
AMY2B,RNPC3	-
ANAPC16	Homo sapiens anaphase promoting complex subunit 16 (ANAPC16), transcript variant 1, mRNA.
ANG,RNASE4	-
ANGEL1	Homo sapiens angel homolog 1 (Drosophila) (ANGEL1), mRNA.
ANGPT1	Homo sapiens angiopoietin 1 (ANGPT1), transcript variant 1, mRNA.
ANGPT4	Homo sapiens angiopoietin 4 (ANGPT4), mRNA.
ANGPTL1	Homo sapiens angiopoietin-like 1 (ANGPTL1), mRNA.
ANGPTL2	Homo sapiens angiopoietin-like 2 (ANGPTL2), mRNA.
ANGPTL4	Homo sapiens angiopoietin-like 4 (ANGPTL4), transcript variant 1, mRNA.
ANKAR	Homo sapiens ankyrin and armadillo repeat containing (ANKAR), mRNA.
ANKDD1A	Homo sapiens ankyrin repeat and death domain containing 1A (ANKDD1A), mRNA.
ANKFN1	Homo sapiens ankyrin-repeat and fibronectin type III domain containing 1 (ANKFN1), mRNA.
ANKFY1	Homo sapiens ankyrin repeat and FYVE domain containing 1 (ANKFY1), transcript variant 3, mRNA.
ANKHD1,ANKHD1-EIF4EBP3,EIF4EBP3	-
ANKRA2	Homo sapiens ankyrin repeat, family A (RFXANK-like), 2 (ANKRA2), mRNA.
ANKRD10	Homo sapiens ankyrin repeat domain 10 (ANKRD10), mRNA.
ANKRD13B	Homo sapiens ankyrin repeat domain 13B (ANKRD13B), mRNA.
ANKRD20A12P	Homo sapiens ankyrin repeat domain 20 family, member A12, pseudogene (ANKRD20A12P), non-coding RNA.
ANKRD24	Homo sapiens ankyrin repeat domain 24 (ANKRD24), mRNA.
ANKRD33B	Homo sapiens ankyrin repeat domain 33B (ANKRD33B), mRNA.
ANKRD36	Homo sapiens ankyrin repeat domain 36 (ANKRD36), mRNA.
ANKRD53	Homo sapiens ankyrin repeat domain 53 (ANKRD53), transcript variant 2, mRNA.
ANKS6	Homo sapiens ankyrin repeat and sterile alpha motif domain containing 6 (ANKS6), mRNA.
ANO10	Homo sapiens anoctamin 10 (ANO10), transcript variant 1, mRNA.
AOC2	Homo sapiens amine oxidase, copper containing 2 (retina-specific) (AOC2), transcript variant 1, mRNA.
AOC3	Homo sapiens amine oxidase, copper containing 3 (AOC3), transcript variant 1, mRNA.
AOX1	Homo sapiens aldehyde oxidase 1 (AOX1), mRNA.
AP1G2,JPH4	-
AP5B1	Homo sapiens adaptor-related protein complex 5, beta 1 subunit (AP5B1), mRNA.
APBB1IP	Homo sapiens amyloid beta (A4) precursor protein-binding, family B, member 1 interacting protein (APBB1IP), mRNA.
APBB3	Homo sapiens amyloid beta (A4) precursor protein-binding, family B, member 3 (APBB3), transcript variant 3, mRNA.
APEX1	Homo sapiens APEX nuclease (multifunctional DNA repair enzyme) 1 (APEX1), transcript variant 1, mRNA.
APLN	Homo sapiens apelin (APLN), mRNA.
APMAP	Homo sapiens adipocyte plasma membrane associated protein (APMAP), mRNA.
APOBEC3G	Homo sapiens apolipoprotein B mRNA editing enzyme, catalytic polypeptide-like 3G (APOBEC3G), mRNA.
APOC1	Homo sapiens apolipoprotein C-I (APOC1), mRNA.
APOD	Homo sapiens apolipoprotein D (APOD), mRNA.
APOE	Homo sapiens apolipoprotein E (APOE), mRNA.
APOL1	Homo sapiens apolipoprotein L, 1 (APOL1), transcript variant 2, mRNA.
APOL2	Homo sapiens apolipoprotein L, 2 (APOL2), transcript variant beta, mRNA.
APOL3	Homo sapiens apolipoprotein L, 3 (APOL3), transcript variant beta/a, mRNA.
APOL4	Homo sapiens apolipoprotein L, 4 (APOL4), transcript variant a, mRNA.
APOL6	Homo sapiens apolipoprotein L, 6 (APOL6), mRNA.
APTX	Homo sapiens aprataxin (APTX), transcript variant 1, mRNA.
AQP11	Homo sapiens aquaporin 11 (AQP11), mRNA.
AQP3	Homo sapiens aquaporin 3 (Gill blood group) (AQP3), mRNA.
AQP7	Homo sapiens aquaporin 7 (AQP7), mRNA.
AQP7P1	Homo sapiens aquaporin 7 pseudogene 1 (AQP7P1), non-coding RNA.
AR	Homo sapiens androgen receptor (AR), transcript variant 2, mRNA.
ARAP3	Homo sapiens ArfGAP with RhoGAP domain, ankyrin repeat and PH domain 3 (ARAP3), mRNA.
ARGLU1	Homo sapiens arginine and glutamate rich 1 (ARGLU1), mRNA.
ARHGAP20	Homo sapiens Rho GTPase activating protein 20 (ARHGAP20), transcript variant 1, mRNA.
ARHGAP26	Homo sapiens Rho GTPase activating protein 26 (ARHGAP26), transcript variant 1, mRNA.
ARHGAP28	Homo sapiens Rho GTPase activating protein 28 (ARHGAP28), mRNA.
ARHGAP6	Homo sapiens Rho GTPase activating protein 6 (ARHGAP6), transcript variant 4, mRNA.
ARHGEF25	Homo sapiens Rho guanine nucleotide exchange factor (GEF) 25 (ARHGEF25), transcript variant 3, mRNA.
ARHGEF26	Homo sapiens Rho guanine nucleotide exchange factor (GEF) 26 (ARHGEF26), transcript variant 2, mRNA.
ARHGEF6	Homo sapiens Rac/Cdc42 guanine nucleotide exchange factor (GEF) 6 (ARHGEF6), mRNA.
ARID5B	Homo sapiens AT rich interactive domain 5B (MRF1-like) (ARID5B), transcript variant 1, mRNA.
ARMC8	Homo sapiens armadillo repeat containing 8 (ARMC8), transcript variant 2, mRNA.
ARMCX1	Homo sapiens armadillo repeat containing, X-linked 1 (ARMCX1), mRNA.
ARNTL	Homo sapiens aryl hydrocarbon receptor nuclear translocator-like (ARNTL), transcript variant 3, mRNA.
ARSA	Homo sapiens arylsulfatase A (ARSA), transcript variant 5, mRNA.
ARSD	Homo sapiens arylsulfatase D (ARSD), mRNA.
ASAH1	Homo sapiens N-acylsphingosine amidohydrolase (acid ceramidase) 1 (ASAH1), transcript variant 1, mRNA.
ASAP3	Homo sapiens ArfGAP with SH3 domain, ankyrin repeat and PH domain 3 (ASAP3), transcript variant 1, mRNA.
ASB13	Homo sapiens ankyrin repeat and SOCS box containing 13 (ASB13), transcript variant 3, non-coding RNA.
ASH1L	Homo sapiens ash1 (absent, small, or homeotic)-like (Drosophila) (ASH1L), mRNA.
ASPA	Homo sapiens aspartoacylase (ASPA), transcript variant 2, mRNA.
ASS1	Homo sapiens argininosuccinate synthase 1 (ASS1), transcript variant 1, mRNA.
ASTN2	Homo sapiens astrotactin 2 (ASTN2), transcript variant 1, mRNA.
ATAD2B	Homo sapiens ATPase family, AAA domain containing 2B (ATAD2B), transcript variant 2, mRNA.
ATG14	Homo sapiens autophagy related 14 (ATG14), mRNA.
ATG2A	Homo sapiens autophagy related 2A (ATG2A), mRNA.
ATG4C	Homo sapiens autophagy related 4C, cysteine peptidase (ATG4C), transcript variant 2, mRNA.
ATHL1	Homo sapiens ATH1, acid trehalase-like 1 (yeast) (ATHL1), mRNA.
ATM	Homo sapiens ataxia telangiectasia mutated (ATM), mRNA.
ATN1	Homo sapiens atrophin 1 (ATN1), transcript variant 2, mRNA.
ATOH8	Homo sapiens atonal homolog 8 (Drosophila) (ATOH8), mRNA.
ATP5S	Homo sapiens ATP synthase, H+ transporting, mitochondrial Fo complex, subunit s (factor B) (ATP5S), transcript variant 4, non-coding RNA.
ATP6V1B1,VAX2	-
ATP8B4	Homo sapiens ATPase, class I, type 8B, member 4 (ATP8B4), transcript variant 4, non-coding RNA.
ATP9B	Homo sapiens ATPase, class II, type 9B (ATP9B), mRNA.
ATRIP,TREX1	-
ATXN1L	Homo sapiens ataxin 1-like (ATXN1L), mRNA.
ATXN7L2	Homo sapiens ataxin 7-like 2 (ATXN7L2), mRNA.
ATXN7L3B	Homo sapiens ataxin 7-like 3B (ATXN7L3B), mRNA.
AUTS2	Homo sapiens autism susceptibility candidate 2 (AUTS2), transcript variant 1, mRNA.
AVIL	Homo sapiens advillin (AVIL), mRNA.
AVPR1A	Homo sapiens arginine vasopressin receptor 1A (AVPR1A), mRNA.
AXIN2	Homo sapiens axin 2 (AXIN2), mRNA.
AZI2	Homo sapiens 5-azacytidine induced 2 (AZI2), transcript variant 4, mRNA.
B3GALNT2	Homo sapiens beta-1,3-N-acetylgalactosaminyltransferase 2 (B3GALNT2), transcript variant 1, mRNA.
B4GALT5	Homo sapiens UDP-Gal:betaGlcNAc beta 1,4- galactosyltransferase, polypeptide 5 (B4GALT5), mRNA.
BAI2	Homo sapiens brain-specific angiogenesis inhibitor 2 (BAI2), mRNA.
BAIAP2	Homo sapiens BAI1-associated protein 2 (BAIAP2), transcript variant 2, mRNA.
BAX	Homo sapiens BCL2-associated X protein (BAX), transcript variant epsilon, non-coding RNA.
BBOX1	Homo sapiens butyrobetaine (gamma), 2-oxoglutarate dioxygenase (gamma-butyrobetaine hydroxylase) 1 (BBOX1), mRNA.
BBS1	Homo sapiens Bardet-Biedl syndrome 1 (BBS1), mRNA.
BBS5,KLHL41	-
BCDIN3D	Homo sapiens BCDIN3 domain containing (BCDIN3D), mRNA.
BCHE	Homo sapiens butyrylcholinesterase (BCHE), mRNA.
BCL2L11	Homo sapiens BCL2-like 11 (apoptosis facilitator) (BCL2L11), transcript variant 3, mRNA.
BCL6	Homo sapiens B-cell CLL/lymphoma 6 (BCL6), transcript variant 2, mRNA.
BCL9L	Homo sapiens B-cell CLL/lymphoma 9-like (BCL9L), mRNA.
BIN1	Homo sapiens bridging integrator 1 (BIN1), transcript variant 1, mRNA.
BLMH	Homo sapiens bleomycin hydrolase (BLMH), mRNA.
BMP2K	Homo sapiens BMP2 inducible kinase (BMP2K), transcript variant 1, mRNA.
BNIP3L	Homo sapiens BCL2/adenovirus E1B 19kDa interacting protein 3-like (BNIP3L), mRNA.
BOC	Homo sapiens BOC cell adhesion associated, oncogene regulated (BOC), mRNA.
BRD2	Homo sapiens bromodomain containing 2 (BRD2), transcript variant 5, non-coding RNA.
BRMS1L	Homo sapiens breast cancer metastasis-suppressor 1-like (BRMS1L), mRNA.
BTBD11	Homo sapiens BTB (POZ) domain containing 11 (BTBD11), transcript variant a, mRNA.
BTBD2	Homo sapiens BTB (POZ) domain containing 2 (BTBD2), mRNA.
BTD	Homo sapiens biotinidase (BTD), mRNA.
BTF3	Homo sapiens basic transcription factor 3 (BTF3), transcript variant 1, mRNA.
BTG1,LOC256021	-
BTG2	Homo sapiens BTG family, member 2 (BTG2), mRNA.
C10orf10	Homo sapiens chromosome 10 open reading frame 10 (C10orf10), mRNA.
C10orf2	Homo sapiens chromosome 10 open reading frame 2 (C10orf2), transcript variant 1, mRNA.
C10orf25	Homo sapiens chromosome 10 open reading frame 25 (C10orf25), mRNA.
C10orf54	Homo sapiens chromosome 10 open reading frame 54 (C10orf54), mRNA.
C11orf1	Homo sapiens chromosome 11 open reading frame 1 (C11orf1), mRNA.
C11orf52,HSPB2	-
C11orf71	Homo sapiens chromosome 11 open reading frame 71 (C11orf71), transcript variant 2, mRNA.
C12orf45	Homo sapiens chromosome 12 open reading frame 45 (C12orf45), mRNA.
C12orf5	Homo sapiens chromosome 12 open reading frame 5 (C12orf5), mRNA.
C12orf61	Homo sapiens chromosome 12 open reading frame 61 (C12orf61), mRNA.
C12orf76	Homo sapiens chromosome 12 open reading frame 76 (C12orf76), mRNA.
C14orf1	Homo sapiens chromosome 14 open reading frame 1 (C14orf1), mRNA.
C14orf93	Homo sapiens chromosome 14 open reading frame 93 (C14orf93), transcript variant 2, mRNA.
C15orf59	Homo sapiens chromosome 15 open reading frame 59 (C15orf59), mRNA.
C15orf61	Homo sapiens chromosome 15 open reading frame 61 (C15orf61), mRNA.
C16orf46	Homo sapiens chromosome 16 open reading frame 46 (C16orf46), transcript variant 1, mRNA.
C17orf103	Homo sapiens chromosome 17 open reading frame 103 (C17orf103), mRNA.
C17orf76-AS1,SNORD49B	-
C18orf32,RPL17,RPL17-C18orf32	-
C19orf12	Homo sapiens chromosome 19 open reading frame 12 (C19orf12), transcript variant 3, mRNA.
C19orf18,ZNF606	-
C1GALT1C1	Homo sapiens C1GALT1-specific chaperone 1 (C1GALT1C1), transcript variant 1, mRNA.
C1orf101	Homo sapiens chromosome 1 open reading frame 101 (C1orf101), transcript variant 1, mRNA.
C1orf21	Homo sapiens chromosome 1 open reading frame 21 (C1orf21), mRNA.
C1orf213	Homo sapiens chromosome 1 open reading frame 213 (C1orf213), transcript variant 2, non-coding RNA.
C1orf228	Homo sapiens chromosome 1 open reading frame 228 (C1orf228), mRNA.
C1orf63	Homo sapiens chromosome 1 open reading frame 63 (C1orf63), mRNA.
C1QTNF1	Homo sapiens C1q and tumor necrosis factor related protein 1 (C1QTNF1), transcript variant 1, mRNA.
C1QTNF6	Homo sapiens C1q and tumor necrosis factor related protein 6 (C1QTNF6), transcript variant 2, mRNA.
C1R	Homo sapiens complement component 1, r subcomponent (C1R), mRNA.
C1RL	Homo sapiens complement component 1, r subcomponent-like (C1RL), mRNA.
C1S	Homo sapiens complement component 1, s subcomponent (C1S), transcript variant 2, mRNA.
C20orf111	-
C20orf194	Homo sapiens chromosome 20 open reading frame 194 (C20orf194), mRNA.
C22orf39	Homo sapiens chromosome 22 open reading frame 39 (C22orf39), transcript variant 1, mRNA.
C2CD2	Homo sapiens C2 calcium-dependent domain containing 2 (C2CD2), transcript variant 1, mRNA.
C2orf16	Homo sapiens chromosome 2 open reading frame 16 (C2orf16), mRNA.
C2orf44	Homo sapiens chromosome 2 open reading frame 44 (C2orf44), transcript variant 1, mRNA.
C3	Homo sapiens complement component 3 (C3), mRNA.
C3orf58	Homo sapiens chromosome 3 open reading frame 58 (C3orf58), transcript variant 1, mRNA.
C5	Homo sapiens complement component 5 (C5), mRNA.
C5orf30	Homo sapiens chromosome 5 open reading frame 30 (C5orf30), mRNA.
C5orf4	-
C5orf42	Homo sapiens chromosome 5 open reading frame 42 (C5orf42), mRNA.
C5orf51	Homo sapiens chromosome 5 open reading frame 51 (C5orf51), mRNA.
C6	Homo sapiens complement component 6 (C6), transcript variant 2, mRNA.
C6orf120	Homo sapiens chromosome 6 open reading frame 120 (C6orf120), mRNA.
C6orf48	Homo sapiens chromosome 6 open reading frame 48 (C6orf48), transcript variant 1, mRNA.
C6orf70	Homo sapiens chromosome 6 open reading frame 70 (C6orf70), mRNA.
C7	Homo sapiens complement component 7 (C7), mRNA.
C7orf26	Homo sapiens chromosome 7 open reading frame 26 (C7orf26), mRNA.
C7orf41	Homo sapiens chromosome 7 open reading frame 41 (C7orf41), mRNA.
C7orf53	-
C7orf60	Homo sapiens chromosome 7 open reading frame 60 (C7orf60), mRNA.
C7orf63	Homo sapiens chromosome 7 open reading frame 63 (C7orf63), transcript variant 2, mRNA.
C8orf33	Homo sapiens chromosome 8 open reading frame 33 (C8orf33), mRNA.
C9orf123	Homo sapiens chromosome 9 open reading frame 123 (C9orf123), mRNA.
C9orf131	Homo sapiens chromosome 9 open reading frame 131 (C9orf131), transcript variant 4, mRNA.
C9orf16	Homo sapiens chromosome 9 open reading frame 16 (C9orf16), mRNA.
C9orf174	-
C9orf24,KIAA1161	-
C9orf47,S1PR3	-
C9orf72	Homo sapiens chromosome 9 open reading frame 72 (C9orf72), transcript variant 2, mRNA.
C9orf85	Homo sapiens chromosome 9 open reading frame 85 (C9orf85), mRNA.
CA12	Homo sapiens carbonic anhydrase XII (CA12), transcript variant 1, mRNA.
CACHD1	Homo sapiens cache domain containing 1 (CACHD1), mRNA.
CACNA1C	Homo sapiens voltage-dependent L-type Ca2+ channel alpha 1 subunit (CACNA1C) mRNA, exon 1a and partial cds.
CACNA1G	Homo sapiens calcium channel, voltage-dependent, T type, alpha 1G subunit (CACNA1G), transcript variant 1, mRNA.
CACNB2	Homo sapiens calcium channel, voltage-dependent, beta 2 subunit (CACNB2), transcript variant 2, mRNA.
CAD	Homo sapiens carbamoyl-phosphate synthetase 2, aspartate transcarbamylase, and dihydroorotase (CAD), mRNA.
CADM3	Homo sapiens cell adhesion molecule 3 (CADM3), transcript variant 1, mRNA.
CADPS2	Homo sapiens Ca++-dependent secretion activator 2 (CADPS2), transcript variant 3, mRNA.
CALCOCO1	Homo sapiens calcium binding and coiled-coil domain 1 (CALCOCO1), transcript variant 1, mRNA.
CALCOCO2	Homo sapiens calcium binding and coiled-coil domain 2 (CALCOCO2), transcript variant 2, mRNA.
CALCRL	Homo sapiens calcitonin receptor-like (CALCRL), transcript variant 1, mRNA.
CALML4,CLN6	-
CAMLG	Homo sapiens calcium modulating ligand (CAMLG), mRNA.
CASD1	Homo sapiens CAS1 domain containing 1 (CASD1), mRNA.
CASP3	Homo sapiens caspase 3, apoptosis-related cysteine peptidase (CASP3), transcript variant alpha, mRNA.
CAT	Homo sapiens catalase (CAT), mRNA.
CBFA2T2	Homo sapiens core-binding factor, runt domain, alpha subunit 2; translocated to, 2 (CBFA2T2), transcript variant 2, mRNA.
CBLB	Homo sapiens Cbl proto-oncogene, E3 ubiquitin protein ligase B (CBLB), mRNA.
CBWD2	Homo sapiens COBW domain containing 2 (CBWD2), mRNA.
CBX3P2	Homo sapiens chromobox homolog 3 pseudogene 2 (CBX3P2), non-coding RNA.
CBX8	Homo sapiens chromobox homolog 8 (CBX8), mRNA.
CCDC111	Homo sapiens coiled-coil domain containing 111 (CCDC111), mRNA.
CCDC126	Homo sapiens coiled-coil domain containing 126 (CCDC126), mRNA.
CCDC169,CCDC169-SOHLH2,SOHLH2	-
CCDC69	Homo sapiens coiled-coil domain containing 69 (CCDC69), mRNA.
CCDC71L	Homo sapiens coiled-coil domain containing 71-like (CCDC71L), mRNA.
CCDC85B	Homo sapiens coiled-coil domain containing 85B (CCDC85B), mRNA.
CCL5	Homo sapiens chemokine (C-C motif) ligand 5 (CCL5), mRNA.
CCNB1IP1	Homo sapiens cyclin B1 interacting protein 1, E3 ubiquitin protein ligase (CCNB1IP1), transcript variant 4, mRNA.
CCND2	Homo sapiens cyclin D2 (CCND2), mRNA.
CCNG1	Homo sapiens cyclin G1 (CCNG1), transcript variant 1, mRNA.
CCNG2	Homo sapiens cyclin G2 (CCNG2), mRNA.
CCNH	Homo sapiens cyclin H (CCNH), transcript variant 2, mRNA.
CCNI	Homo sapiens cyclin I (CCNI), mRNA.
CCNL1	Homo sapiens cyclin L1 (CCNL1), mRNA.
CCNL2	Homo sapiens cyclin L2 (CCNL2), transcript variant 1, mRNA.
CCR7	Homo sapiens chemokine (C-C motif) receptor 7 (CCR7), mRNA.
CCS	Homo sapiens copper chaperone for superoxide dismutase (CCS), mRNA.
CCT6B	Homo sapiens chaperonin containing TCP1, subunit 6B (zeta 2) (CCT6B), transcript variant 1, mRNA.
CCT6P1	Homo sapiens chaperonin containing TCP1, subunit 6 (zeta) pseudogene 1 (CCT6P1), non-coding RNA.
CCT6P3	Homo sapiens chaperonin containing TCP1, subunit 6 (zeta) pseudogene 3 (CCT6P3), non-coding RNA.
CD248	Homo sapiens CD248 molecule, endosialin (CD248), mRNA.
CD27-AS1	Homo sapiens CD27 antisense RNA 1 (CD27-AS1), non-coding RNA.
CD302,LY75,LY75-CD302	-
CD320	Homo sapiens CD320 molecule (CD320), transcript variant 1, mRNA.
CD34	Homo sapiens CD34 molecule (CD34), transcript variant 1, mRNA.
CD36	Homo sapiens CD36 molecule (thrombospondin receptor) (CD36), transcript variant 1, mRNA.
CD40	Homo sapiens CD40 molecule, TNF receptor superfamily member 5 (CD40), transcript variant 1, mRNA.
CD46	Homo sapiens CD46 molecule, complement regulatory protein (CD46), transcript variant a, mRNA.
CD82	Homo sapiens CD82 molecule (CD82), transcript variant 1, mRNA.
CD99L2	Homo sapiens CD99 molecule-like 2 (CD99L2), transcript variant 5, mRNA.
CDADC1	Homo sapiens cytidine and dCMP deaminase domain containing 1 (CDADC1), transcript variant 2, mRNA.
CDAN1	Homo sapiens codanin 1 (CDAN1), mRNA.
CDC14B	Homo sapiens cell division cycle 14B (CDC14B), transcript variant 3, mRNA.
CDC42EP4	Homo sapiens CDC42 effector protein (Rho GTPase binding) 4 (CDC42EP4), mRNA.
CDH24	Homo sapiens cadherin 24, type 2 (CDH24), transcript variant 1, mRNA.
CDK15	Homo sapiens cyclin-dependent kinase 15 (CDK15), transcript variant 1, mRNA.
CDK5RAP2	Homo sapiens CDK5 regulatory subunit associated protein 2 (CDK5RAP2), transcript variant 6, non-coding RNA.
CDKN1A	Homo sapiens cyclin-dependent kinase inhibitor 1A (p21, Cip1) (CDKN1A), transcript variant 2, mRNA.
CDKN1C	Homo sapiens cyclin-dependent kinase inhibitor 1C (p57, Kip2) (CDKN1C), transcript variant 2, mRNA.
CDKN2B	Homo sapiens cyclin-dependent kinase inhibitor 2B (p15, inhibits CDK4) (CDKN2B), transcript variant 2, mRNA.
CDKN2C	Homo sapiens cyclin-dependent kinase inhibitor 2C (p18, inhibits CDK4) (CDKN2C), transcript variant 1, mRNA.
CDNF	Homo sapiens cerebral dopamine neurotrophic factor (CDNF), mRNA.
CDO1	Homo sapiens cysteine dioxygenase, type I (CDO1), mRNA.
CDON	Homo sapiens cell adhesion associated, oncogene regulated (CDON), transcript variant 1, mRNA.
CDR1	Homo sapiens cerebellar degeneration-related protein 1, 34kDa (CDR1), mRNA.
CEBPA	Homo sapiens CCAAT/enhancer binding protein (C/EBP), alpha (CEBPA), mRNA.
CEBPB	Homo sapiens CCAAT/enhancer binding protein (C/EBP), beta (CEBPB), mRNA.
CEBPD	Homo sapiens CCAAT/enhancer binding protein (C/EBP), delta (CEBPD), mRNA.
CELF2	Homo sapiens CUGBP, Elav-like family member 2 (CELF2), transcript variant 4, mRNA.
CEP19	Homo sapiens centrosomal protein 19kDa (CEP19), mRNA.
CEP250	Homo sapiens centrosomal protein 250kDa (CEP250), mRNA.
CEP350	Homo sapiens centrosomal protein 350kDa (CEP350), mRNA.
CEP68	Homo sapiens centrosomal protein 68kDa (CEP68), mRNA.
CEP95	Homo sapiens centrosomal protein 95kDa (CEP95), mRNA.
CEPT1	Homo sapiens choline/ethanolamine phosphotransferase 1 (CEPT1), transcript variant 2, mRNA.
CERS4	Homo sapiens ceramide synthase 4 (CERS4), mRNA.
CERS6	Homo sapiens ceramide synthase 6 (CERS6), transcript variant 1, mRNA.
CERS6-AS1	Homo sapiens CERS6 antisense RNA 1 (CERS6-AS1), transcript variant 1, non-coding RNA.
CES1	Homo sapiens carboxylesterase 1 (CES1), transcript variant 1, mRNA.
CFD	Homo sapiens complement factor D (adipsin) (CFD), mRNA.
CFLAR	Homo sapiens CASP8 and FADD-like apoptosis regulator (CFLAR), transcript variant 1, mRNA.
CHCHD7	Homo sapiens coiled-coil-helix-coiled-coil-helix domain containing 7 (CHCHD7), transcript variant 4, mRNA.
CHI3L1	Homo sapiens chitinase 3-like 1 (cartilage glycoprotein-39) (CHI3L1), mRNA.
CHI3L2	Homo sapiens chitinase 3-like 2 (CHI3L2), transcript variant 1, mRNA.
CHID1	Homo sapiens chitinase domain containing 1 (CHID1), transcript variant 4, mRNA.
CHKA	Homo sapiens choline kinase alpha (CHKA), transcript variant 1, mRNA.
CHN1	Homo sapiens chimerin 1 (CHN1), transcript variant 2, mRNA.
CHP1	Homo sapiens calcineurin-like EF-hand protein 1 (CHP1), mRNA.
CHPF	Homo sapiens chondroitin polymerizing factor (CHPF), transcript variant 2, mRNA.
CHRDL1	Homo sapiens chordin-like 1 (CHRDL1), transcript variant 3, mRNA.
CHST15	Homo sapiens carbohydrate (N-acetylgalactosamine 4-sulfate 6-O) sulfotransferase 15 (CHST15), transcript variant 3, mRNA.
CHST2	Homo sapiens carbohydrate (N-acetylglucosamine-6-O) sulfotransferase 2 (CHST2), mRNA.
CHST3	Homo sapiens carbohydrate (chondroitin 6) sulfotransferase 3 (CHST3), mRNA.
CHSY3	Homo sapiens chondroitin sulfate synthase 3 (CHSY3), mRNA.
CILP	Homo sapiens cartilage intermediate layer protein, nucleotide pyrophosphohydrolase (CILP), mRNA.
CILP2	Homo sapiens cartilage intermediate layer protein 2 (CILP2), mRNA.
CITED4	Homo sapiens Cbp/p300-interacting transactivator, with Glu/Asp-rich carboxy-terminal domain, 4 (CITED4), mRNA.
CLASP1	Homo sapiens cytoplasmic linker associated protein 1 (CLASP1), transcript variant 1, mRNA.
CLCN2	Homo sapiens chloride channel, voltage-sensitive 2 (CLCN2), transcript variant 2, mRNA.
CLCN6	Homo sapiens chloride channel, voltage-sensitive 6 (CLCN6), transcript variant 3, non-coding RNA.
CLDN11	Homo sapiens claudin 11 (CLDN11), transcript variant 1, mRNA.
CLDN15	Homo sapiens claudin 15 (CLDN15), transcript variant 1, mRNA.
CLDN23	Homo sapiens claudin 23 (CLDN23), mRNA.
CLDND2	Homo sapiens claudin domain containing 2 (CLDND2), mRNA.
CLEC16A	Homo sapiens C-type lectin domain family 16, member A (CLEC16A), transcript variant 1, mRNA.
CLIP3	Homo sapiens CAP-GLY domain containing linker protein 3 (CLIP3), transcript variant 2, mRNA.
CLK1	Homo sapiens CDC-like kinase 1 (CLK1), transcript variant 1, mRNA.
CLK4	Homo sapiens CDC-like kinase 4 (CLK4), mRNA.
CLMN	Homo sapiens calmin (calponin-like, transmembrane) (CLMN), mRNA.
CLN5	Homo sapiens ceroid-lipofuscinosis, neuronal 5 (CLN5), mRNA.
CLSTN2	Homo sapiens calsyntenin 2 (CLSTN2), mRNA.
CLTCL1	Homo sapiens clathrin, heavy chain-like 1 (CLTCL1), transcript variant 1, mRNA.
CLU	Homo sapiens clusterin (CLU), transcript variant 3, non-coding RNA.
CLUH	Homo sapiens clustered mitochondria (cluA/CLU1) homolog (CLUH), nuclear gene encoding mitochondrial protein, mRNA.
CLYBL	Homo sapiens citrate lyase beta like (CLYBL), mRNA.
CMBL	Homo sapiens carboxymethylenebutenolidase homolog (Pseudomonas) (CMBL), mRNA.
CMC4,MTCP1	-
CNKSR3	Homo sapiens CNKSR family member 3 (CNKSR3), mRNA.
CNTN3	Homo sapiens contactin 3 (plasmacytoma associated) (CNTN3), mRNA.
COA5	Homo sapiens cytochrome c oxidase assembly factor 5 (COA5), mRNA.
COASY	Homo sapiens CoA synthase (COASY), nuclear gene encoding mitochondrial protein, transcript variant 4, mRNA.
COL11A2	Homo sapiens collagen, type XI, alpha 2 (COL11A2), transcript variant 1, mRNA.
COL12A1	Homo sapiens collagen, type XII, alpha 1 (COL12A1), transcript variant long, mRNA.
COL18A1	Homo sapiens collagen, type XVIII, alpha 1 (COL18A1), transcript variant 2, mRNA.
COL21A1	Homo sapiens collagen, type XXI, alpha 1 (COL21A1), mRNA.
COL27A1	Homo sapiens collagen, type XXVII, alpha 1 (COL27A1), mRNA.
COL4A1	Homo sapiens collagen, type IV, alpha 1 (COL4A1), mRNA.
COL4A2	Homo sapiens collagen, type IV, alpha 2 (COL4A2), mRNA.
COL4A3BP	Homo sapiens collagen, type IV, alpha 3 (Goodpasture antigen) binding protein (COL4A3BP), transcript variant 3, mRNA.
COLEC11	Homo sapiens collectin sub-family member 11 (COLEC11), transcript variant 11, non-coding RNA.
COMP	Homo sapiens cartilage oligomeric matrix protein (COMP), mRNA.
COPS8	Homo sapiens COP9 signalosome subunit 8 (COPS8), transcript variant 2, mRNA.
CORO2B	Homo sapiens coronin, actin binding protein, 2B (CORO2B), transcript variant 1, mRNA.
CORO6	Homo sapiens coronin 6 (CORO6), mRNA.
COX11	Homo sapiens cytochrome c oxidase assembly homolog 11 (yeast) (COX11), transcript variant 4, non-coding RNA.
COX15	Homo sapiens cytochrome c oxidase assembly homolog 15 (yeast) (COX15), nuclear gene encoding mitochondrial protein, transcript variant 1, mRNA.
CPD	Homo sapiens carboxypeptidase D (CPD), transcript variant 1, mRNA.
CPM	Homo sapiens carboxypeptidase M (CPM), transcript variant 1, mRNA.
CPNE3	Homo sapiens copine III (CPNE3), mRNA.
CPSF7	Homo sapiens cleavage and polyadenylation specific factor 7, 59kDa (CPSF7), transcript variant 2, mRNA.
CPXM1	Homo sapiens carboxypeptidase X (M14 family), member 1 (CPXM1), transcript variant 2, mRNA.
CPZ	Homo sapiens carboxypeptidase Z (CPZ), transcript variant 1, mRNA.
CRBN	Homo sapiens cereblon (CRBN), transcript variant 2, mRNA.
CREBRF	Homo sapiens CREB3 regulatory factor (CREBRF), transcript variant 1, mRNA.
CREBZF	Homo sapiens CREB/ATF bZIP transcription factor (CREBZF), transcript variant 4, non-coding RNA.
CREG1	Homo sapiens cellular repressor of E1A-stimulated genes 1 (CREG1), mRNA.
CRELD1,IL17RC	-
CRISPLD2	Homo sapiens cysteine-rich secretory protein LCCL domain containing 2 (CRISPLD2), mRNA.
CRLF1	Homo sapiens cytokine receptor-like factor 1 (CRLF1), mRNA.
CROCC	Homo sapiens ciliary rootlet coiled-coil, rootletin (CROCC), mRNA.
CRTAP	Homo sapiens cartilage associated protein (CRTAP), mRNA.
CRTC1	Homo sapiens CREB regulated transcription coactivator 1 (CRTC1), transcript variant 3, mRNA.
CRTC3	Homo sapiens CREB regulated transcription coactivator 3 (CRTC3), transcript variant 1, mRNA.
CRY2	Homo sapiens cryptochrome 2 (photolyase-like) (CRY2), transcript variant 1, mRNA.
CRYAB	Homo sapiens crystallin, alpha B (CRYAB), mRNA.
CS	Homo sapiens citrate synthase (CS), nuclear gene encoding mitochondrial protein, mRNA.
CSAD	Homo sapiens cysteine sulfinic acid decarboxylase (CSAD), transcript variant 2, mRNA.
CSF1	Homo sapiens colony stimulating factor 1 (macrophage) (CSF1), transcript variant 3, mRNA.
CSNK2A2	Homo sapiens casein kinase 2, alpha prime polypeptide (CSNK2A2), mRNA.
CST3	Homo sapiens cystatin C (CST3), mRNA.
CSTF2T	Homo sapiens cleavage stimulation factor, 3' pre-RNA, subunit 2, 64kDa, tau variant (CSTF2T), mRNA.
CTDSP2	Homo sapiens CTD (carboxy-terminal domain, RNA polymerase II, polypeptide A) small phosphatase 2 (CTDSP2), mRNA.
CTNNB1	Homo sapiens catenin (cadherin-associated protein), beta 1, 88kDa (CTNNB1), transcript variant 2, mRNA.
CTSF	Homo sapiens cathepsin F (CTSF), mRNA.
CTSO	Homo sapiens cathepsin O (CTSO), mRNA.
CUL4B	Homo sapiens cullin 4B (CUL4B), transcript variant 1, mRNA.
CUL9	Homo sapiens cullin 9 (CUL9), mRNA.
CUTC,ENTPD7	-
CXCL12	Homo sapiens chemokine (C-X-C motif) ligand 12 (CXCL12), transcript variant 3, mRNA.
CXCR7	Homo sapiens chemokine (C-X-C motif) receptor 7 (CXCR7), mRNA.
CXorf57	Homo sapiens chromosome X open reading frame 57 (CXorf57), transcript variant 1, mRNA.
CYB5A	Homo sapiens cytochrome b5 type A (microsomal) (CYB5A), transcript variant 2, mRNA.
CYB5D2	Homo sapiens cytochrome b5 domain containing 2 (CYB5D2), transcript variant 1, mRNA.
CYBA,MVD	-
CYBASC3	-
CYBRD1	Homo sapiens cytochrome b reductase 1 (CYBRD1), transcript variant 1, mRNA.
CYHR1	Homo sapiens cysteine/histidine-rich 1 (CYHR1), transcript variant 1, mRNA.
CYP11A1	Homo sapiens cytochrome P450, family 11, subfamily A, polypeptide 1 (CYP11A1), transcript variant 2, mRNA.
CYP19A1	Homo sapiens cytochrome P450, family 19, subfamily A, polypeptide 1 (CYP19A1), transcript variant 2, mRNA.
CYP20A1	Homo sapiens cytochrome P450, family 20, subfamily A, polypeptide 1 (CYP20A1), mRNA.
CYP27A1	Homo sapiens cytochrome P450, family 27, subfamily A, polypeptide 1 (CYP27A1), nuclear gene encoding mitochondrial protein, mRNA.
CYP2E1	Homo sapiens cytochrome P450, family 2, subfamily E, polypeptide 1 (CYP2E1), mRNA.
CYP2U1	Homo sapiens cytochrome P450, family 2, subfamily U, polypeptide 1 (CYP2U1), mRNA.
CYP4B1	Homo sapiens cytochrome P450, family 4, subfamily B, polypeptide 1 (CYP4B1), transcript variant 1, mRNA.
CYP4V2	Homo sapiens cytochrome P450, family 4, subfamily V, polypeptide 2 (CYP4V2), mRNA.
CYP51A1	Homo sapiens cytochrome P450, family 51, subfamily A, polypeptide 1 (CYP51A1), transcript variant 2, mRNA.
D2HGDH	Homo sapiens D-2-hydroxyglutarate dehydrogenase (D2HGDH), nuclear gene encoding mitochondrial protein, mRNA.
DAAM2	Homo sapiens dishevelled associated activator of morphogenesis 2 (DAAM2), transcript variant 1, mRNA.
DANCR	Homo sapiens differentiation antagonizing non-protein coding RNA (DANCR), non-coding RNA.
DBC1	Homo sapiens deleted in bladder cancer 1 (DBC1), mRNA.
DBI	Homo sapiens diazepam binding inhibitor (GABA receptor modulator, acyl-CoA binding protein) (DBI), transcript variant 1, mRNA.
DBT,LRRC39	-
DCAF10	Homo sapiens DDB1 and CUL4 associated factor 10 (DCAF10), mRNA.
DCAF16	Homo sapiens DDB1 and CUL4 associated factor 16 (DCAF16), mRNA.
DCAF4	Homo sapiens DDB1 and CUL4 associated factor 4 (DCAF4), transcript variant 5, mRNA.
DCAF8,PEX19	-
DCAKD	Homo sapiens dephospho-CoA kinase domain containing (DCAKD), transcript variant 2, mRNA.
DCHS2	Homo sapiens dachsous 2 (Drosophila) (DCHS2), transcript variant 1, mRNA.
DCHS2	Homo sapiens dachsous 2 (Drosophila) (DCHS2), transcript variant 1, mRNA.
DCLK1	Homo sapiens doublecortin-like kinase 1 (DCLK1), transcript variant 1, mRNA.
DCN	Homo sapiens decorin (DCN), transcript variant A2, mRNA.
DCUN1D3	Homo sapiens DCN1, defective in cullin neddylation 1, domain containing 3 (S. cerevisiae) (DCUN1D3), mRNA.
DCXR	Homo sapiens dicarbonyl/L-xylulose reductase (DCXR), transcript variant 2, mRNA.
DDB1	Homo sapiens damage-specific DNA binding protein 1, 127kDa (DDB1), mRNA.
DDI2,RSC1A1	-
DDIT4	Homo sapiens DNA-damage-inducible transcript 4 (DDIT4), mRNA.
DDIT4L	Homo sapiens DNA-damage-inducible transcript 4-like (DDIT4L), mRNA.
DDX17	Homo sapiens DEAD (Asp-Glu-Ala-Asp) box helicase 17 (DDX17), transcript variant 3, mRNA.
DDX6	Homo sapiens DEAD (Asp-Glu-Ala-Asp) box helicase 6 (DDX6), transcript variant 2, mRNA.
DENND2D	Homo sapiens DENN/MADD domain containing 2D (DENND2D), transcript variant 2, mRNA.
DEPTOR	Homo sapiens DEP domain containing MTOR-interacting protein (DEPTOR), mRNA.
DEXI	Homo sapiens Dexi homolog (mouse) (DEXI), mRNA.
DGAT1	Homo sapiens diacylglycerol O-acyltransferase 1 (DGAT1), mRNA.
DGAT2	Homo sapiens diacylglycerol O-acyltransferase 2 (DGAT2), transcript variant 1, mRNA.
DGCR2	Homo sapiens DiGeorge syndrome critical region gene 2 (DGCR2), transcript variant 1, mRNA.
DGCR6	Homo sapiens DiGeorge syndrome critical region gene 6 (DGCR6), mRNA.
DGKD	Homo sapiens diacylglycerol kinase, delta 130kDa (DGKD), transcript variant 2, mRNA.
DHCR24	Homo sapiens 24-dehydrocholesterol reductase (DHCR24), mRNA.
DHCR7	Homo sapiens 7-dehydrocholesterol reductase (DHCR7), transcript variant 2, mRNA.
DHFRL1	Homo sapiens dihydrofolate reductase-like 1 (DHFRL1), transcript variant 2, mRNA.
DHRS3	Homo sapiens dehydrogenase/reductase (SDR family) member 3 (DHRS3), mRNA.
DHRS4,DHRS4L2	-
DHRS4-AS1	Homo sapiens DHRS4 antisense RNA 1 (DHRS4-AS1), transcript variant 3, non-coding RNA.
DHRS7	Homo sapiens dehydrogenase/reductase (SDR family) member 7 (DHRS7), mRNA.
DHTKD1	Homo sapiens dehydrogenase E1 and transketolase domain containing 1 (DHTKD1), nuclear gene encoding mitochondrial protein, mRNA.
DHX35	Homo sapiens DEAH (Asp-Glu-Ala-His) box polypeptide 35 (DHX35), transcript variant 3, non-coding RNA.
DHX58	Homo sapiens DEXH (Asp-Glu-X-His) box polypeptide 58 (DHX58), mRNA.
DIRC2	Homo sapiens disrupted in renal carcinoma 2 (DIRC2), mRNA.
DIRC3	Homo sapiens disrupted in renal carcinoma 3 (DIRC3), non-coding RNA.
DIS3L	Homo sapiens DIS3 mitotic control homolog (S. cerevisiae)-like (DIS3L), transcript variant 1, mRNA.
DIXDC1,DLAT	-
DKFZP586I1420	Homo sapiens uncharacterized protein DKFZp586I1420 (DKFZP586I1420), non-coding RNA.
DLL1	Homo sapiens delta-like 1 (Drosophila) (DLL1), mRNA.
DMGDH	Homo sapiens dimethylglycine dehydrogenase (DMGDH), nuclear gene encoding mitochondrial protein, mRNA.
DNAJB2	Homo sapiens DnaJ (Hsp40) homolog, subfamily B, member 2 (DNAJB2), transcript variant 1, mRNA.
DNAJC27	Homo sapiens DnaJ (Hsp40) homolog, subfamily C, member 27 (DNAJC27), transcript variant 1, mRNA.
DNAJC4	Homo sapiens DnaJ (Hsp40) homolog, subfamily C, member 4 (DNAJC4), mRNA.
DNHD1	Homo sapiens dynein heavy chain domain 1 (DNHD1), transcript variant 1, mRNA.
DNMT3A	Homo sapiens DNA (cytosine-5-)-methyltransferase 3 alpha (DNMT3A), transcript variant 3, mRNA.
DNPEP	Homo sapiens aspartyl aminopeptidase (DNPEP), mRNA.
DOCK11	Homo sapiens dedicator of cytokinesis 11 (DOCK11), mRNA.
DPH5	Homo sapiens diphthamide biosynthesis 5 (DPH5), transcript variant 3, mRNA.
DPM3	Homo sapiens dolichyl-phosphate mannosyltransferase polypeptide 3 (DPM3), transcript variant 2, mRNA.
DPP7	Homo sapiens dipeptidyl-peptidase 7 (DPP7), mRNA.
DPT	Homo sapiens dermatopontin (DPT), mRNA.
DPYD	Homo sapiens dihydropyrimidine dehydrogenase (DPYD), transcript variant 1, mRNA.
DPYSL2	Homo sapiens dihydropyrimidinase-like 2 (DPYSL2), transcript variant 2, mRNA.
DPYSL4	Homo sapiens dihydropyrimidinase-like 4 (DPYSL4), mRNA.
DRAM2	Homo sapiens DNA-damage regulated autophagy modulator 2 (DRAM2), mRNA.
DSE	Homo sapiens dermatan sulfate epimerase (DSE), transcript variant 1, mRNA.
DSEL	Homo sapiens dermatan sulfate epimerase-like (DSEL), mRNA.
DTNB	Homo sapiens dystrobrevin, beta (DTNB), transcript variant 1, mRNA.
DTX4	Homo sapiens deltex homolog 4 (Drosophila) (DTX4), mRNA.
DUS1L	Homo sapiens dihydrouridine synthase 1-like (S. cerevisiae) (DUS1L), mRNA.
DUSP1	Homo sapiens dual specificity phosphatase 1 (DUSP1), mRNA.
DUSP22	Homo sapiens dual specificity phosphatase 22 (DUSP22), mRNA.
DUSP23	Homo sapiens dual specificity phosphatase 23 (DUSP23), mRNA.
DUSP4	Homo sapiens dual specificity phosphatase 4 (DUSP4), transcript variant 2, mRNA.
DVL2	Homo sapiens dishevelled segment polarity protein 2 (DVL2), mRNA.
DYNLL2	Homo sapiens dynein, light chain, LC8-type 2 (DYNLL2), mRNA.
DZIP1	Homo sapiens DAZ interacting zinc finger protein 1 (DZIP1), transcript variant 2, mRNA.
DZIP3	Homo sapiens DAZ interacting zinc finger protein 3 (DZIP3), mRNA.
E2F4	Homo sapiens E2F transcription factor 4, p107/p130-binding (E2F4), mRNA.
EBF1	Homo sapiens early B-cell factor 1 (EBF1), mRNA.
EBP	Homo sapiens emopamil binding protein (sterol isomerase) (EBP), mRNA.
EBPL	Homo sapiens emopamil binding protein-like (EBPL), mRNA.
ECH1	Homo sapiens enoyl CoA hydratase 1, peroxisomal (ECH1), mRNA.
ECHDC1	Homo sapiens enoyl CoA hydratase domain containing 1 (ECHDC1), transcript variant 1, mRNA.
ECHDC2	Homo sapiens enoyl CoA hydratase domain containing 2 (ECHDC2), transcript variant 1, mRNA.
ECHDC3	Homo sapiens enoyl CoA hydratase domain containing 3 (ECHDC3), nuclear gene encoding mitochondrial protein, mRNA.
ECSIT,ZNF653	-
EDNRB	Homo sapiens endothelin receptor type B (EDNRB), transcript variant 4, mRNA.
EEF1A1	Homo sapiens eukaryotic translation elongation factor 1 alpha 1 (EEF1A1), mRNA.
EEF1G	Homo sapiens eukaryotic translation elongation factor 1 gamma (EEF1G), mRNA.
EEF2	Homo sapiens eukaryotic translation elongation factor 2 (EEF2), mRNA.
EEPD1	Homo sapiens endonuclease/exonuclease/phosphatase family domain containing 1 (EEPD1), mRNA.
EFCAB3	Homo sapiens EF-hand calcium binding domain 3 (EFCAB3), transcript variant 1, mRNA.
EFNB1	Homo sapiens ephrin-B1 (EFNB1), mRNA.
EFS	Homo sapiens embryonal Fyn-associated substrate (EFS), transcript variant 1, mRNA.
EGFL7	Homo sapiens EGF-like-domain, multiple 7 (EGFL7), transcript variant 1, mRNA.
EGR1	Homo sapiens early growth response 1 (EGR1), mRNA.
EGR3	Homo sapiens early growth response 3 (EGR3), transcript variant 2, mRNA.
EIF2D	Homo sapiens eukaryotic translation initiation factor 2D (EIF2D), transcript variant 1, mRNA.
EIF3E	Homo sapiens eukaryotic translation initiation factor 3, subunit E (EIF3E), mRNA.
EIF3F	Homo sapiens eukaryotic translation initiation factor 3, subunit F (EIF3F), mRNA.
EIF3H	Homo sapiens eukaryotic translation initiation factor 3, subunit H (EIF3H), mRNA.
EIF3L	Homo sapiens eukaryotic translation initiation factor 3, subunit L (EIF3L), transcript variant 1, mRNA.
EIF3M	Homo sapiens eukaryotic translation initiation factor 3, subunit M (EIF3M), mRNA.
EIF4A2	Homo sapiens eukaryotic translation initiation factor 4A2 (EIF4A2), mRNA.
EIF4B	Homo sapiens eukaryotic translation initiation factor 4B (EIF4B), mRNA.
EIF4E3	Homo sapiens eukaryotic translation initiation factor 4E family member 3 (EIF4E3), transcript variant 2, mRNA.
EIF4EBP2	Homo sapiens eukaryotic translation initiation factor 4E binding protein 2 (EIF4EBP2), mRNA.
ELANE	Homo sapiens elastase, neutrophil expressed (ELANE), mRNA.
ELL2	Homo sapiens elongation factor, RNA polymerase II, 2 (ELL2), mRNA.
ELMSAN1	Homo sapiens ELM2 and Myb/SANT-like domain containing 1 (ELMSAN1), transcript variant 2, mRNA.
ELOVL3	Homo sapiens ELOVL fatty acid elongase 3 (ELOVL3), mRNA.
ELOVL5	Homo sapiens ELOVL fatty acid elongase 5 (ELOVL5), transcript variant 2, mRNA.
EMC3	Homo sapiens ER membrane protein complex subunit 3 (EMC3), mRNA.
EMILIN1	Homo sapiens elastin microfibril interfacer 1 (EMILIN1), mRNA.
EML3	Homo sapiens echinoderm microtubule associated protein like 3 (EML3), mRNA.
EMX2OS	Homo sapiens EMX2 opposite strand/antisense RNA (EMX2OS), non-coding RNA.
ENC1	Homo sapiens ectodermal-neural cortex 1 (with BTB domain) (ENC1), transcript variant 3, mRNA.
ENGASE	Homo sapiens endo-beta-N-acetylglucosaminidase (ENGASE), mRNA.
ENO3	Homo sapiens enolase 3 (beta, muscle) (ENO3), transcript variant 2, mRNA.
ENPP2	Homo sapiens ectonucleotide pyrophosphatase/phosphodiesterase 2 (ENPP2), transcript variant 3, mRNA.
ENTPD1	Homo sapiens ectonucleoside triphosphate diphosphohydrolase 1 (ENTPD1), transcript variant 1, mRNA.
EPAS1	Homo sapiens endothelial PAS domain protein 1 (EPAS1), mRNA.
EPB41L1	Homo sapiens erythrocyte membrane protein band 4.1-like 1 (EPB41L1), transcript variant 3, mRNA.
EPB41L3	Homo sapiens erythrocyte membrane protein band 4.1-like 3 (EPB41L3), mRNA.
EPB41L4A	Homo sapiens erythrocyte membrane protein band 4.1 like 4A (EPB41L4A), mRNA.
EPB41L4A-AS1	Homo sapiens EPB41L4A antisense RNA 1 (EPB41L4A-AS1), non-coding RNA.
EPB41L5	Homo sapiens erythrocyte membrane protein band 4.1 like 5 (EPB41L5), transcript variant 1, mRNA.
EPDR1	Homo sapiens ependymin related protein 1 (zebrafish) (EPDR1), transcript variant 1, mRNA.
EPHA4	Homo sapiens EPH receptor A4 (EPHA4), mRNA.
EPHB3	Homo sapiens EPH receptor B3 (EPHB3), mRNA.
EPHB6	Homo sapiens EPH receptor B6 (EPHB6), mRNA.
EPHX1	Homo sapiens epoxide hydrolase 1, microsomal (xenobiotic) (EPHX1), transcript variant 1, mRNA.
EPHX2	Homo sapiens epoxide hydrolase 2, cytoplasmic (EPHX2), transcript variant 1, mRNA.
EPM2AIP1	Homo sapiens EPM2A (laforin) interacting protein 1 (EPM2AIP1), mRNA.
EPS8	Homo sapiens epidermal growth factor receptor pathway substrate 8 (EPS8), mRNA.
ERGIC3	Homo sapiens ERGIC and golgi 3 (ERGIC3), transcript variant 1, mRNA.
ERMP1	Homo sapiens endoplasmic reticulum metallopeptidase 1 (ERMP1), mRNA.
ERO1LB	Homo sapiens ERO1-like beta (S. cerevisiae) (ERO1LB), mRNA.
ERRFI1	Homo sapiens ERBB receptor feedback inhibitor 1 (ERRFI1), mRNA.
ERV3-1,ZNF117	-
ERVK13-1	Homo sapiens endogenous retrovirus group K13, member 1 (ERVK13-1), non-coding RNA.
ETFB	Homo sapiens electron-transfer-flavoprotein, beta polypeptide (ETFB), transcript variant 1, mRNA.
ETHE1	Homo sapiens ethylmalonic encephalopathy 1 (ETHE1), nuclear gene encoding mitochondrial protein, mRNA.
ETV6	Homo sapiens ets variant 6 (ETV6), mRNA.
EVA1C	Homo sapiens eva-1 homolog C (C. elegans) (EVA1C), mRNA.
EVC	Homo sapiens Ellis van Creveld syndrome (EVC), mRNA.
EYA2	Homo sapiens eyes absent homolog 2 (Drosophila) (EYA2), transcript variant 1, mRNA.
EYS	Homo sapiens eyes shut homolog (Drosophila) (EYS), transcript variant 1, mRNA.
EZH1	Homo sapiens enhancer of zeste homolog 1 (Drosophila) (EZH1), mRNA.
F10	Homo sapiens coagulation factor X (F10), mRNA.
F3	Homo sapiens coagulation factor III (thromboplastin, tissue factor) (F3), transcript variant 1, mRNA.
FAAH,NSUN4	-
FABP3	Homo sapiens fatty acid binding protein 3, muscle and heart (mammary-derived growth inhibitor) (FABP3), mRNA.
FABP5	Homo sapiens fatty acid binding protein 5 (psoriasis-associated) (FABP5), mRNA.
FADS1	Homo sapiens fatty acid desaturase 1 (FADS1), mRNA.
FADS2	Homo sapiens fatty acid desaturase 2 (FADS2), mRNA.
FADS3	Homo sapiens fatty acid desaturase 3 (FADS3), mRNA.
FAH	Homo sapiens fumarylacetoacetate hydrolase (fumarylacetoacetase) (FAH), mRNA.
FAHD2B	Homo sapiens fumarylacetoacetate hydrolase domain containing 2B (FAHD2B), mRNA.
FAM101A,ZNF664,ZNF664-FAM101A	-
FAM107A	Homo sapiens family with sequence similarity 107, member A (FAM107A), transcript variant 1, mRNA.
FAM110B	Homo sapiens family with sequence similarity 110, member B (FAM110B), mRNA.
FAM115C	Homo sapiens family with sequence similarity 115, member C (FAM115C), transcript variant 3, mRNA.
FAM117A	Homo sapiens family with sequence similarity 117, member A (FAM117A), mRNA.
FAM117B	Homo sapiens family with sequence similarity 117, member B (FAM117B), mRNA.
FAM118A	Homo sapiens family with sequence similarity 118, member A (FAM118A), transcript variant 1, mRNA.
FAM120C	Homo sapiens family with sequence similarity 120C (FAM120C), transcript variant 1, mRNA.
FAM122A	Homo sapiens family with sequence similarity 122A (FAM122A), mRNA.
FAM134B	Homo sapiens family with sequence similarity 134, member B (FAM134B), transcript variant 1, mRNA.
FAM13A	Homo sapiens family with sequence similarity 13, member A (FAM13A), transcript variant 1, mRNA.
FAM149A	Homo sapiens family with sequence similarity 149, member A (FAM149A), transcript variant 1, mRNA.
FAM149B1	Homo sapiens family with sequence similarity 149, member B1 (FAM149B1), mRNA.
FAM160A2	Homo sapiens family with sequence similarity 160, member A2 (FAM160A2), transcript variant 1, mRNA.
FAM171B	Homo sapiens family with sequence similarity 171, member B (FAM171B), mRNA.
FAM193B	Homo sapiens family with sequence similarity 193, member B (FAM193B), transcript variant 2, non-coding RNA.
FAM198B	Homo sapiens family with sequence similarity 198, member B (FAM198B), transcript variant 1, mRNA.
FAM200A	Homo sapiens family with sequence similarity 200, member A (FAM200A), mRNA.
FAM206A	Homo sapiens family with sequence similarity 206, member A (FAM206A), mRNA.
FAM210B	Homo sapiens family with sequence similarity 210, member B (FAM210B), mRNA.
FAM212B	Homo sapiens family with sequence similarity 212, member B (FAM212B), transcript variant 2, mRNA.
FAM213A	Homo sapiens family with sequence similarity 213, member A (FAM213A), transcript variant 1, mRNA.
FAM214A	Homo sapiens family with sequence similarity 214, member A (FAM214A), mRNA.
FAM228B	Homo sapiens family with sequence similarity 228, member B (FAM228B), mRNA.
FAM22A	-
FAM46A	Homo sapiens family with sequence similarity 46, member A (FAM46A), mRNA.
FAM46B	Homo sapiens family with sequence similarity 46, member B (FAM46B), mRNA.
FAM47E,FAM47E-STBD1,STBD1	-
FAM50B	Homo sapiens family with sequence similarity 50, member B (FAM50B), mRNA.
FAM53C	Homo sapiens family with sequence similarity 53, member C (FAM53C), transcript variant 1, mRNA.
FAM65B	Homo sapiens family with sequence similarity 65, member B (FAM65B), transcript variant 1, mRNA.
FAM65C	Homo sapiens family with sequence similarity 65, member C (FAM65C), mRNA.
FAM66C	Homo sapiens family with sequence similarity 66, member C (FAM66C), non-coding RNA.
FAM83H	Homo sapiens family with sequence similarity 83, member H (FAM83H), mRNA.
FAM86B3P	Homo sapiens family with sequence similarity 86, member B3, pseudogene (FAM86B3P), transcript variant 2, non-coding RNA.
FAM86HP	Homo sapiens family with sequence similarity 86, member H, pseudogene (FAM86HP), non-coding RNA.
FAM89A	Homo sapiens family with sequence similarity 89, member A (FAM89A), mRNA.
FAM8A1	Homo sapiens family with sequence similarity 8, member A1 (FAM8A1), mRNA.
FAN1	Homo sapiens FANCD2/FANCI-associated nuclease 1 (FAN1), transcript variant 1, mRNA.
FASN	Homo sapiens fatty acid synthase (FASN), mRNA.
FAT4	Homo sapiens FAT atypical cadherin 4 (FAT4), mRNA.
FBLN1	Homo sapiens fibulin 1 (FBLN1), transcript variant D, mRNA.
FBLN2	Homo sapiens fibulin 2 (FBLN2), transcript variant 1, mRNA.
FBLN5	Homo sapiens fibulin 5 (FBLN5), mRNA.
FBN2	Homo sapiens fibrillin 2 (FBN2), mRNA.
FBXL12	Homo sapiens F-box and leucine-rich repeat protein 12 (FBXL12), mRNA.
FBXL19,ORAI3	-
FBXL7	Homo sapiens F-box and leucine-rich repeat protein 7 (FBXL7), transcript variant 1, mRNA.
FBXL8,HSF4	-
FBXO30	Homo sapiens F-box protein 30 (FBXO30), mRNA.
FBXO32	Homo sapiens F-box protein 32 (FBXO32), transcript variant 1, mRNA.
FBXO44	Homo sapiens F-box protein 44 (FBXO44), transcript variant 1, mRNA.
FBXW2	Homo sapiens F-box and WD repeat domain containing 2 (FBXW2), mRNA.
FBXW4	Homo sapiens F-box and WD repeat domain containing 4 (FBXW4), mRNA.
FBXW7	Homo sapiens F-box and WD repeat domain containing 7, E3 ubiquitin protein ligase (FBXW7), transcript variant 1, mRNA.
FCGRT	Homo sapiens Fc fragment of IgG, receptor, transporter, alpha (FCGRT), transcript variant 1, mRNA.
FDFT1	Homo sapiens farnesyl-diphosphate farnesyltransferase 1 (FDFT1), mRNA.
FDPS	Homo sapiens farnesyl diphosphate synthase (FDPS), transcript variant 1, mRNA.
FDXR	Homo sapiens ferredoxin reductase (FDXR), transcript variant 4, mRNA.
FEM1C	Homo sapiens fem-1 homolog c (C. elegans) (FEM1C), mRNA.
FES	Homo sapiens feline sarcoma oncogene (FES), transcript variant 1, mRNA.
FEZ1	Homo sapiens fasciculation and elongation protein zeta 1 (zygin I) (FEZ1), transcript variant 1, mRNA.
FGD4	Homo sapiens FYVE, RhoGEF and PH domain containing 4 (FGD4), mRNA.
FGF11	Homo sapiens fibroblast growth factor 11 (FGF11), mRNA.
FGF18	Homo sapiens fibroblast growth factor 18 (FGF18), mRNA.
FGF7	Homo sapiens fibroblast growth factor 7 (FGF7), mRNA.
FGFR1	Homo sapiens fibroblast growth factor receptor 1 (FGFR1), transcript variant 11, mRNA.
FHL1	Homo sapiens four and a half LIM domains 1 (FHL1), transcript variant 1, mRNA.
FIBIN	Homo sapiens fin bud initiation factor homolog (zebrafish) (FIBIN), mRNA.
FIGF,PIR	-
FITM2	Homo sapiens fat storage-inducing transmembrane protein 2 (FITM2), mRNA.
FKBP4	Homo sapiens FK506 binding protein 4, 59kDa (FKBP4), mRNA.
FKBP5	Homo sapiens FK506 binding protein 5 (FKBP5), transcript variant 1, mRNA.
FKTN	Homo sapiens fukutin (FKTN), transcript variant 3, mRNA.
FLJ31813	Homo sapiens FAM21B pseudogene (FLJ31813), non-coding RNA.
FLJ35282	Homo sapiens uncharacterized LOC441389 (FLJ35282), non-coding RNA.
FLJ45340	Homo sapiens uncharacterized LOC402483 (FLJ45340), non-coding RNA.
FLRT3	Homo sapiens fibronectin leucine rich transmembrane protein 3 (FLRT3), transcript variant 2, mRNA.
FLVCR1	Homo sapiens feline leukemia virus subgroup C cellular receptor 1 (FLVCR1), mRNA.
FLVCR2	Homo sapiens feline leukemia virus subgroup C cellular receptor family, member 2 (FLVCR2), transcript variant 1, mRNA.
FMO3	Homo sapiens flavin containing monooxygenase 3 (FMO3), transcript variant 2, mRNA.
FMO4	Homo sapiens flavin containing monooxygenase 4 (FMO4), mRNA.
FMOD	Homo sapiens fibromodulin (FMOD), mRNA.
FNBP1L	Homo sapiens formin binding protein 1-like (FNBP1L), transcript variant 3, mRNA.
FNBP4	Homo sapiens formin binding protein 4 (FNBP4), mRNA.
FNDC8	Homo sapiens fibronectin type III domain containing 8 (FNDC8), mRNA.
FNIP1	Homo sapiens folliculin interacting protein 1 (FNIP1), transcript variant 1, mRNA.
FOPNL	Homo sapiens FGFR1OP N-terminal like (FOPNL), mRNA.
FOS	Homo sapiens FBJ murine osteosarcoma viral oncogene homolog (FOS), mRNA.
FOSL2	Homo sapiens FOS-like antigen 2 (FOSL2), mRNA.
FOXF2	Homo sapiens forkhead box F2 (FOXF2), mRNA.
FOXN3	Homo sapiens forkhead box N3 (FOXN3), transcript variant 1, mRNA.
FOXO1	Homo sapiens forkhead box O1 (FOXO1), mRNA.
FOXO3	Homo sapiens forkhead box O3 (FOXO3), transcript variant 2, mRNA.
FOXRED2	Homo sapiens FAD-dependent oxidoreductase domain containing 2 (FOXRED2), transcript variant 1, mRNA.
FPGT,FPGT-TNNI3K,TNNI3K	-
FPR1	Homo sapiens formyl peptide receptor 1 (FPR1), transcript variant 1, mRNA.
FRAS1	Homo sapiens Fraser syndrome 1 (FRAS1), transcript variant 1, mRNA.
FRAT1	Homo sapiens frequently rearranged in advanced T-cell lymphomas (FRAT1), mRNA.
FSTL1	Homo sapiens follistatin-like 1 (FSTL1), mRNA.
FTH1	Homo sapiens ferritin, heavy polypeptide 1 (FTH1), mRNA.
FTL	Homo sapiens ferritin, light polypeptide (FTL), mRNA.
FUT10	Homo sapiens fucosyltransferase 10 (alpha (1,3) fucosyltransferase) (FUT10), mRNA.
FXR1	Homo sapiens fragile X mental retardation, autosomal homolog 1 (FXR1), transcript variant 3, mRNA.
FXYD1	Homo sapiens FXYD domain containing ion transport regulator 1 (FXYD1), transcript variant b, mRNA.
FYN	Homo sapiens FYN oncogene related to SRC, FGR, YES (FYN), transcript variant 1, mRNA.
FZD1	Homo sapiens frizzled family receptor 1 (FZD1), mRNA.
FZD2	Homo sapiens frizzled family receptor 2 (FZD2), mRNA.
FZD4	Homo sapiens frizzled family receptor 4 (FZD4), mRNA.
FZD5	Homo sapiens frizzled family receptor 5 (FZD5), mRNA.
G0S2	Homo sapiens G0/G1switch 2 (G0S2), mRNA.
G6PD	Homo sapiens glucose-6-phosphate dehydrogenase (G6PD), transcript variant 2, mRNA.
GAA	Homo sapiens glucosidase, alpha; acid (GAA), transcript variant 2, mRNA.
GAB1	Homo sapiens GRB2-associated binding protein 1 (GAB1), transcript variant 1, mRNA.
GABARAPL1	Homo sapiens GABA(A) receptor-associated protein like 1 (GABARAPL1), mRNA.
GABBR1	Homo sapiens gamma-aminobutyric acid (GABA) B receptor, 1 (GABBR1), transcript variant 1, mRNA.
GABPB1-AS1	Homo sapiens GABPB1 antisense RNA 1 (GABPB1-AS1), non-coding RNA.
GABRB3	Homo sapiens gamma-aminobutyric acid (GABA) A receptor, beta 3 (GABRB3), transcript variant 2, mRNA.
GABRE	Homo sapiens gamma-aminobutyric acid (GABA) A receptor, epsilon (GABRE), mRNA.
GADD45B	Homo sapiens growth arrest and DNA-damage-inducible, beta (GADD45B), mRNA.
GALNT11	Homo sapiens UDP-N-acetyl-alpha-D-galactosamine:polypeptide N-acetylgalactosaminyltransferase 11 (GalNAc-T11) (GALNT11), mRNA.
GALNT15	Homo sapiens UDP-N-acetyl-alpha-D-galactosamine:polypeptide N-acetylgalactosaminyltransferase 15 (GALNT15), mRNA.
GALT	Homo sapiens galactose-1-phosphate uridylyltransferase (GALT), transcript variant 1, mRNA.
GAMT	Homo sapiens guanidinoacetate N-methyltransferase (GAMT), transcript variant 1, mRNA.
GAREM	Homo sapiens GRB2 associated, regulator of MAPK1 (GAREM), transcript variant 1, mRNA.
GAS1	Homo sapiens growth arrest-specific 1 (GAS1), mRNA.
GAS5	Homo sapiens growth arrest-specific 5 (non-protein coding) (GAS5), non-coding RNA.
GAS7	Homo sapiens growth arrest-specific 7 (GAS7), transcript variant b, mRNA.
GATAD1	Homo sapiens GATA zinc finger domain containing 1 (GATAD1), transcript variant 2, non-coding RNA.
GATSL3	Homo sapiens GATS protein-like 3 (GATSL3), mRNA.
GBE1	Homo sapiens glucan (1,4-alpha-), branching enzyme 1 (GBE1), mRNA.
GBP2	Homo sapiens guanylate binding protein 2, interferon-inducible (GBP2), mRNA.
GCAT	Homo sapiens glycine C-acetyltransferase (GCAT), nuclear gene encoding mitochondrial protein, transcript variant 1, mRNA.
GCDH	Homo sapiens glutaryl-CoA dehydrogenase (GCDH), nuclear gene encoding mitochondrial protein, transcript variant 2, mRNA.
GCH1	Homo sapiens GTP cyclohydrolase 1 (GCH1), transcript variant 2, mRNA.
GCHFR	Homo sapiens GTP cyclohydrolase I feedback regulator (GCHFR), mRNA.
GCLC	Homo sapiens glutamate-cysteine ligase, catalytic subunit (GCLC), transcript variant 1, mRNA.
GCLM	Homo sapiens glutamate-cysteine ligase, modifier subunit (GCLM), mRNA.
GCNT4	Homo sapiens glucosaminyl (N-acetyl) transferase 4, core 2 (GCNT4), mRNA.
GCSH	Homo sapiens glycine cleavage system protein H (aminomethyl carrier) (GCSH), nuclear gene encoding mitochondrial protein, transcript variant 1, mRNA.
GDF11	Homo sapiens growth differentiation factor 11 (GDF11), mRNA.
GDF5	Homo sapiens growth differentiation factor 5 (GDF5), mRNA.
GDPD5	Homo sapiens glycerophosphodiester phosphodiesterase domain containing 5 (GDPD5), mRNA.
GEMIN4	Homo sapiens gem (nuclear organelle) associated protein 4 (GEMIN4), mRNA.
GEMIN5	Homo sapiens gem (nuclear organelle) associated protein 5 (GEMIN5), transcript variant 2, mRNA.
GEMIN6	Homo sapiens gem (nuclear organelle) associated protein 6 (GEMIN6), mRNA.
GFRA1	Homo sapiens GDNF family receptor alpha 1 (GFRA1), transcript variant 1, mRNA.
GGCT	Homo sapiens gamma-glutamylcyclotransferase (GGCT), transcript variant 2, mRNA.
GGT5	Homo sapiens gamma-glutamyltransferase 5 (GGT5), transcript variant 1, mRNA.
GGT7	Homo sapiens gamma-glutamyltransferase 7 (GGT7), mRNA.
GHR	Homo sapiens growth hormone receptor (GHR), transcript variant 3, mRNA.
GIGYF2	Homo sapiens GRB10 interacting GYF protein 2 (GIGYF2), transcript variant 2, mRNA.
GINM1	Homo sapiens glycoprotein integral membrane 1 (GINM1), mRNA.
GK5	Homo sapiens glycerol kinase 5 (putative) (GK5), transcript variant 1, mRNA.
GLB1,TMPPE	-
GLI4,ZFP41	-
GLIS1	Homo sapiens GLIS family zinc finger 1 (GLIS1), mRNA.
GLIS3	Homo sapiens GLIS family zinc finger 3 (GLIS3), transcript variant 1, mRNA.
GLTSCR2	Homo sapiens glioma tumor suppressor candidate region gene 2 (GLTSCR2), mRNA.
GLUD1P3	Homo sapiens glutamate dehydrogenase 1 pseudogene 3 (GLUD1P3), non-coding RNA.
GLUD2	Homo sapiens glutamate dehydrogenase 2 (GLUD2), nuclear gene encoding mitochondrial protein, mRNA.
GLUL	Homo sapiens glutamate-ammonia ligase (GLUL), transcript variant 1, mRNA.
GM2A	Homo sapiens GM2 ganglioside activator (GM2A), transcript variant 1, mRNA.
GMPR2	Homo sapiens guanosine monophosphate reductase 2 (GMPR2), transcript variant 4, mRNA.
GNAI1	Homo sapiens guanine nucleotide binding protein (G protein), alpha inhibiting activity polypeptide 1 (GNAI1), transcript variant 1, mRNA.
GNB2L1	Homo sapiens guanine nucleotide binding protein (G protein), beta polypeptide 2-like 1 (GNB2L1), mRNA.
GNPDA1	Homo sapiens glucosamine-6-phosphate deaminase 1 (GNPDA1), mRNA.
GNPTG	Homo sapiens N-acetylglucosamine-1-phosphate transferase, gamma subunit (GNPTG), mRNA.
GNS	Homo sapiens glucosamine (N-acetyl)-6-sulfatase (GNS), mRNA.
GOLGA8A,GOLGA8B	-
GOLGA8EP,GOLGA8I,GOLGA8S	-
GOLGA8T	Homo sapiens golgin A8 family, member T (GOLGA8T), non-coding RNA.
GOPC	Homo sapiens golgi-associated PDZ and coiled-coil motif containing (GOPC), transcript variant 1, mRNA.
GP1BA	Homo sapiens glycoprotein Ib (platelet), alpha polypeptide (GP1BA), mRNA.
GPAM	Homo sapiens glycerol-3-phosphate acyltransferase, mitochondrial (GPAM), nuclear gene encoding mitochondrial protein, transcript variant 2, mRNA.
GPC1	Homo sapiens glypican 1 (GPC1), mRNA.
GPC3	Homo sapiens glypican 3 (GPC3), transcript variant 1, mRNA.
GPC6	Homo sapiens glypican 6 (GPC6), mRNA.
GPD1	Homo sapiens glycerol-3-phosphate dehydrogenase 1 (soluble) (GPD1), transcript variant 2, mRNA.
GPD1L	Homo sapiens glycerol-3-phosphate dehydrogenase 1-like (GPD1L), mRNA.
GPHN	Homo sapiens gephyrin (GPHN), transcript variant 1, mRNA.
GPNMB	Homo sapiens glycoprotein (transmembrane) nmb (GPNMB), transcript variant 2, mRNA.
GPR108	Homo sapiens G protein-coupled receptor 108 (GPR108), mRNA.
GPR155	Homo sapiens G protein-coupled receptor 155 (GPR155), transcript variant 2, mRNA.
GPR89A	Homo sapiens G protein-coupled receptor 89A (GPR89A), transcript variant 2, mRNA.
GPT	Homo sapiens glutamic-pyruvate transaminase (alanine aminotransferase) (GPT), mRNA.
GPX1	Homo sapiens glutathione peroxidase 1 (GPX1), transcript variant 1, mRNA.
GPX3	Homo sapiens glutathione peroxidase 3 (plasma) (GPX3), mRNA.
GPX4	Homo sapiens glutathione peroxidase 4 (GPX4), transcript variant 2, mRNA.
GRAMD1A	Homo sapiens GRAM domain containing 1A (GRAMD1A), transcript variant 1, mRNA.
GRIA3	Homo sapiens glutamate receptor, ionotropic, AMPA 3 (GRIA3), transcript variant 1, mRNA.
GRINA	Homo sapiens glutamate receptor, ionotropic, N-methyl D-aspartate-associated protein 1 (glutamate binding) (GRINA), transcript variant 2, mRNA.
GRN	Homo sapiens granulin (GRN), mRNA.
GSDMB	Homo sapiens gasdermin B (GSDMB), transcript variant 3, mRNA.
GSDMD	Homo sapiens gasdermin D (GSDMD), transcript variant 2, mRNA.
GSE1	Homo sapiens Gse1 coiled-coil protein (GSE1), transcript variant 1, mRNA.
GSN	Homo sapiens gelsolin (GSN), transcript variant 8, mRNA.
GSR	Homo sapiens glutathione reductase (GSR), transcript variant 1, mRNA.
GSTA4	Homo sapiens glutathione S-transferase alpha 4 (GSTA4), mRNA.
GSTK1	Homo sapiens glutathione S-transferase kappa 1 (GSTK1), nuclear gene encoding mitochondrial protein, transcript variant 1, mRNA.
GSTM2	Homo sapiens glutathione S-transferase mu 2 (muscle) (GSTM2), transcript variant 2, mRNA.
GSTM3	Homo sapiens glutathione S-transferase mu 3 (brain) (GSTM3), transcript variant 1, mRNA.
GSTM4	Homo sapiens glutathione S-transferase mu 4 (GSTM4), transcript variant 2, mRNA.
GSTM5	Homo sapiens glutathione S-transferase mu 5 (GSTM5), mRNA.
GSTT1	Homo sapiens glutathione S-transferase theta 1 (GSTT1), mRNA.
GTDC1	Homo sapiens glycosyltransferase-like domain containing 1 (GTDC1), transcript variant 3, mRNA.
GTDC2	Homo sapiens glycosyltransferase-like domain containing 2 (GTDC2), mRNA.
GTF2A1L,PPP1R21,STON1,STON1-GTF2A1L	-
GTF2H4	Homo sapiens general transcription factor IIH, polypeptide 4, 52kDa (GTF2H4), mRNA.
GTF2I	Homo sapiens general transcription factor IIi (GTF2I), transcript variant 1, mRNA.
GTF2IRD2	Homo sapiens GTF2I repeat domain containing 2 (GTF2IRD2), mRNA.
GTF2IRD2B	Homo sapiens GTF2I repeat domain containing 2B (GTF2IRD2B), mRNA.
GUCD1	Homo sapiens guanylyl cyclase domain containing 1 (GUCD1), mRNA.
GUCY1B3	Homo sapiens guanylate cyclase 1, soluble, beta 3 (GUCY1B3), mRNA.
GUSB	Homo sapiens glucuronidase, beta (GUSB), mRNA.
GUSBP11	Homo sapiens glucuronidase, beta pseudogene 11 (GUSBP11), non-coding RNA.
GYG2	Homo sapiens glycogenin 2 (GYG2), transcript variant 2, mRNA.
GYPC	Homo sapiens glycophorin C (Gerbich blood group) (GYPC), transcript variant 3, mRNA.
GYS1	Homo sapiens glycogen synthase 1 (muscle) (GYS1), transcript variant 1, mRNA.
H19,MIR675	-
H6PD	Homo sapiens hexose-6-phosphate dehydrogenase (glucose 1-dehydrogenase) (H6PD), mRNA.
HADH	Homo sapiens hydroxyacyl-CoA dehydrogenase (HADH), nuclear gene encoding mitochondrial protein, transcript variant 1, mRNA.
HADHA	Homo sapiens hydroxyacyl-CoA dehydrogenase/3-ketoacyl-CoA thiolase/enoyl-CoA hydratase (trifunctional protein), alpha subunit (HADHA), nuclear gene encoding mitochondrial protein, mRNA.
HADHB	Homo sapiens hydroxyacyl-CoA dehydrogenase/3-ketoacyl-CoA thiolase/enoyl-CoA hydratase (trifunctional protein), beta subunit (HADHB), nuclear gene encoding mitochondrial protein, mRNA.
HAUS4	Homo sapiens HAUS augmin-like complex, subunit 4 (HAUS4), transcript variant 1, mRNA.
HCG11	Homo sapiens HLA complex group 11 (non-protein coding) (HCG11), non-coding RNA.
HDAC10,MAPK12	-
HDAC4	Homo sapiens histone deacetylase 4 (HDAC4), mRNA.
HDAC7	Homo sapiens histone deacetylase 7 (HDAC7), transcript variant 1, mRNA.
HDHD3	Homo sapiens haloacid dehalogenase-like hydrolase domain containing 3 (HDHD3), mRNA.
HEBP1	Homo sapiens heme binding protein 1 (HEBP1), mRNA.
HECTD4	Homo sapiens HECT domain containing E3 ubiquitin protein ligase 4 (HECTD4), mRNA.
HELZ	Homo sapiens helicase with zinc finger (HELZ), mRNA.
HERC1	Homo sapiens HECT and RLD domain containing E3 ubiquitin protein ligase family member 1 (HERC1), mRNA.
HERC2P2	Homo sapiens hect domain and RLD 2 pseudogene 2 (HERC2P2), non-coding RNA.
HERC2P9	Homo sapiens hect domain and RLD 2 pseudogene 9 (HERC2P9), non-coding RNA.
HES1	Homo sapiens hairy and enhancer of split 1, (Drosophila) (HES1), mRNA.
HEXA	Homo sapiens hexosaminidase A (alpha polypeptide) (HEXA), mRNA.
HEXDC	Homo sapiens hexosaminidase (glycosyl hydrolase family 20, catalytic domain) containing (HEXDC), mRNA.
HEXIM1	Homo sapiens hexamethylene bis-acetamide inducible 1 (HEXIM1), mRNA.
HHLA3	Homo sapiens HERV-H LTR-associating 3 (HHLA3), transcript variant 4, non-coding RNA.
HIF3A	Homo sapiens hypoxia inducible factor 3, alpha subunit (HIF3A), transcript variant 3, mRNA.
HILPDA	Homo sapiens hypoxia inducible lipid droplet-associated (HILPDA), transcript variant 1, mRNA.
HIPK2	Homo sapiens homeodomain interacting protein kinase 2 (HIPK2), transcript variant 1, mRNA.
HIPK3	Homo sapiens homeodomain interacting protein kinase 3 (HIPK3), transcript variant 1, mRNA.
HIST4H4	Homo sapiens histone cluster 4, H4 (HIST4H4), mRNA.
HKR1	Homo sapiens HKR1, GLI-Kruppel zinc finger family member (HKR1), mRNA.
HLA-DMA	Homo sapiens major histocompatibility complex, class II, DM alpha (HLA-DMA), mRNA.
HLA-E	Homo sapiens major histocompatibility complex, class I, E (HLA-E), mRNA.
HLX	Homo sapiens H2.0-like homeobox (HLX), mRNA.
HMGCR	Homo sapiens 3-hydroxy-3-methylglutaryl-CoA reductase (HMGCR), transcript variant 1, mRNA.
HMGCS1	Homo sapiens 3-hydroxy-3-methylglutaryl-CoA synthase 1 (soluble) (HMGCS1), transcript variant 1, mRNA.
HMGN3	Homo sapiens high mobility group nucleosomal binding domain 3 (HMGN3), transcript variant 4, mRNA.
HNMT	Homo sapiens histamine N-methyltransferase (HNMT), transcript variant 1, mRNA.
HNRNPA0	Homo sapiens heterogeneous nuclear ribonucleoprotein A0 (HNRNPA0), mRNA.
HNRNPH2,RPL36A,RPL36A-HNRNPH2	-
HOMEZ	Homo sapiens homeobox and leucine zipper encoding (HOMEZ), mRNA.
HOOK2	Homo sapiens hook homolog 2 (Drosophila) (HOOK2), transcript variant 1, mRNA.
HOTAIR	Homo sapiens HOX transcript antisense RNA (HOTAIR), transcript variant 2, non-coding RNA.
HOXA11	Homo sapiens homeobox A11 (HOXA11), mRNA.
HOXA5,HOXA6	-
HOXD3,HOXD4	-
HPD	Homo sapiens 4-hydroxyphenylpyruvate dioxygenase (HPD), transcript variant 2, mRNA.
HPR	Homo sapiens haptoglobin-related protein (HPR), mRNA.
HRASLS5	Homo sapiens HRAS-like suppressor family, member 5 (HRASLS5), transcript variant 1, mRNA.
HRNR	Homo sapiens hornerin (HRNR), mRNA.
HRSP12	Homo sapiens heat-responsive protein 12 (HRSP12), mRNA.
HS1BP3	Homo sapiens HCLS1 binding protein 3 (HS1BP3), mRNA.
HS2ST1	Homo sapiens heparan sulfate 2-O-sulfotransferase 1 (HS2ST1), transcript variant 1, mRNA.
HS3ST3B1	Homo sapiens heparan sulfate (glucosamine) 3-O-sulfotransferase 3B1 (HS3ST3B1), mRNA.
HS6ST1	Homo sapiens heparan sulfate 6-O-sulfotransferase 1 (HS6ST1), mRNA.
HSD11B1	Homo sapiens hydroxysteroid (11-beta) dehydrogenase 1 (HSD11B1), transcript variant 2, mRNA.
HSD17B1	Homo sapiens hydroxysteroid (17-beta) dehydrogenase 1 (HSD17B1), mRNA.
HSD17B12	Homo sapiens hydroxysteroid (17-beta) dehydrogenase 12 (HSD17B12), mRNA.
HSD17B14	Homo sapiens hydroxysteroid (17-beta) dehydrogenase 14 (HSD17B14), mRNA.
HSD17B4	Homo sapiens hydroxysteroid (17-beta) dehydrogenase 4 (HSD17B4), transcript variant 1, mRNA.
HSD17B7	Homo sapiens hydroxysteroid (17-beta) dehydrogenase 7 (HSD17B7), mRNA.
HSD17B7P2	Homo sapiens hydroxysteroid (17-beta) dehydrogenase 7 pseudogene 2 (HSD17B7P2), non-coding RNA.
HSDL2	Homo sapiens hydroxysteroid dehydrogenase like 2 (HSDL2), transcript variant 1, mRNA.
HSPA1B	Homo sapiens heat shock 70kDa protein 1B (HSPA1B), mRNA.
HSPA2	Homo sapiens heat shock 70kDa protein 2 (HSPA2), mRNA.
HSPA4L	Homo sapiens heat shock 70kDa protein 4-like (HSPA4L), mRNA.
HSPB1	Homo sapiens heat shock 27kDa protein 1 (HSPB1), mRNA.
HSPB6	Homo sapiens heat shock protein, alpha-crystallin-related, B6 (HSPB6), mRNA.
HSPG2	Homo sapiens heparan sulfate proteoglycan 2 (HSPG2), mRNA.
HTR2A	Homo sapiens 5-hydroxytryptamine (serotonin) receptor 2A, G protein-coupled (HTR2A), transcript variant 1, mRNA.
HTRA1	Homo sapiens HtrA serine peptidase 1 (HTRA1), mRNA.
HTRA3	Homo sapiens HtrA serine peptidase 3 (HTRA3), mRNA.
IBA57	Homo sapiens IBA57, iron-sulfur cluster assembly homolog (S. cerevisiae) (IBA57), mRNA.
ID1	Homo sapiens inhibitor of DNA binding 1, dominant negative helix-loop-helix protein (ID1), transcript variant 1, mRNA.
ID2	Homo sapiens inhibitor of DNA binding 2, dominant negative helix-loop-helix protein (ID2), mRNA.
ID3	Homo sapiens inhibitor of DNA binding 3, dominant negative helix-loop-helix protein (ID3), mRNA.
ID4	Homo sapiens inhibitor of DNA binding 4, dominant negative helix-loop-helix protein (ID4), mRNA.
IDH1	Homo sapiens isocitrate dehydrogenase 1 (NADP+), soluble (IDH1), mRNA.
IDH2	Homo sapiens isocitrate dehydrogenase 2 (NADP+), mitochondrial (IDH2), nuclear gene encoding mitochondrial protein, mRNA.
IDI1	Homo sapiens isopentenyl-diphosphate delta isomerase 1 (IDI1), mRNA.
IDUA	Homo sapiens iduronidase, alpha-L- (IDUA), mRNA.
IER5L	Homo sapiens immediate early response 5-like (IER5L), mRNA.
IFI35	Homo sapiens interferon-induced protein 35 (IFI35), mRNA.
IFI44L	Homo sapiens interferon-induced protein 44-like (IFI44L), mRNA.
IFI6	Homo sapiens interferon, alpha-inducible protein 6 (IFI6), transcript variant 3, mRNA.
IFIT2	Homo sapiens interferon-induced protein with tetratricopeptide repeats 2 (IFIT2), mRNA.
IFITM1	Homo sapiens interferon induced transmembrane protein 1 (IFITM1), mRNA.
IFITM2	Homo sapiens interferon induced transmembrane protein 2 (IFITM2), mRNA.
IFITM3	Homo sapiens interferon induced transmembrane protein 3 (IFITM3), transcript variant 1, mRNA.
IFNAR1	Homo sapiens interferon (alpha, beta and omega) receptor 1 (IFNAR1), mRNA.
IFNGR1	Homo sapiens interferon gamma receptor 1 (IFNGR1), mRNA.
IFRD1	Homo sapiens interferon-related developmental regulator 1 (IFRD1), transcript variant 2, mRNA.
IFT122	Homo sapiens intraflagellar transport 122 homolog (Chlamydomonas) (IFT122), transcript variant 1, mRNA.
IGBP1	Homo sapiens immunoglobulin (CD79A) binding protein 1 (IGBP1), mRNA.
IGF1	Homo sapiens insulin-like growth factor 1 (somatomedin C) (IGF1), transcript variant 1, mRNA.
IGF1R	Homo sapiens insulin-like growth factor 1 receptor (IGF1R), mRNA.
IGF2,INS,INS-IGF2	-
IGFBP2	Homo sapiens insulin-like growth factor binding protein 2, 36kDa (IGFBP2), mRNA.
IGFBP4	Homo sapiens insulin-like growth factor binding protein 4 (IGFBP4), mRNA.
IGFBP5	Homo sapiens insulin-like growth factor binding protein 5 (IGFBP5), mRNA.
IGFLR1	Homo sapiens IGF-like family receptor 1 (IGFLR1), mRNA.
IKZF2	Homo sapiens IKAROS family zinc finger 2 (Helios) (IKZF2), transcript variant 2, mRNA.
IL11RA	Homo sapiens interleukin 11 receptor, alpha (IL11RA), transcript variant 4, non-coding RNA.
IL15RA	Homo sapiens interleukin 15 receptor, alpha (IL15RA), transcript variant 4, mRNA.
IL16	Homo sapiens interleukin 16 (IL16), transcript variant 2, mRNA.
IL17RE	Homo sapiens interleukin 17 receptor E (IL17RE), transcript variant 5, mRNA.
IL18R1	Homo sapiens interleukin 18 receptor 1 (IL18R1), mRNA.
IL1R1	Homo sapiens interleukin 1 receptor, type I (IL1R1), mRNA.
IL1R2	Homo sapiens interleukin 1 receptor, type II (IL1R2), transcript variant 2, non-coding RNA.
IL1RL1	Homo sapiens interleukin 1 receptor-like 1 (IL1RL1), transcript variant 1, mRNA.
IL1RL2	Homo sapiens interleukin 1 receptor-like 2 (IL1RL2), mRNA.
IMMP2L	Homo sapiens IMP2 inner mitochondrial membrane peptidase-like (S. cerevisiae) (IMMP2L), transcript variant 2, mRNA.
IMPA2	Homo sapiens inositol(myo)-1(or 4)-monophosphatase 2 (IMPA2), mRNA.
IMPDH2	Homo sapiens IMP (inosine 5'-monophosphate) dehydrogenase 2 (IMPDH2), mRNA.
ING5	Homo sapiens inhibitor of growth family, member 5 (ING5), mRNA.
INHBB	Homo sapiens inhibin, beta B (INHBB), mRNA.
INO80B,WBP1	-
INSIG1	Homo sapiens insulin induced gene 1 (INSIG1), transcript variant 2, mRNA.
INSR	Homo sapiens insulin receptor (INSR), transcript variant 1, mRNA.
INTS10	Homo sapiens integrator complex subunit 10 (INTS10), mRNA.
INTS5	Homo sapiens integrator complex subunit 5 (INTS5), mRNA.
IP6K2	Homo sapiens inositol hexakisphosphate kinase 2 (IP6K2), transcript variant 1, mRNA.
IPMK	Homo sapiens inositol polyphosphate multikinase (IPMK), mRNA.
IQSEC1	Homo sapiens IQ motif and Sec7 domain 1 (IQSEC1), transcript variant 2, mRNA.
IRAK3	Homo sapiens interleukin-1 receptor-associated kinase 3 (IRAK3), transcript variant 1, mRNA.
IREB2	Homo sapiens iron-responsive element binding protein 2 (IREB2), mRNA.
IRF2	Homo sapiens interferon regulatory factor 2 (IRF2), mRNA.
IRF4	Homo sapiens interferon regulatory factor 4 (IRF4), transcript variant 4, non-coding RNA.
IRF7	Homo sapiens interferon regulatory factor 7 (IRF7), transcript variant a, mRNA.
IRS2	Homo sapiens insulin receptor substrate 2 (IRS2), mRNA.
IRX2	Homo sapiens iroquois homeobox 2 (IRX2), transcript variant 2, mRNA.
ISCA1	Homo sapiens iron-sulfur cluster assembly 1 homolog (S. cerevisiae) (ISCA1), nuclear gene encoding mitochondrial protein, mRNA.
ISCA2	Homo sapiens iron-sulfur cluster assembly 2 homolog (S. cerevisiae) (ISCA2), nuclear gene encoding mitochondrial protein, transcript variant 1, mRNA.
ISCU	Homo sapiens iron-sulfur cluster scaffold homolog (E. coli) (ISCU), nuclear gene encoding mitochondrial protein, transcript variant 1, mRNA.
ISM1	Homo sapiens isthmin 1, angiogenesis inhibitor (ISM1), mRNA.
ITGA7	Homo sapiens integrin, alpha 7 (ITGA7), transcript variant 1, mRNA.
ITGB8	Homo sapiens integrin, beta 8 (ITGB8), mRNA.
ITPKB	Homo sapiens inositol-trisphosphate 3-kinase B (ITPKB), mRNA.
ITPKC	Homo sapiens inositol-trisphosphate 3-kinase C (ITPKC), mRNA.
ITPR1	Homo sapiens inositol 1,4,5-trisphosphate receptor, type 1 (ITPR1), transcript variant 3, mRNA.
ITPR2	Homo sapiens inositol 1,4,5-trisphosphate receptor, type 2 (ITPR2), mRNA.
ITSN1	Homo sapiens intersectin 1 (SH3 domain protein) (ITSN1), transcript variant 1, mRNA.
IVD	Homo sapiens isovaleryl-CoA dehydrogenase (IVD), nuclear gene encoding mitochondrial protein, transcript variant 1, mRNA.
IZUMO4	Homo sapiens IZUMO family member 4 (IZUMO4), transcript variant 3, mRNA.
JAGN1	Homo sapiens jagunal homolog 1 (Drosophila) (JAGN1), mRNA.
JAK1	Homo sapiens Janus kinase 1 (JAK1), mRNA.
JAK2,RCL1	-
JAK3	Homo sapiens Janus kinase 3 (JAK3), mRNA.
JRK	Homo sapiens jerky homolog (mouse) (JRK), transcript variant 2, mRNA.
JUN	Homo sapiens jun proto-oncogene (JUN), mRNA.
KANSL1L	Homo sapiens KAT8 regulatory NSL complex subunit 1-like (KANSL1L), mRNA.
KAT2A	Homo sapiens K(lysine) acetyltransferase 2A (KAT2A), mRNA.
KAT8	Homo sapiens K(lysine) acetyltransferase 8 (KAT8), transcript variant 1, mRNA.
KATNAL2	Homo sapiens katanin p60 subunit A-like 2 (KATNAL2), mRNA.
KAZN	Homo sapiens kazrin, periplakin interacting protein (KAZN), transcript variant E, mRNA.
KBTBD6	Homo sapiens kelch repeat and BTB (POZ) domain containing 6 (KBTBD6), mRNA.
KBTBD7	Homo sapiens kelch repeat and BTB (POZ) domain containing 7 (KBTBD7), mRNA.
KCNAB2	Homo sapiens potassium voltage-gated channel, shaker-related subfamily, beta member 2 (KCNAB2), transcript variant 1, mRNA.
KCNB1	Homo sapiens potassium voltage-gated channel, Shab-related subfamily, member 1 (KCNB1), mRNA.
KCND1	Homo sapiens potassium voltage-gated channel, Shal-related subfamily, member 1 (KCND1), mRNA.
KCND3	Homo sapiens potassium voltage-gated channel, Shal-related subfamily, member 3 (KCND3), transcript variant 1, mRNA.
KCNE4	Homo sapiens potassium voltage-gated channel, Isk-related family, member 4 (KCNE4), mRNA.
KCNIP2,MGEA5	-
KCNIP3	Homo sapiens Kv channel interacting protein 3, calsenilin (KCNIP3), transcript variant 2, mRNA.
KCNJ14	Homo sapiens potassium inwardly-rectifying channel, subfamily J, member 14 (KCNJ14), mRNA.
KCNJ8	Homo sapiens potassium inwardly-rectifying channel, subfamily J, member 8 (KCNJ8), mRNA.
KCNK3	Homo sapiens potassium channel, subfamily K, member 3 (KCNK3), mRNA.
KCNMB3	Homo sapiens potassium large conductance calcium-activated channel, subfamily M beta member 3 (KCNMB3), transcript variant 6, non-coding RNA.
KCNMB4	Homo sapiens potassium large conductance calcium-activated channel, subfamily M, beta member 4 (KCNMB4), mRNA.
KCNQ1OT1	Homo sapiens KCNQ1 opposite strand/antisense transcript 1 (non-protein coding) (KCNQ1OT1), non-coding RNA.
KCNQ3	Homo sapiens potassium voltage-gated channel, KQT-like subfamily, member 3 (KCNQ3), transcript variant 1, mRNA.
KDM4B	Homo sapiens lysine (K)-specific demethylase 4B (KDM4B), mRNA.
KEAP1	Homo sapiens kelch-like ECH-associated protein 1 (KEAP1), transcript variant 1, mRNA.
KGFLP2	Homo sapiens keratinocyte growth factor-like protein 2 (KGFLP2), non-coding RNA.
KHDC1	Homo sapiens KH homology domain containing 1 (KHDC1), transcript variant 1, mRNA.
KIAA0141	Homo sapiens KIAA0141 (KIAA0141), nuclear gene encoding mitochondrial protein, transcript variant 2, mRNA.
KIAA0146	Homo sapiens KIAA0146 (KIAA0146), mRNA.
KIAA0247	Homo sapiens KIAA0247 (KIAA0247), mRNA.
KIAA0319L	Homo sapiens KIAA0319-like (KIAA0319L), mRNA.
KIAA0408,SOGA3	-
KIAA0907	Homo sapiens KIAA0907 (KIAA0907), mRNA.
KIAA0930	Homo sapiens KIAA0930 (KIAA0930), transcript variant 2, mRNA.
KIAA1324L	Homo sapiens KIAA1324-like (KIAA1324L), transcript variant 1, mRNA.
KIAA1377	Homo sapiens KIAA1377 (KIAA1377), mRNA.
KIAA1456	Homo sapiens KIAA1456 (KIAA1456), transcript variant 1, mRNA.
KIAA1614	Homo sapiens KIAA1614 (KIAA1614), mRNA.
KIAA2018	Homo sapiens KIAA2018 (KIAA2018), mRNA.
KIF26B	Homo sapiens kinesin family member 26B (KIF26B), mRNA.
KIF7	Homo sapiens kinesin family member 7 (KIF7), mRNA.
KIFC2	Homo sapiens kinesin family member C2 (KIFC2), mRNA.
KIRREL	Homo sapiens kin of IRRE like (Drosophila) (KIRREL), mRNA.
KLF9	Homo sapiens Kruppel-like factor 9 (KLF9), mRNA.
KLHDC1	Homo sapiens kelch domain containing 1 (KLHDC1), mRNA.
KLHDC8B	Homo sapiens kelch domain containing 8B (KLHDC8B), mRNA.
KLHL15	Homo sapiens kelch-like family member 15 (KLHL15), mRNA.
KLHL20	Homo sapiens kelch-like family member 20 (KLHL20), mRNA.
KLHL22	Homo sapiens kelch-like family member 22 (KLHL22), transcript variant 1, mRNA.
KLHL23,PHOSPHO2,PHOSPHO2-KLHL23	-
KLHL25	Homo sapiens kelch-like family member 25 (KLHL25), mRNA.
KLHL26	Homo sapiens kelch-like family member 26 (KLHL26), mRNA.
KLRG1	Homo sapiens killer cell lectin-like receptor subfamily G, member 1 (KLRG1), mRNA.
KSR1	Homo sapiens kinase suppressor of ras 1 (KSR1), mRNA.
L2HGDH	Homo sapiens L-2-hydroxyglutarate dehydrogenase (L2HGDH), nuclear gene encoding mitochondrial protein, mRNA.
L3MBTL1	Homo sapiens l(3)mbt-like 1 (Drosophila) (L3MBTL1), transcript variant II, mRNA.
LAMA2	Homo sapiens laminin, alpha 2 (LAMA2), transcript variant 1, mRNA.
LAMA3	Homo sapiens laminin, alpha 3 (LAMA3), transcript variant 1, mRNA.
LAMA4	Homo sapiens laminin, alpha 4 (LAMA4), transcript variant 3, mRNA.
LAMB1	Homo sapiens laminin, beta 1 (LAMB1), mRNA.
LAMB2P1	Homo sapiens laminin, beta 2 pseudogene 1 (LAMB2P1), non-coding RNA.
LAMC1	Homo sapiens laminin, gamma 1 (formerly LAMB2) (LAMC1), mRNA.
LAMP2	Homo sapiens lysosomal-associated membrane protein 2 (LAMP2), transcript variant B, mRNA.
LAMTOR4	Homo sapiens late endosomal/lysosomal adaptor, MAPK and MTOR activator 4 (LAMTOR4), mRNA.
LBR	Homo sapiens lamin B receptor (LBR), transcript variant 2, mRNA.
LDHB	Homo sapiens lactate dehydrogenase B (LDHB), transcript variant 2, mRNA.
LDLR	Homo sapiens low density lipoprotein receptor (LDLR), transcript variant 2, mRNA.
LDLRAD3	Homo sapiens low density lipoprotein receptor class A domain containing 3 (LDLRAD3), mRNA.
LENG8	Homo sapiens leukocyte receptor cluster (LRC) member 8 (LENG8), mRNA.
LEPR,LEPROT	-
LETMD1	Homo sapiens LETM1 domain containing 1 (LETMD1), nuclear gene encoding mitochondrial protein, transcript variant 1, mRNA.
LGALS12	Homo sapiens lectin, galactoside-binding, soluble, 12 (LGALS12), transcript variant 2, mRNA.
LGALS3BP	Homo sapiens lectin, galactoside-binding, soluble, 3 binding protein (LGALS3BP), mRNA.
LHFP	Homo sapiens lipoma HMGIC fusion partner (LHFP), mRNA.
LIAS	Homo sapiens lipoic acid synthetase (LIAS), nuclear gene encoding mitochondrial protein, transcript variant 1, mRNA.
LIFR	Homo sapiens leukemia inhibitory factor receptor alpha (LIFR), transcript variant 1, mRNA.
LIN52	Homo sapiens lin-52 homolog (C. elegans) (LIN52), mRNA.
LIN7A	Homo sapiens lin-7 homolog A (C. elegans) (LIN7A), mRNA.
LINC00087	Homo sapiens long intergenic non-protein coding RNA 87 (LINC00087), non-coding RNA.
LINC00115	Homo sapiens long intergenic non-protein coding RNA 115 (LINC00115), non-coding RNA.
LINC00263	Homo sapiens long intergenic non-protein coding RNA 263 (LINC00263), non-coding RNA.
LINC00312	Homo sapiens long intergenic non-protein coding RNA 312 (LINC00312), non-coding RNA.
LINC00339	Homo sapiens long intergenic non-protein coding RNA 339 (LINC00339), transcript variant 2, non-coding RNA.
LINC00472	Homo sapiens long intergenic non-protein coding RNA 472 (LINC00472), non-coding RNA.
LINC00475	Homo sapiens long intergenic non-protein coding RNA 475 (LINC00475), non-coding RNA.
LINC00630	Homo sapiens long intergenic non-protein coding RNA 630 (LINC00630), non-coding RNA.
LINC00641	Homo sapiens long intergenic non-protein coding RNA 641 (LINC00641), transcript variant 2, non-coding RNA.
LINC00654	Homo sapiens long intergenic non-protein coding RNA 654 (LINC00654), non-coding RNA.
LINC00657	Homo sapiens long intergenic non-protein coding RNA 657 (LINC00657), non-coding RNA.
LINC00663	Homo sapiens long intergenic non-protein coding RNA 663 (LINC00663), non-coding RNA.
LINC00667	Homo sapiens long intergenic non-protein coding RNA 667 (LINC00667), non-coding RNA.
LINC00839	Homo sapiens long intergenic non-protein coding RNA 839 (LINC00839), non-coding RNA.
LINC00847	Homo sapiens long intergenic non-protein coding RNA 847 (LINC00847), transcript variant 2, non-coding RNA.
LIPE	Homo sapiens lipase, hormone-sensitive (LIPE), mRNA.
LMCD1	Homo sapiens LIM and cysteine-rich domains 1 (LMCD1), transcript variant 1, mRNA.
LMLN	Homo sapiens leishmanolysin-like (metallopeptidase M8 family) (LMLN), transcript variant 1, mRNA.
LMO3	Homo sapiens LIM domain only 3 (rhombotin-like 2) (LMO3), transcript variant 3, mRNA.
LMO4	Homo sapiens LIM domain only 4 (LMO4), mRNA.
LMOD1	Homo sapiens leiomodin 1 (smooth muscle) (LMOD1), mRNA.
LOC100129550	Homo sapiens uncharacterized LOC100129550 (LOC100129550), non-coding RNA.
LOC100129726	Homo sapiens uncharacterized LOC100129726 (LOC100129726), non-coding RNA.
LOC100129794	-
LOC100130581	-
LOC100130992	Homo sapiens uncharacterized LOC100130992 (LOC100130992), non-coding RNA.
LOC100131089	-
LOC100132111	Homo sapiens uncharacterized LOC100132111 (LOC100132111), non-coding RNA.
LOC100132247	Homo sapiens nuclear pore complex interacting protein related gene (LOC100132247), mRNA.
LOC100132273	-
LOC100132891	Homo sapiens uncharacterized LOC100132891 (LOC100132891), transcript variant 1, non-coding RNA.
LOC100190986	Homo sapiens uncharacterized LOC100190986 (LOC100190986), non-coding RNA.
LOC100270804	Homo sapiens uncharacterized LOC100270804 (LOC100270804), non-coding RNA.
LOC100271722	-
LOC100271836	Homo sapiens smg-1 homolog, phosphatidylinositol 3-kinase-related kinase (C. elegans) pseudogene (LOC100271836), non-coding RNA.
LOC100272228	-
LOC100288069	Homo sapiens general transcription factor IIi pseudogene (LOC100288069), non-coding RNA.
LOC100288778	Homo sapiens WAS protein family homolog 1 pseudogene (LOC100288778), non-coding RNA.
LOC100289187	Homo sapiens transmembrane protein 225-like (LOC100289187), transcript variant 3, mRNA.
LOC100289230	Homo sapiens uncharacterized LOC100289230 (LOC100289230), non-coding RNA.
LOC100289495	Homo sapiens uncharacterized LOC100289495 (LOC100289495), non-coding RNA.
LOC100294145	Homo sapiens uncharacterized LOC100294145 (LOC100294145), transcript variant 1, non-coding RNA.
LOC100505648	-
LOC100505761	Homo sapiens uncharacterized LOC100505761 (LOC100505761), transcript variant 1, non-coding RNA.
LOC100506190	Homo sapiens uncharacterized LOC100506190 (LOC100506190), non-coding RNA.
LOC100506233	Homo sapiens uncharacterized LOC100506233 (LOC100506233), non-coding RNA.
LOC100506385	Homo sapiens uncharacterized LOC100506385 (LOC100506385), transcript variant 1, non-coding RNA.
LOC100506730	Homo sapiens uncharacterized LOC100506730 (LOC100506730), non-coding RNA.
LOC100506795	Homo sapiens uncharacterized LOC100506795 (LOC100506795), non-coding RNA.
LOC100506834	Homo sapiens uncharacterized LOC100506834 (LOC100506834), non-coding RNA.
LOC100506990	Homo sapiens uncharacterized LOC100506990 (LOC100506990), transcript variant 1, non-coding RNA.
LOC100507032	Homo sapiens uncharacterized LOC100507032 (LOC100507032), non-coding RNA.
LOC100527964	Homo sapiens uncharacterized LOC100527964 (LOC100527964), non-coding RNA.
LOC100862671	Homo sapiens uncharacterized LOC100862671 (LOC100862671), mRNA.
LOC146880,MIR4315-1,PLEKHM1P	-
LOC148696	Homo sapiens uncharacterized LOC148696 (LOC148696), non-coding RNA.
LOC150381,MIR4763,MIRLET7A3,MIRLET7B,MIRLET7BHG	-
LOC150776	Homo sapiens sphingomyelin phosphodiesterase 4, neutral membrane (neutral sphingomyelinase-3) pseudogene (LOC150776), non-coding RNA.
LOC152217	-
LOC154761	Homo sapiens family with sequence similarity 115, member C pseudogene (LOC154761), non-coding RNA.
LOC202781	Homo sapiens uncharacterized LOC202781 (LOC202781), non-coding RNA.
LOC220729	Homo sapiens succinate dehydrogenase complex, subunit A, flavoprotein (Fp) pseudogene (LOC220729), non-coding RNA.
LOC253039	Homo sapiens uncharacterized LOC253039 (LOC253039), non-coding RNA.
LOC282997	-
LOC339524	Homo sapiens uncharacterized LOC339524 (LOC339524), transcript variant 1, non-coding RNA.
LOC344595	-
LOC344887	Homo sapiens NmrA-like family domain containing 1 pseudogene (LOC344887), non-coding RNA.
LOC388692	Homo sapiens uncharacterized LOC388692 (LOC388692), non-coding RNA.
LOC388942	Homo sapiens uncharacterized LOC388942 (LOC388942), non-coding RNA.
LOC389791	Homo sapiens uncharacterized LOC389791 (LOC389791), non-coding RNA.
LOC389906	Homo sapiens zinc finger protein 839 pseudogene (LOC389906), non-coding RNA.
LOC391322	Homo sapiens D-dopachrome tautomerase-like (LOC391322), mRNA.
LOC401052	Homo sapiens uncharacterized LOC401052 (LOC401052), mRNA.
LOC440300	Homo sapiens chondroitin sulfate proteoglycan 4 pseudogene (LOC440300), non-coding RNA.
LOC441666	Homo sapiens zinc finger protein 91 pseudogene (LOC441666), non-coding RNA.
LOC642236	Homo sapiens FSHD region gene 1 pseudogene (LOC642236), non-coding RNA.
LOC642852	Homo sapiens uncharacterized LOC642852 (LOC642852), non-coding RNA.
LOC643401	Homo sapiens uncharacterized LOC643401 (LOC643401), non-coding RNA.
LOC643406	Homo sapiens uncharacterized LOC643406 (LOC643406), non-coding RNA.
LOC644656	Homo sapiens uncharacterized LOC644656 (LOC644656), non-coding RNA.
LOC645212	-
LOC646214	Homo sapiens p21 protein (Cdc42/Rac)-activated kinase 2 pseudogene (LOC646214), non-coding RNA.
LOC646471	Homo sapiens uncharacterized LOC646471 (LOC646471), non-coding RNA.
LOC646719	Homo sapiens uncharacterized LOC646719 (LOC646719), non-coding RNA.
LOC646762,ZNRF2P2	-
LOC653160	Homo sapiens uncharacterized LOC653160 (LOC653160), non-coding RNA.
LOC728613,SDHAP3	-
LOC728743	Homo sapiens zinc finger protein pseudogene (LOC728743), non-coding RNA.
LOC728989	Homo sapiens phosphodiesterase 4D interacting protein pseudogene (LOC728989), non-coding RNA.
LOC729732	Homo sapiens uncharacterized LOC729732 (LOC729732), non-coding RNA.
LOC730101	Homo sapiens uncharacterized LOC730101 (LOC730101), transcript variant 2, non-coding RNA.
LOC731275	Homo sapiens uncharacterized LOC731275 (LOC731275), non-coding RNA.
LOC90246	Homo sapiens uncharacterized LOC90246 (LOC90246), non-coding RNA.
LOC90784	Homo sapiens uncharacterized LOC90784 (LOC90784), non-coding RNA.
LOC92249	Homo sapiens uncharacterized LOC92249 (LOC92249), non-coding RNA.
LPAR1	Homo sapiens lysophosphatidic acid receptor 1 (LPAR1), transcript variant 2, mRNA.
LPCAT1	Homo sapiens lysophosphatidylcholine acyltransferase 1 (LPCAT1), mRNA.
LPCAT3	Homo sapiens lysophosphatidylcholine acyltransferase 3 (LPCAT3), mRNA.
LPHN1	Homo sapiens latrophilin 1 (LPHN1), transcript variant 1, mRNA.
LPIN1	Homo sapiens lipin 1 (LPIN1), transcript variant 3, mRNA.
LPIN3	Homo sapiens lipin 3 (LPIN3), mRNA.
LPL	Homo sapiens lipoprotein lipase (LPL), mRNA.
LPPR4	Homo sapiens lipid phosphate phosphatase-related protein type 4 (LPPR4), transcript variant 1, mRNA.
LRIG2	Homo sapiens leucine-rich repeats and immunoglobulin-like domains 2 (LRIG2), mRNA.
LRIG3	Homo sapiens leucine-rich repeats and immunoglobulin-like domains 3 (LRIG3), transcript variant 1, mRNA.
LRP1	Homo sapiens low density lipoprotein receptor-related protein 1 (LRP1), mRNA.
LRP3	Homo sapiens low density lipoprotein receptor-related protein 3 (LRP3), mRNA.
LRP5	Homo sapiens low density lipoprotein receptor-related protein 5 (LRP5), mRNA.
LRPAP1	Homo sapiens low density lipoprotein receptor-related protein associated protein 1 (LRPAP1), mRNA.
LRRC1	Homo sapiens leucine rich repeat containing 1 (LRRC1), mRNA.
LRRC20	Homo sapiens leucine rich repeat containing 20 (LRRC20), transcript variant 5, mRNA.
LRRC37A4P	Homo sapiens leucine rich repeat containing 37, member A4, pseudogene (LRRC37A4P), non-coding RNA.
LRRC58	Homo sapiens leucine rich repeat containing 58 (LRRC58), mRNA.
LRRC8B	Homo sapiens leucine rich repeat containing 8 family, member B (LRRC8B), transcript variant 2, mRNA.
LRRK1	Homo sapiens leucine-rich repeat kinase 1 (LRRK1), mRNA.
LRRK2	Homo sapiens leucine-rich repeat kinase 2 (LRRK2), mRNA.
LSS	Homo sapiens lanosterol synthase (2,3-oxidosqualene-lanosterol cyclase) (LSS), transcript variant 1, mRNA.
LTBR	Homo sapiens lymphotoxin beta receptor (TNFR superfamily, member 3) (LTBR), transcript variant 1, mRNA.
LUC7L3	Homo sapiens LUC7-like 3 (S. cerevisiae) (LUC7L3), transcript variant 2, mRNA.
LYNX1	Homo sapiens Ly6/neurotoxin 1 (LYNX1), transcript variant 1, mRNA.
LYPD5	Homo sapiens LY6/PLAUR domain containing 5 (LYPD5), transcript variant B, mRNA.
LYRM1	Homo sapiens LYR motif containing 1 (LYRM1), transcript variant 2, mRNA.
LYRM7	Homo sapiens LYR motif containing 7 (LYRM7), mRNA.
LYRM9	Homo sapiens LYR motif containing 9 (LYRM9), mRNA.
LYST	Homo sapiens lysosomal trafficking regulator (LYST), transcript variant 1, mRNA.
M6PR	Homo sapiens mannose-6-phosphate receptor (cation dependent) (M6PR), transcript variant 1, mRNA.
MACROD1	Homo sapiens MACRO domain containing 1 (MACROD1), mRNA.
MAF	Homo sapiens v-maf musculoaponeurotic fibrosarcoma oncogene homolog (avian) (MAF), transcript variant 1, mRNA.
MAFB	Homo sapiens v-maf musculoaponeurotic fibrosarcoma oncogene homolog B (avian) (MAFB), mRNA.
MALAT1	Homo sapiens metastasis associated lung adenocarcinoma transcript 1 (non-protein coding) (MALAT1), non-coding RNA.
MAMDC2	Homo sapiens MAM domain containing 2 (MAMDC2), mRNA.
MAN1A1	Homo sapiens mannosidase, alpha, class 1A, member 1 (MAN1A1), mRNA.
MAN1C1	Homo sapiens mannosidase, alpha, class 1C, member 1 (MAN1C1), mRNA.
MAN2A1	Homo sapiens mannosidase, alpha, class 2A, member 1 (MAN2A1), mRNA.
MAN2A2	Homo sapiens mannosidase, alpha, class 2A, member 2 (MAN2A2), mRNA.
MAN2B1	Homo sapiens mannosidase, alpha, class 2B, member 1 (MAN2B1), transcript variant 2, mRNA.
MAN2C1	Homo sapiens mannosidase, alpha, class 2C, member 1 (MAN2C1), transcript variant 3, mRNA.
MANEA	Homo sapiens mannosidase, endo-alpha (MANEA), mRNA.
MAP1LC3A	Homo sapiens microtubule-associated protein 1 light chain 3 alpha (MAP1LC3A), transcript variant 2, mRNA.
MAP2K2	Homo sapiens mitogen-activated protein kinase kinase 2 (MAP2K2), mRNA.
MAP2K5	Homo sapiens mitogen-activated protein kinase kinase 5 (MAP2K5), transcript variant 1, mRNA.
MAP3K12	Homo sapiens mitogen-activated protein kinase kinase kinase 12 (MAP3K12), transcript variant 2, mRNA.
MAP3K5	Homo sapiens mitogen-activated protein kinase kinase kinase 5 (MAP3K5), mRNA.
MAP3K8	Homo sapiens mitogen-activated protein kinase kinase kinase 8 (MAP3K8), transcript variant 1, mRNA.
MAP6	Homo sapiens microtubule-associated protein 6 (MAP6), transcript variant 1, mRNA.
MAPK10	Homo sapiens mitogen-activated protein kinase 10 (MAPK10), transcript variant 3, mRNA.
MAPK11	Homo sapiens mitogen-activated protein kinase 11 (MAPK11), mRNA.
MAPK7	Homo sapiens mitogen-activated protein kinase 7 (MAPK7), transcript variant 1, mRNA.
MAPK8IP1	Homo sapiens mitogen-activated protein kinase 8 interacting protein 1 (MAPK8IP1), mRNA.
MAPK8IP3	Homo sapiens mitogen-activated protein kinase 8 interacting protein 3 (MAPK8IP3), transcript variant 1, mRNA.
MAPKAPK2	Homo sapiens mitogen-activated protein kinase-activated protein kinase 2 (MAPKAPK2), transcript variant 1, mRNA.
MAPKAPK5-AS1	Homo sapiens MAPKAPK5 antisense RNA 1 (MAPKAPK5-AS1), non-coding RNA.
MAPRE3	Homo sapiens microtubule-associated protein, RP/EB family, member 3 (MAPRE3), mRNA.
MARC2	Homo sapiens mitochondrial amidoxime reducing component 2 (MARC2), nuclear gene encoding mitochondrial protein, mRNA.
MARCH1	Homo sapiens membrane-associated ring finger (C3HC4) 1, E3 ubiquitin protein ligase (MARCH1), transcript variant 1, mRNA.
MARCH6	Homo sapiens membrane-associated ring finger (C3HC4) 6, E3 ubiquitin protein ligase (MARCH6), transcript variant 1, mRNA.
MARCKSL1	Homo sapiens MARCKS-like 1 (MARCKSL1), transcript variant 2, non-coding RNA.
MARK4	Homo sapiens MAP/microtubule affinity-regulating kinase 4 (MARK4), transcript variant 2, mRNA.
MARS2	Homo sapiens methionyl-tRNA synthetase 2, mitochondrial (MARS2), nuclear gene encoding mitochondrial protein, mRNA.
MASP2	Homo sapiens mannan-binding lectin serine peptidase 2 (MASP2), transcript variant 1, mRNA.
MAST4	Homo sapiens microtubule associated serine/threonine kinase family member 4 (MAST4), transcript variant 3, mRNA.
MAVS	Homo sapiens mitochondrial antiviral signaling protein (MAVS), nuclear gene encoding mitochondrial protein, transcript variant 3, mRNA.
MBD4	Homo sapiens methyl-CpG binding domain protein 4 (MBD4), transcript variant 1, mRNA.
MCAM	Homo sapiens melanoma cell adhesion molecule (MCAM), mRNA.
MCC	Homo sapiens mutated in colorectal cancers (MCC), transcript variant 1, mRNA.
MCCC1	Homo sapiens methylcrotonoyl-CoA carboxylase 1 (alpha) (MCCC1), nuclear gene encoding mitochondrial protein, mRNA.
MCCC2	Homo sapiens methylcrotonoyl-CoA carboxylase 2 (beta) (MCCC2), nuclear gene encoding mitochondrial protein, mRNA.
MDFIC	Homo sapiens MyoD family inhibitor domain containing (MDFIC), transcript variant 1, mRNA.
MDK	Homo sapiens midkine (neurite growth-promoting factor 2) (MDK), transcript variant 3, mRNA.
MDM2	Homo sapiens MDM2 oncogene, E3 ubiquitin protein ligase (MDM2), transcript variant 1, mRNA.
MDN1	Homo sapiens MDN1, midasin homolog (yeast) (MDN1), mRNA.
ME1	Homo sapiens malic enzyme 1, NADP(+)-dependent, cytosolic (ME1), nuclear gene encoding mitochondrial protein, mRNA.
MED12	Homo sapiens mediator complex subunit 12 (MED12), mRNA.
MED29	Homo sapiens mediator complex subunit 29 (MED29), mRNA.
MED9	Homo sapiens mediator complex subunit 9 (MED9), mRNA.
MEDAG	Homo sapiens mesenteric estrogen-dependent adipogenesis (MEDAG), mRNA.
MEF2C	Homo sapiens myocyte enhancer factor 2C (MEF2C), transcript variant 1, mRNA.
MEGF8	Homo sapiens multiple EGF-like-domains 8 (MEGF8), transcript variant 1, mRNA.
MEGF9	Homo sapiens multiple EGF-like-domains 9 (MEGF9), mRNA.
MEIS3	Homo sapiens Meis homeobox 3 (MEIS3), transcript variant 1, mRNA.
MEIS3P1	Homo sapiens Meis homeobox 3 pseudogene 1 (MEIS3P1), non-coding RNA.
MEN1	Homo sapiens multiple endocrine neoplasia I (MEN1), transcript variant e1F1, mRNA.
MEST	Homo sapiens mesoderm specific transcript (MEST), transcript variant 1, mRNA.
METRN	Homo sapiens meteorin, glial cell differentiation regulator (METRN), mRNA.
METTL21A	Homo sapiens methyltransferase like 21A (METTL21A), transcript variant 2, mRNA.
METTL7A	Homo sapiens methyltransferase like 7A (METTL7A), mRNA.
METTL8	Homo sapiens methyltransferase like 8 (METTL8), mRNA.
MFAP4	Homo sapiens microfibrillar-associated protein 4 (MFAP4), transcript variant 1, mRNA.
MFAP5	Homo sapiens microfibrillar associated protein 5 (MFAP5), mRNA.
MFF	Homo sapiens mitochondrial fission factor (MFF), nuclear gene encoding mitochondrial protein, transcript variant 1, mRNA.
MFGE8	Homo sapiens milk fat globule-EGF factor 8 protein (MFGE8), transcript variant 1, mRNA.
MFI2	Homo sapiens antigen p97 (melanoma associated) identified by monoclonal antibodies 133.2 and 96.5 (MFI2), transcript variant 1, mRNA.
MFRP	Homo sapiens membrane frizzled-related protein (MFRP), mRNA.
MFSD9	Homo sapiens major facilitator superfamily domain containing 9 (MFSD9), mRNA.
MGC12916	Homo sapiens uncharacterized protein MGC12916 (MGC12916), non-coding RNA.
MGC16275	Homo sapiens uncharacterized protein MGC16275 (MGC16275), non-coding RNA.
MGC27345	Homo sapiens uncharacterized protein MGC27345 (MGC27345), non-coding RNA.
MGP	Homo sapiens matrix Gla protein (MGP), transcript variant 1, mRNA.
MGST1	Homo sapiens microsomal glutathione S-transferase 1 (MGST1), transcript variant 6, mRNA.
MICALL2	Homo sapiens MICAL-like 2 (MICALL2), mRNA.
MID1	Homo sapiens midline 1 (Opitz/BBB syndrome) (MID1), transcript variant 4, mRNA.
MID1IP1	Homo sapiens MID1 interacting protein 1 (MID1IP1), transcript variant 2, mRNA.
MIPOL1	Homo sapiens mirror-image polydactyly 1 (MIPOL1), transcript variant 2, mRNA.
MIR1204,PVT1	-
MIR17,MIR17HG,MIR18A,MIR19A,MIR19B1,MIR20A,MIR92A1	-
MIR210HG	Homo sapiens MIR210 host gene (non-protein coding) (MIR210HG), non-coding RNA.
MIRLET7DHG	Homo sapiens MIRLET7D host gene (non-protein coding) (MIRLET7DHG), transcript variant 1, non-coding RNA.
MIS18A,URB1	-
MITF	Homo sapiens microphthalmia-associated transcription factor (MITF), transcript variant 6, mRNA.
MKL1	Homo sapiens megakaryoblastic leukemia (translocation) 1 (MKL1), mRNA.
MKL2	Homo sapiens MKL/myocardin-like 2 (MKL2), mRNA.
MKLN1	Homo sapiens muskelin 1, intracellular mediator containing kelch motifs (MKLN1), transcript variant 1, mRNA.
MKNK1	Homo sapiens MAP kinase interacting serine/threonine kinase 1 (MKNK1), transcript variant 1, mRNA.
MKNK2	Homo sapiens MAP kinase interacting serine/threonine kinase 2 (MKNK2), transcript variant 2, mRNA.
MLL2	-
MLL3	-
MLLT1	Homo sapiens myeloid/lymphoid or mixed-lineage leukemia (trithorax homolog, Drosophila); translocated to, 1 (MLLT1), mRNA.
MLLT3	Homo sapiens myeloid/lymphoid or mixed-lineage leukemia (trithorax homolog, Drosophila); translocated to, 3 (MLLT3), mRNA.
MLLT6	Homo sapiens myeloid/lymphoid or mixed-lineage leukemia (trithorax homolog, Drosophila); translocated to, 6 (MLLT6), mRNA.
MLYCD	Homo sapiens malonyl-CoA decarboxylase (MLYCD), nuclear gene encoding mitochondrial protein, mRNA.
MMAA	Homo sapiens methylmalonic aciduria (cobalamin deficiency) cblA type (MMAA), nuclear gene encoding mitochondrial protein, mRNA.
MMAB	Homo sapiens methylmalonic aciduria (cobalamin deficiency) cblB type (MMAB), transcript variant 2, non-coding RNA.
MMD	Homo sapiens monocyte to macrophage differentiation-associated (MMD), mRNA.
MME	Homo sapiens membrane metallo-endopeptidase (MME), transcript variant 2b, mRNA.
MMP11	Homo sapiens matrix metallopeptidase 11 (stromelysin 3) (MMP11), mRNA.
MMP15	Homo sapiens matrix metallopeptidase 15 (membrane-inserted) (MMP15), mRNA.
MMP17	Homo sapiens matrix metallopeptidase 17 (membrane-inserted) (MMP17), mRNA.
MMP2	Homo sapiens matrix metallopeptidase 2 (gelatinase A, 72kDa gelatinase, 72kDa type IV collagenase) (MMP2), transcript variant 1, mRNA.
MMP28	Homo sapiens matrix metallopeptidase 28 (MMP28), transcript variant 1, mRNA.
MOCS1	Homo sapiens molybdenum cofactor synthesis 1 (MOCS1), transcript variant 4, mRNA.
MON2	Homo sapiens MON2 homolog (S. cerevisiae) (MON2), transcript variant 1, mRNA.
MORF4L2	Homo sapiens mortality factor 4 like 2 (MORF4L2), transcript variant 6, mRNA.
MOSPD2	Homo sapiens motile sperm domain containing 2 (MOSPD2), transcript variant 1, mRNA.
MOV10	Homo sapiens Mov10, Moloney leukemia virus 10, homolog (mouse) (MOV10), transcript variant 2, mRNA.
MPI	Homo sapiens mannose phosphate isomerase (MPI), mRNA.
MPLKIP	Homo sapiens M-phase specific PLK1 interacting protein (MPLKIP), mRNA.
MPND	Homo sapiens MPN domain containing (MPND), transcript variant 1, mRNA.
MPST	Homo sapiens mercaptopyruvate sulfurtransferase (MPST), nuclear gene encoding mitochondrial protein, transcript variant 3, mRNA.
MPV17	Homo sapiens MpV17 mitochondrial inner membrane protein (MPV17), nuclear gene encoding mitochondrial protein, mRNA.
MPZ	Homo sapiens myelin protein zero (MPZ), mRNA.
MPZL1	Homo sapiens myelin protein zero-like 1 (MPZL1), transcript variant 1, mRNA.
MR1	Homo sapiens major histocompatibility complex, class I-related (MR1), transcript variant 2, mRNA.
MREG,PECR	-
MRO	Homo sapiens maestro (MRO), transcript variant 1, mRNA.
MRPL10,SCRN2	-
MRPL45	Homo sapiens mitochondrial ribosomal protein L45 (MRPL45), nuclear gene encoding mitochondrial protein, transcript variant 1, mRNA.
MRPS2	Homo sapiens mitochondrial ribosomal protein S2 (MRPS2), transcript variant 3, non-coding RNA.
MRPS27	Homo sapiens mitochondrial ribosomal protein S27 (MRPS27), nuclear gene encoding mitochondrial protein, mRNA.
MSC	Homo sapiens musculin (MSC), mRNA.
MSMO1	Homo sapiens methylsterol monooxygenase 1 (MSMO1), transcript variant 1, mRNA.
MSS51	Homo sapiens MSS51 mitochondrial translational activator (MSS51), nuclear gene encoding mitochondrial protein, mRNA.
MST1	Homo sapiens macrophage stimulating 1 (hepatocyte growth factor-like) (MST1), mRNA.
MST1P2	Homo sapiens macrophage stimulating 1 (hepatocyte growth factor-like) pseudogene 2 (MST1P2), non-coding RNA.
MSX1	Homo sapiens msh homeobox 1 (MSX1), mRNA.
MT1A	Homo sapiens metallothionein 1A (MT1A), mRNA.
MT1E	Homo sapiens metallothionein 1E (MT1E), mRNA.
MT1H	Homo sapiens metallothionein 1H (MT1H), mRNA.
MT1L	Homo sapiens metallothionein 1L (gene/pseudogene) (MT1L), non-coding RNA.
MT1M	Homo sapiens metallothionein 1M (MT1M), mRNA.
MT1X	Homo sapiens metallothionein 1X (MT1X), mRNA.
MT2A	Homo sapiens metallothionein 2A (MT2A), mRNA.
MTA1	Homo sapiens metastasis associated 1 (MTA1), transcript variant 1, mRNA.
MTERF	Homo sapiens mitochondrial transcription termination factor (MTERF), nuclear gene encoding mitochondrial protein, mRNA.
MTERFD3	Homo sapiens MTERF domain containing 3 (MTERFD3), transcript variant 1, mRNA.
MTMR10	Homo sapiens myotubularin related protein 10 (MTMR10), mRNA.
MTMR4	Homo sapiens myotubularin related protein 4 (MTMR4), mRNA.
MTRNR2L2	Homo sapiens MT-RNR2-like 2 (MTRNR2L2), mRNA.
MTRNR2L8	Homo sapiens MT-RNR2-like 8 (MTRNR2L8), mRNA.
MTRR	Homo sapiens 5-methyltetrahydrofolate-homocysteine methyltransferase reductase (MTRR), transcript variant 2, mRNA.
MTSS1L	Homo sapiens metastasis suppressor 1-like (MTSS1L), mRNA.
MUC20	Homo sapiens mucin 20, cell surface associated (MUC20), transcript variant L, mRNA.
MUSTN1,TMEM110,TMEM110-MUSTN1	-
MVK	Homo sapiens mevalonate kinase (MVK), transcript variant 2, mRNA.
MX2	Homo sapiens myxovirus (influenza virus) resistance 2 (mouse) (MX2), mRNA.
MXI1	Homo sapiens MAX interactor 1, dimerization protein (MXI1), transcript variant 2, mRNA.
MYC	Homo sapiens v-myc myelocytomatosis viral oncogene homolog (avian) (MYC), mRNA.
MYCBP2	Homo sapiens MYC binding protein 2, E3 ubiquitin protein ligase (MYCBP2), mRNA.
MYCBPAP	Homo sapiens MYCBP associated protein (MYCBPAP), mRNA.
MYH3	Homo sapiens myosin, heavy chain 3, skeletal muscle, embryonic (MYH3), mRNA.
MYL5	Homo sapiens myosin, light chain 5, regulatory (MYL5), mRNA.
MYLIP	Homo sapiens myosin regulatory light chain interacting protein (MYLIP), mRNA.
MYLK	Homo sapiens myosin light chain kinase (MYLK), transcript variant 1, mRNA.
MYOM1	Homo sapiens myomesin 1 (MYOM1), transcript variant 1, mRNA.
N4BP2L1	Homo sapiens NEDD4 binding protein 2-like 1 (N4BP2L1), transcript variant 1, mRNA.
N6AMT2	Homo sapiens N-6 adenine-specific DNA methyltransferase 2 (putative) (N6AMT2), mRNA.
NAA16	Homo sapiens N(alpha)-acetyltransferase 16, NatA auxiliary subunit (NAA16), transcript variant 1, mRNA.
NABP1	Homo sapiens nucleic acid binding protein 1 (NABP1), transcript variant 4, non-coding RNA.
NADSYN1	Homo sapiens NAD synthetase 1 (NADSYN1), mRNA.
NAMPT	Homo sapiens nicotinamide phosphoribosyltransferase (NAMPT), mRNA.
NANOS1	Homo sapiens nanos homolog 1 (Drosophila) (NANOS1), mRNA.
NAPRT1	Homo sapiens nicotinate phosphoribosyltransferase domain containing 1 (NAPRT1), mRNA.
NARS2	Homo sapiens asparaginyl-tRNA synthetase 2, mitochondrial (putative) (NARS2), transcript variant 2, mRNA.
NAT10	Homo sapiens N-acetyltransferase 10 (GCN5-related) (NAT10), transcript variant 1, mRNA.
NAT9	Homo sapiens N-acetyltransferase 9 (GCN5-related, putative) (NAT9), mRNA.
NAV2	Homo sapiens neuron navigator 2 (NAV2), transcript variant 5, mRNA.
NBPF7	Homo sapiens neuroblastoma breakpoint family, member 7 (NBPF7), mRNA.
NCKIPSD	Homo sapiens NCK interacting protein with SH3 domain (NCKIPSD), transcript variant 1, mRNA.
NCOA1	Homo sapiens nuclear receptor coactivator 1 (NCOA1), transcript variant 2, mRNA.
NCOA7	Homo sapiens nuclear receptor coactivator 7 (NCOA7), transcript variant 4, mRNA.
NDN	Homo sapiens necdin, melanoma antigen (MAGE) family member (NDN), mRNA.
NDNF	Homo sapiens neuron-derived neurotrophic factor (NDNF), mRNA.
NDRG1	Homo sapiens N-myc downstream regulated 1 (NDRG1), transcript variant 2, mRNA.
NDUFA10	Homo sapiens NADH dehydrogenase (ubiquinone) 1 alpha subcomplex, 10, 42kDa (NDUFA10), nuclear gene encoding mitochondrial protein, mRNA.
NEAT1	Homo sapiens nuclear paraspeckle assembly transcript 1 (non-protein coding) (NEAT1), non-coding RNA.
NECAB3	Homo sapiens N-terminal EF-hand calcium binding protein 3 (NECAB3), transcript variant 1, mRNA.
NEFL	Homo sapiens neurofilament, light polypeptide (NEFL), mRNA.
NEIL1	Homo sapiens nei endonuclease VIII-like 1 (E. coli) (NEIL1), transcript variant 3, non-coding RNA.
NEK6	Homo sapiens NIMA-related kinase 6 (NEK6), transcript variant 1, mRNA.
NEK9	Homo sapiens NIMA-related kinase 9 (NEK9), mRNA.
NEU3	Homo sapiens sialidase 3 (membrane sialidase) (NEU3), mRNA.
NEURL1B	Homo sapiens neuralized homolog 1B (Drosophila) (NEURL1B), mRNA.
NEXN	Homo sapiens nexilin (F actin binding protein) (NEXN), transcript variant 1, mRNA.
NFATC4	Homo sapiens nuclear factor of activated T-cells, cytoplasmic, calcineurin-dependent 4 (NFATC4), transcript variant 5, mRNA.
NFE2L2	Homo sapiens nuclear factor (erythroid-derived 2)-like 2 (NFE2L2), transcript variant 2, mRNA.
NFE2L3	Homo sapiens nuclear factor (erythroid-derived 2)-like 3 (NFE2L3), mRNA.
NFIA	Homo sapiens nuclear factor I/A (NFIA), transcript variant 4, mRNA.
NFIB	Homo sapiens nuclear factor I/B (NFIB), transcript variant 1, mRNA.
NFIC	Homo sapiens nuclear factor I/C (CCAAT-binding transcription factor) (NFIC), transcript variant 1, mRNA.
NFIL3	Homo sapiens nuclear factor, interleukin 3 regulated (NFIL3), mRNA.
NFKBIA	Homo sapiens nuclear factor of kappa light polypeptide gene enhancer in B-cells inhibitor, alpha (NFKBIA), mRNA.
NFKBIZ,NXPE3	-
NFRKB	Homo sapiens nuclear factor related to kappaB binding protein (NFRKB), transcript variant 1, mRNA.
NFYB	Homo sapiens nuclear transcription factor Y, beta (NFYB), mRNA.
NGFR	Homo sapiens nerve growth factor receptor (NGFR), mRNA.
NGFRAP1	Homo sapiens nerve growth factor receptor (TNFRSF16) associated protein 1 (NGFRAP1), transcript variant 2, mRNA.
NHEJ1	Homo sapiens nonhomologous end-joining factor 1 (NHEJ1), mRNA.
NHLRC3	Homo sapiens NHL repeat containing 3 (NHLRC3), transcript variant 1, mRNA.
NHLRC4	Homo sapiens NHL repeat containing 4 (NHLRC4), mRNA.
NID1	Homo sapiens nidogen 1 (NID1), mRNA.
NID2	Homo sapiens nidogen 2 (osteonidogen) (NID2), mRNA.
NINJ1	Homo sapiens ninjurin 1 (NINJ1), mRNA.
NINL	Homo sapiens ninein-like (NINL), mRNA.
NISCH	Homo sapiens nischarin (NISCH), transcript variant 1, mRNA.
NIT2	Homo sapiens nitrilase family, member 2 (NIT2), mRNA.
NKAPP1	Homo sapiens NFKB activating protein pseudogene 1 (NKAPP1), non-coding RNA.
NKD2	Homo sapiens naked cuticle homolog 2 (Drosophila) (NKD2), transcript variant 2, mRNA.
NKX3-2	Homo sapiens NK3 homeobox 2 (NKX3-2), mRNA.
NLE1	Homo sapiens notchless homolog 1 (Drosophila) (NLE1), transcript variant 1, mRNA.
NLGN1	Homo sapiens neuroligin 1 (NLGN1), mRNA.
NNMT	Homo sapiens nicotinamide N-methyltransferase (NNMT), mRNA.
NNT	Homo sapiens nicotinamide nucleotide transhydrogenase (NNT), nuclear gene encoding mitochondrial protein, transcript variant 2, mRNA.
NOA1	Homo sapiens nitric oxide associated 1 (NOA1), mRNA.
NOB1	Homo sapiens NIN1/RPN12 binding protein 1 homolog (S. cerevisiae) (NOB1), transcript variant 1, mRNA.
NOD1	Homo sapiens nucleotide-binding oligomerization domain containing 1 (NOD1), mRNA.
NOG	Homo sapiens noggin (NOG), mRNA.
NOL3	Homo sapiens nucleolar protein 3 (apoptosis repressor with CARD domain) (NOL3), transcript variant 7, mRNA.
NOL8	Homo sapiens nucleolar protein 8 (NOL8), transcript variant 2, mRNA.
NOLC1	Homo sapiens nucleolar and coiled-body phosphoprotein 1 (NOLC1), mRNA.
NPC1	Homo sapiens Niemann-Pick disease, type C1 (NPC1), mRNA.
NPC2	Homo sapiens Niemann-Pick disease, type C2 (NPC2), mRNA.
NPEPL1,STX16	-
NPL	Homo sapiens N-acetylneuraminate pyruvate lyase (dihydrodipicolinate synthase) (NPL), transcript variant 3, mRNA.
NPR1	Homo sapiens natriuretic peptide receptor A/guanylate cyclase A (atrionatriuretic peptide receptor A) (NPR1), mRNA.
NPR3	Homo sapiens natriuretic peptide receptor C/guanylate cyclase C (atrionatriuretic peptide receptor C) (NPR3), transcript variant 1, mRNA.
NPTXR	Homo sapiens neuronal pentraxin receptor (NPTXR), mRNA.
NQO1	Homo sapiens NAD(P)H dehydrogenase, quinone 1 (NQO1), transcript variant 1, mRNA.
NR1H3	Homo sapiens nuclear receptor subfamily 1, group H, member 3 (NR1H3), transcript variant 1, mRNA.
NRCAM	Homo sapiens neuronal cell adhesion molecule (NRCAM), transcript variant 4, mRNA.
NRN1	Homo sapiens neuritin 1 (NRN1), mRNA.
NRP2	Homo sapiens neuropilin 2 (NRP2), transcript variant 1, mRNA.
NS3BP	Homo sapiens NS3BP (NS3BP), non-coding RNA.
NSDHL	Homo sapiens NAD(P) dependent steroid dehydrogenase-like (NSDHL), transcript variant 2, mRNA.
NSMF	Homo sapiens NMDA receptor synaptonuclear signaling and neuronal migration factor (NSMF), transcript variant 1, mRNA.
NSUN3	Homo sapiens NOP2/Sun domain family, member 3 (NSUN3), mRNA.
NSUN5P1	Homo sapiens NOP2/Sun domain family, member 5 pseudogene 1 (NSUN5P1), non-coding RNA.
NSUN6	Homo sapiens NOP2/Sun domain family, member 6 (NSUN6), mRNA.
NT5C3B	Homo sapiens 5'-nucleotidase, cytosolic IIIB (NT5C3B), transcript variant 2, non-coding RNA.
NT5DC1	Homo sapiens 5'-nucleotidase domain containing 1 (NT5DC1), mRNA.
NT5M	Homo sapiens 5',3'-nucleotidase, mitochondrial (NT5M), nuclear gene encoding mitochondrial protein, mRNA.
NTNG2	Homo sapiens netrin G2 (NTNG2), mRNA.
NUCB1	Homo sapiens nucleobindin 1 (NUCB1), mRNA.
NUDCD2	Homo sapiens NudC domain containing 2 (NUDCD2), mRNA.
NUDT11	Homo sapiens nudix (nucleoside diphosphate linked moiety X)-type motif 11 (NUDT11), mRNA.
NUDT16	Homo sapiens nudix (nucleoside diphosphate linked moiety X)-type motif 16 (NUDT16), transcript variant 2, mRNA.
NUDT4	Homo sapiens nudix (nucleoside diphosphate linked moiety X)-type motif 4 (NUDT4), transcript variant 2, mRNA.
NUDT7	Homo sapiens nudix (nucleoside diphosphate linked moiety X)-type motif 7 (NUDT7), transcript variant 3, mRNA.
NUFIP2	Homo sapiens nuclear fragile X mental retardation protein interacting protein 2 (NUFIP2), mRNA.
NXF1	Homo sapiens nuclear RNA export factor 1 (NXF1), transcript variant 1, mRNA.
OASL	Homo sapiens 2'-5'-oligoadenylate synthetase-like (OASL), transcript variant 1, mRNA.
OBSL1	Homo sapiens obscurin-like 1 (OBSL1), transcript variant 1, mRNA.
OCEL1	Homo sapiens occludin/ELL domain containing 1 (OCEL1), mRNA.
ODF3B	Homo sapiens outer dense fiber of sperm tails 3B (ODF3B), mRNA.
OGFRL1	Homo sapiens opioid growth factor receptor-like 1 (OGFRL1), mRNA.
OLFML2B	Homo sapiens olfactomedin-like 2B (OLFML2B), mRNA.
OLFML3	Homo sapiens olfactomedin-like 3 (OLFML3), mRNA.
OMA1	Homo sapiens OMA1 zinc metallopeptidase (OMA1), mRNA.
OPHN1	Homo sapiens oligophrenin 1 (OPHN1), mRNA.
OPLAH	Homo sapiens 5-oxoprolinase (ATP-hydrolysing) (OPLAH), mRNA.
OPRL1	Homo sapiens opiate receptor-like 1 (OPRL1), transcript variant 3, mRNA.
ORMDL1	Homo sapiens ORM1-like 1 (S. cerevisiae) (ORMDL1), transcript variant 1, mRNA.
OS9	Homo sapiens osteosarcoma amplified 9, endoplasmic reticulum lectin (OS9), transcript variant 1, mRNA.
OSBPL1A	Homo sapiens oxysterol binding protein-like 1A (OSBPL1A), transcript variant 2, mRNA.
OSBPL5	Homo sapiens oxysterol binding protein-like 5 (OSBPL5), transcript variant 1, mRNA.
OSBPL7	Homo sapiens oxysterol binding protein-like 7 (OSBPL7), mRNA.
OSGIN1	Homo sapiens oxidative stress induced growth inhibitor 1 (OSGIN1), nuclear gene encoding mitochondrial protein, mRNA.
OSMR	Homo sapiens oncostatin M receptor (OSMR), transcript variant 1, mRNA.
OSR1	Homo sapiens odd-skipped related 1 (Drosophila) (OSR1), mRNA.
OSR2	Homo sapiens odd-skipped related 2 (Drosophila) (OSR2), transcript variant 1, mRNA.
OTUD1	Homo sapiens OTU domain containing 1 (OTUD1), mRNA.
OVGP1	Homo sapiens oviductal glycoprotein 1, 120kDa (OVGP1), mRNA.
OXA1L	Homo sapiens oxidase (cytochrome c) assembly 1-like (OXA1L), nuclear gene encoding mitochondrial protein, mRNA.
OXLD1	Homo sapiens oxidoreductase-like domain containing 1 (OXLD1), mRNA.
OXTR	Homo sapiens oxytocin receptor (OXTR), mRNA.
PABPC1	Homo sapiens poly(A) binding protein, cytoplasmic 1 (PABPC1), mRNA.
PABPC5	Homo sapiens poly(A) binding protein, cytoplasmic 5 (PABPC5), mRNA.
PAG1	Homo sapiens phosphoprotein associated with glycosphingolipid microdomains 1 (PAG1), mRNA.
PAIP2B	Homo sapiens poly(A) binding protein interacting protein 2B (PAIP2B), mRNA.
PALM	Homo sapiens paralemmin (PALM), transcript variant 1, mRNA.
PALMD	Homo sapiens palmdelphin (PALMD), mRNA.
PANK1	Homo sapiens pantothenate kinase 1 (PANK1), transcript variant beta, mRNA.
PANK3	Homo sapiens pantothenate kinase 3 (PANK3), mRNA.
PAPLN	Homo sapiens papilin, proteoglycan-like sulfated glycoprotein (PAPLN), mRNA.
PAPPA2	Homo sapiens pappalysin 2 (PAPPA2), transcript variant 1, mRNA.
PAQR6	Homo sapiens progestin and adipoQ receptor family member VI (PAQR6), transcript variant 2, mRNA.
PAR5	Homo sapiens Prader-Willi/Angelman syndrome-5 (PAR5), non-coding RNA.
PARD3B	Homo sapiens par-3 partitioning defective 3 homolog B (C. elegans) (PARD3B), transcript variant a, mRNA.
PARK2	Homo sapiens parkinson protein 2, E3 ubiquitin protein ligase (parkin) (PARK2), transcript variant 1, mRNA.
PARP1	Homo sapiens poly (ADP-ribose) polymerase 1 (PARP1), mRNA.
PARP10	Homo sapiens poly (ADP-ribose) polymerase family, member 10 (PARP10), mRNA.
PARP14	Homo sapiens poly (ADP-ribose) polymerase family, member 14 (PARP14), mRNA.
PARP6	Homo sapiens poly (ADP-ribose) polymerase family, member 6 (PARP6), mRNA.
PAR-SN,PAR5	-
PATZ1	Homo sapiens POZ (BTB) and AT hook containing zinc finger 1 (PATZ1), transcript variant 3, mRNA.
PAXBP1	Homo sapiens PAX3 and PAX7 binding protein 1 (PAXBP1), transcript variant 1, mRNA.
PBX1	Homo sapiens pre-B-cell leukemia homeobox 1 (PBX1), transcript variant 3, mRNA.
PC	Homo sapiens pyruvate carboxylase (PC), nuclear gene encoding mitochondrial protein, transcript variant 3, mRNA.
PCCA	Homo sapiens propionyl CoA carboxylase, alpha polypeptide (PCCA), nuclear gene encoding mitochondrial protein, transcript variant 1, mRNA.
PCDH18	Homo sapiens protocadherin 18 (PCDH18), mRNA.
PCDH9	Homo sapiens protocadherin 9 (PCDH9), transcript variant 1, mRNA.
PCDHB2	Homo sapiens protocadherin beta 2 (PCDHB2), mRNA.
PCF11	Homo sapiens PCF11, cleavage and polyadenylation factor subunit, homolog (S. cerevisiae) (PCF11), mRNA.
PCMTD1	Homo sapiens protein-L-isoaspartate (D-aspartate) O-methyltransferase domain containing 1 (PCMTD1), mRNA.
PCMTD2	Homo sapiens protein-L-isoaspartate (D-aspartate) O-methyltransferase domain containing 2 (PCMTD2), transcript variant 1, mRNA.
PCNX	Homo sapiens pecanex homolog (Drosophila) (PCNX), mRNA.
PCNXL2	Homo sapiens pecanex-like 2 (Drosophila) (PCNXL2), mRNA.
PCSK5	Homo sapiens proprotein convertase subtilisin/kexin type 5 (PCSK5), transcript variant 1, mRNA.
PCSK9	Homo sapiens proprotein convertase subtilisin/kexin type 9 (PCSK9), mRNA.
PCYOX1	Homo sapiens prenylcysteine oxidase 1 (PCYOX1), mRNA.
PCYOX1L	Homo sapiens prenylcysteine oxidase 1 like (PCYOX1L), mRNA.
PCYT2	Homo sapiens phosphate cytidylyltransferase 2, ethanolamine (PCYT2), transcript variant 1, mRNA.
PDCD7	Homo sapiens programmed cell death 7 (PDCD7), mRNA.
PDE1A	Homo sapiens phosphodiesterase 1A, calmodulin-dependent (PDE1A), transcript variant 1, mRNA.
PDE4D	Homo sapiens phosphodiesterase 4D, cAMP-specific (PDE4D), transcript variant 3, mRNA.
PDGFD	Homo sapiens platelet derived growth factor D (PDGFD), transcript variant 2, mRNA.
PDGFRA	Homo sapiens platelet-derived growth factor receptor, alpha polypeptide (PDGFRA), mRNA.
PDGFRB	Homo sapiens platelet-derived growth factor receptor, beta polypeptide (PDGFRB), mRNA.
PDGFRL	Homo sapiens platelet-derived growth factor receptor-like (PDGFRL), mRNA.
PDK4	Homo sapiens pyruvate dehydrogenase kinase, isozyme 4 (PDK4), nuclear gene encoding mitochondrial protein, mRNA.
PDLIM1	Homo sapiens PDZ and LIM domain 1 (PDLIM1), mRNA.
PDP2	Homo sapiens pyruvate dehyrogenase phosphatase catalytic subunit 2 (PDP2), mRNA.
PDPN	Homo sapiens podoplanin (PDPN), transcript variant 2, mRNA.
PDPR	Homo sapiens pyruvate dehydrogenase phosphatase regulatory subunit (PDPR), mRNA.
PDZRN3	Homo sapiens PDZ domain containing ring finger 3 (PDZRN3), mRNA.
PEAK1,TSPAN3	-
PELI2	Homo sapiens pellino E3 ubiquitin protein ligase family member 2 (PELI2), mRNA.
PELI3	Homo sapiens pellino E3 ubiquitin protein ligase family member 3 (PELI3), transcript variant 1, mRNA.
PEMT	Homo sapiens phosphatidylethanolamine N-methyltransferase (PEMT), transcript variant 5, mRNA.
PER1	Homo sapiens period circadian clock 1 (PER1), mRNA.
PEX11A	Homo sapiens peroxisomal biogenesis factor 11 alpha (PEX11A), transcript variant 2, mRNA.
PEX16	Homo sapiens peroxisomal biogenesis factor 16 (PEX16), transcript variant 1, mRNA.
PEX5	Homo sapiens peroxisomal biogenesis factor 5 (PEX5), transcript variant 5, mRNA.
PEX6	Homo sapiens peroxisomal biogenesis factor 6 (PEX6), mRNA.
PFKFB2	Homo sapiens 6-phosphofructo-2-kinase/fructose-2,6-biphosphatase 2 (PFKFB2), transcript variant 2, mRNA.
PFKFB3	Homo sapiens 6-phosphofructo-2-kinase/fructose-2,6-biphosphatase 3 (PFKFB3), transcript variant 1, mRNA.
PFKM	Homo sapiens phosphofructokinase, muscle (PFKM), transcript variant 1, mRNA.
PFN1P2	Homo sapiens profilin 1 pseudogene 2 (PFN1P2), non-coding RNA.
PGAM2	Homo sapiens phosphoglycerate mutase 2 (muscle) (PGAM2), mRNA.
PGAP1	Homo sapiens post-GPI attachment to proteins 1 (PGAP1), mRNA.
PGD	Homo sapiens phosphogluconate dehydrogenase (PGD), mRNA.
PGRMC1	Homo sapiens progesterone receptor membrane component 1 (PGRMC1), mRNA.
PGS1	Homo sapiens phosphatidylglycerophosphate synthase 1 (PGS1), mRNA.
PHC2	Homo sapiens polyhomeotic homolog 2 (Drosophila) (PHC2), transcript variant 1, mRNA.
PHC3	Homo sapiens polyhomeotic homolog 3 (Drosophila) (PHC3), mRNA.
PHF14	Homo sapiens PHD finger protein 14 (PHF14), transcript variant 2, mRNA.
PHF17	Homo sapiens PHD finger protein 17 (PHF17), transcript variant L, mRNA.
PHKA2	Homo sapiens phosphorylase kinase, alpha 2 (liver) (PHKA2), mRNA.
PHLDA3	Homo sapiens pleckstrin homology-like domain, family A, member 3 (PHLDA3), transcript variant 2, non-coding RNA.
PHLDB3	Homo sapiens pleckstrin homology-like domain, family B, member 3 (PHLDB3), mRNA.
PHYH	Homo sapiens phytanoyl-CoA 2-hydroxylase (PHYH), transcript variant 1, mRNA.
PHYHD1	Homo sapiens phytanoyl-CoA dioxygenase domain containing 1 (PHYHD1), transcript variant 1, mRNA.
PHYHIP	Homo sapiens phytanoyl-CoA 2-hydroxylase interacting protein (PHYHIP), transcript variant 1, mRNA.
PI4KB	Homo sapiens phosphatidylinositol 4-kinase, catalytic, beta (PI4KB), transcript variant 1, mRNA.
PIAS1	Homo sapiens protein inhibitor of activated STAT, 1 (PIAS1), mRNA.
PID1	Homo sapiens phosphotyrosine interaction domain containing 1 (PID1), transcript variant 1, mRNA.
PIDD	Homo sapiens p53-induced death domain protein (PIDD), transcript variant 3, mRNA.
PIGH	Homo sapiens phosphatidylinositol glycan anchor biosynthesis, class H (PIGH), mRNA.
PIGL	Homo sapiens phosphatidylinositol glycan anchor biosynthesis, class L (PIGL), mRNA.
PIGZ	Homo sapiens phosphatidylinositol glycan anchor biosynthesis, class Z (PIGZ), mRNA.
PIK3C2B	Homo sapiens phosphatidylinositol-4-phosphate 3-kinase, catalytic subunit type 2 beta (PIK3C2B), mRNA.
PIK3IP1	Homo sapiens phosphoinositide-3-kinase interacting protein 1 (PIK3IP1), transcript variant 1, mRNA.
PIK3R1	Homo sapiens phosphoinositide-3-kinase, regulatory subunit 1 (alpha) (PIK3R1), transcript variant 1, mRNA.
PIK3R3	Homo sapiens phosphoinositide-3-kinase, regulatory subunit 3 (gamma) (PIK3R3), transcript variant 2, mRNA.
PILRA,PILRB	-
PIM1	Homo sapiens pim-1 oncogene (PIM1), transcript variant 1, mRNA.
PIM3	Homo sapiens pim-3 oncogene (PIM3), mRNA.
PISD	Homo sapiens phosphatidylserine decarboxylase (PISD), mRNA.
PKDCC	Homo sapiens protein kinase domain containing, cytoplasmic (PKDCC), mRNA.
PLA2G16	Homo sapiens phospholipase A2, group XVI (PLA2G16), transcript variant 2, mRNA.
PLA2G2A	Homo sapiens phospholipase A2, group IIA (platelets, synovial fluid) (PLA2G2A), transcript variant 1, mRNA.
PLA2G6	Homo sapiens phospholipase A2, group VI (cytosolic, calcium-independent) (PLA2G6), transcript variant 1, mRNA.
PLAG1	Homo sapiens pleiomorphic adenoma gene 1 (PLAG1), transcript variant 1, mRNA.
PLAGL1	Homo sapiens pleiomorphic adenoma gene-like 1 (PLAGL1), transcript variant 4, mRNA.
PLBD2	Homo sapiens phospholipase B domain containing 2 (PLBD2), transcript variant 1, mRNA.
PLCD1	Homo sapiens phospholipase C, delta 1 (PLCD1), transcript variant 1, mRNA.
PLCD3	Homo sapiens phospholipase C, delta 3 (PLCD3), mRNA.
PLCG1	Homo sapiens phospholipase C, gamma 1 (PLCG1), transcript variant 1, mRNA.
PLCL1	Homo sapiens phospholipase C-like 1 (PLCL1), mRNA.
PLCL2	Homo sapiens phospholipase C-like 2 (PLCL2), transcript variant 1, mRNA.
PLD3	Homo sapiens phospholipase D family, member 3 (PLD3), transcript variant 1, mRNA.
PLEKHF1	Homo sapiens pleckstrin homology domain containing, family F (with FYVE domain) member 1 (PLEKHF1), mRNA.
PLEKHG2	Homo sapiens pleckstrin homology domain containing, family G (with RhoGef domain) member 2 (PLEKHG2), mRNA.
PLEKHG3	Homo sapiens pleckstrin homology domain containing, family G (with RhoGef domain) member 3 (PLEKHG3), mRNA.
PLEKHG6	Homo sapiens pleckstrin homology domain containing, family G (with RhoGef domain) member 6 (PLEKHG6), transcript variant 1, mRNA.
PLEKHO2	Homo sapiens pleckstrin homology domain containing, family O member 2 (PLEKHO2), transcript variant 1, mRNA.
PLIN1	Homo sapiens perilipin 1 (PLIN1), transcript variant 2, mRNA.
PLIN2	Homo sapiens perilipin 2 (PLIN2), transcript variant 1, mRNA.
PLIN4	Homo sapiens perilipin 4 (PLIN4), mRNA.
PLK1S1	Homo sapiens polo-like kinase 1 substrate 1 (PLK1S1), transcript variant 1, mRNA.
PLSCR4	Homo sapiens phospholipid scramblase 4 (PLSCR4), transcript variant 1, mRNA.
PLTP	Homo sapiens phospholipid transfer protein (PLTP), transcript variant 1, mRNA.
PLXNA4	Homo sapiens plexin A4 (PLXNA4), transcript variant 1, mRNA.
PLXNB1	Homo sapiens plexin B1 (PLXNB1), transcript variant 2, mRNA.
PLXND1	Homo sapiens plexin D1 (PLXND1), mRNA.
PM20D2	Homo sapiens peptidase M20 domain containing 2 (PM20D2), mRNA.
PMEL	Homo sapiens premelanosome protein (PMEL), transcript variant 3, mRNA.
PMP22	Homo sapiens peripheral myelin protein 22 (PMP22), transcript variant 1, mRNA.
PNISR	Homo sapiens PNN-interacting serine/arginine-rich protein (PNISR), transcript variant 1, mRNA.
PNN	Homo sapiens pinin, desmosome associated protein (PNN), mRNA.
PNPLA2	Homo sapiens patatin-like phospholipase domain containing 2 (PNPLA2), mRNA.
PNPLA3	Homo sapiens patatin-like phospholipase domain containing 3 (PNPLA3), mRNA.
PNPLA4	Homo sapiens patatin-like phospholipase domain containing 4 (PNPLA4), transcript variant 2, mRNA.
PNRC1	Homo sapiens proline-rich nuclear receptor coactivator 1 (PNRC1), mRNA.
PNRC2	Homo sapiens proline-rich nuclear receptor coactivator 2 (PNRC2), mRNA.
PODN	Homo sapiens podocan (PODN), transcript variant 2, mRNA.
PODXL2	Homo sapiens podocalyxin-like 2 (PODXL2), mRNA.
POGZ	Homo sapiens pogo transposable element with ZNF domain (POGZ), transcript variant 1, mRNA.
POLE	Homo sapiens polymerase (DNA directed), epsilon, catalytic subunit (POLE), mRNA.
POLG2	Homo sapiens polymerase (DNA directed), gamma 2, accessory subunit (POLG2), nuclear gene encoding mitochondrial protein, mRNA.
POLI	Homo sapiens polymerase (DNA directed) iota (POLI), mRNA.
POLR1D	Homo sapiens polymerase (RNA) I polypeptide D, 16kDa (POLR1D), transcript variant 2, mRNA.
POLR1E	Homo sapiens polymerase (RNA) I polypeptide E, 53kDa (POLR1E), mRNA.
POLR2A	Homo sapiens polymerase (RNA) II (DNA directed) polypeptide A, 220kDa (POLR2A), mRNA.
POM121	Homo sapiens POM121 transmembrane nucleoporin (POM121), transcript variant 1, mRNA.
POM121L10P	Homo sapiens POM121 transmembrane nucleoporin-like 10, pseudogene (POM121L10P), non-coding RNA.
POM121L9P	Homo sapiens POM121 transmembrane nucleoporin-like 9, pseudogene (POM121L9P), non-coding RNA.
POMC	Homo sapiens proopiomelanocortin (POMC), transcript variant 1, mRNA.
POPDC3	Homo sapiens popeye domain containing 3 (POPDC3), transcript variant 2, non-coding RNA.
POR	Homo sapiens P450 (cytochrome) oxidoreductase (POR), mRNA.
POT1	Homo sapiens protection of telomeres 1 (POT1), transcript variant 5, non-coding RNA.
POU2F1	Homo sapiens POU class 2 homeobox 1 (POU2F1), transcript variant 4, non-coding RNA.
PP7080	Homo sapiens uncharacterized LOC25845 (PP7080), non-coding RNA.
PPAP2A	Homo sapiens phosphatidic acid phosphatase type 2A (PPAP2A), transcript variant 3, non-coding RNA.
PPAP2B	Homo sapiens phosphatidic acid phosphatase type 2B (PPAP2B), mRNA.
PPARA	Homo sapiens peroxisome proliferator-activated receptor alpha (PPARA), transcript variant 5, mRNA.
PPARG	Homo sapiens peroxisome proliferator-activated receptor gamma (PPARG), transcript variant 1, mRNA.
PPDPF	Homo sapiens pancreatic progenitor cell differentiation and proliferation factor homolog (zebrafish) (PPDPF), mRNA.
PPFIA4	Homo sapiens protein tyrosine phosphatase, receptor type, f polypeptide (PTPRF), interacting protein (liprin), alpha 4 (PPFIA4), mRNA.
PPIEL	Homo sapiens peptidylprolyl isomerase E-like pseudogene (PPIEL), non-coding RNA.
PPIF	Homo sapiens peptidylprolyl isomerase F (PPIF), nuclear gene encoding mitochondrial protein, mRNA.
PPM1B	Homo sapiens protein phosphatase, Mg2+/Mn2+ dependent, 1B (PPM1B), transcript variant 2, mRNA.
PPM1D	Homo sapiens protein phosphatase, Mg2+/Mn2+ dependent, 1D (PPM1D), mRNA.
PPM1L	Homo sapiens protein phosphatase, Mg2+/Mn2+ dependent, 1L (PPM1L), mRNA.
PPP1R12B	Homo sapiens protein phosphatase 1, regulatory subunit 12B (PPP1R12B), transcript variant 1, mRNA.
PPP1R15B	Homo sapiens protein phosphatase 1, regulatory subunit 15B (PPP1R15B), mRNA.
PPP1R1A	Homo sapiens protein phosphatase 1, regulatory (inhibitor) subunit 1A (PPP1R1A), mRNA.
PPP2R1B	Homo sapiens protein phosphatase 2, regulatory subunit A, beta (PPP2R1B), transcript variant 2, mRNA.
PPWD1	Homo sapiens peptidylprolyl isomerase domain and WD repeat containing 1 (PPWD1), transcript variant 2, non-coding RNA.
PQLC1	Homo sapiens PQ loop repeat containing 1 (PQLC1), transcript variant 1, mRNA.
PRCP	Homo sapiens prolylcarboxypeptidase (angiotensinase C) (PRCP), transcript variant 2, mRNA.
PRDM2	Homo sapiens PR domain containing 2, with ZNF domain (PRDM2), transcript variant 1, mRNA.
PRDX6	Homo sapiens peroxiredoxin 6 (PRDX6), mRNA.
PREB	Homo sapiens prolactin regulatory element binding (PREB), mRNA.
PRELP	Homo sapiens proline/arginine-rich end leucine-rich repeat protein (PRELP), transcript variant 1, mRNA.
PRICKLE2	Homo sapiens prickle homolog 2 (Drosophila) (PRICKLE2), mRNA.
PRKAB2	Homo sapiens protein kinase, AMP-activated, beta 2 non-catalytic subunit (PRKAB2), mRNA.
PRKAR2B	Homo sapiens protein kinase, cAMP-dependent, regulatory, type II, beta (PRKAR2B), mRNA.
PRKD1	Homo sapiens protein kinase D1 (PRKD1), mRNA.
PRMT7	Homo sapiens protein arginine methyltransferase 7 (PRMT7), transcript variant 1, mRNA.
PRORSD1P	Homo sapiens prolyl-tRNA synthetase associated domain containing 1, pseudogene (PRORSD1P), non-coding RNA.
PRPS2	Homo sapiens phosphoribosyl pyrophosphate synthetase 2 (PRPS2), transcript variant 1, mRNA.
PRRC2B	Homo sapiens proline-rich coiled-coil 2B (PRRC2B), mRNA.
PRRG1	Homo sapiens proline rich Gla (G-carboxyglutamic acid) 1 (PRRG1), transcript variant 1, mRNA.
PRRT3	Homo sapiens proline-rich transmembrane protein 3 (PRRT3), mRNA.
PRSS30P	Homo sapiens protease, serine, 30, pseudogene (PRSS30P), non-coding RNA.
PRUNE	Homo sapiens prune exopolyphosphatase (PRUNE), mRNA.
PRUNE2	Homo sapiens prune homolog 2 (Drosophila) (PRUNE2), mRNA.
PSAP	Homo sapiens prosaposin (PSAP), transcript variant 1, mRNA.
PSD	Homo sapiens pleckstrin and Sec7 domain containing (PSD), transcript variant 3, mRNA.
PSMB9	Homo sapiens proteasome (prosome, macropain) subunit, beta type, 9 (PSMB9), mRNA.
PSMG3-AS1	Homo sapiens PSMG3 antisense RNA 1 (head to head) (PSMG3-AS1), transcript variant 3, non-coding RNA.
PTCD3	Homo sapiens pentatricopeptide repeat domain 3 (PTCD3), nuclear gene encoding mitochondrial protein, mRNA.
PTCH1	Homo sapiens patched 1 (PTCH1), transcript variant 1c, mRNA.
PTCHD4	Homo sapiens patched domain containing 4 (PTCHD4), transcript variant 1, mRNA.
PTEN	Homo sapiens phosphatase and tensin homolog (PTEN), mRNA.
PTGDS	Homo sapiens prostaglandin D2 synthase 21kDa (brain) (PTGDS), mRNA.
PTGER3	Homo sapiens prostaglandin E receptor 3 (subtype EP3) (PTGER3), transcript variant 4, mRNA.
PTGFRN	Homo sapiens prostaglandin F2 receptor inhibitor (PTGFRN), mRNA.
PTGR1	Homo sapiens prostaglandin reductase 1 (PTGR1), transcript variant 2, mRNA.
PTH1R	Homo sapiens parathyroid hormone 1 receptor (PTH1R), transcript variant 1, mRNA.
PTK2B	Homo sapiens protein tyrosine kinase 2 beta (PTK2B), transcript variant 1, mRNA.
PTK7	Homo sapiens protein tyrosine kinase 7 (PTK7), transcript variant PTK7-1, mRNA.
PTPLB	Homo sapiens protein tyrosine phosphatase-like (proline instead of catalytic arginine), member b (PTPLB), mRNA.
PTPN18	Homo sapiens protein tyrosine phosphatase, non-receptor type 18 (brain-derived) (PTPN18), transcript variant 1, mRNA.
PTPN4	Homo sapiens protein tyrosine phosphatase, non-receptor type 4 (megakaryocyte) (PTPN4), mRNA.
PTPRD	Homo sapiens protein tyrosine phosphatase, receptor type, D (PTPRD), transcript variant 1, mRNA.
PTPRG	Homo sapiens protein tyrosine phosphatase, receptor type, G (PTPRG), mRNA.
PTPRM	Homo sapiens protein tyrosine phosphatase, receptor type, M (PTPRM), transcript variant 1, mRNA.
PTPRN	Homo sapiens protein tyrosine phosphatase, receptor type, N (PTPRN), transcript variant 3, mRNA.
PTPRS	Homo sapiens protein tyrosine phosphatase, receptor type, S (PTPRS), transcript variant 1, mRNA.
PTPRU	Homo sapiens protein tyrosine phosphatase, receptor type, U (PTPRU), transcript variant 3, mRNA.
PTRH2	Homo sapiens peptidyl-tRNA hydrolase 2 (PTRH2), nuclear gene encoding mitochondrial protein, mRNA.
PTX3	Homo sapiens pentraxin 3, long (PTX3), mRNA.
PUS7	Homo sapiens pseudouridylate synthase 7 homolog (S. cerevisiae) (PUS7), mRNA.
PYCARD	Homo sapiens PYD and CARD domain containing (PYCARD), transcript variant 1, mRNA.
PYGB	Homo sapiens phosphorylase, glycogen; brain (PYGB), mRNA.
PYGL	Homo sapiens phosphorylase, glycogen, liver (PYGL), transcript variant 1, mRNA.
PYGO1	Homo sapiens pygopus homolog 1 (Drosophila) (PYGO1), mRNA.
PYURF	Homo sapiens PIGY upstream reading frame (PYURF), nuclear gene encoding mitochondrial protein, mRNA.
QKI	Homo sapiens QKI, KH domain containing, RNA binding (QKI), transcript variant 1, mRNA.
QPRT	Homo sapiens quinolinate phosphoribosyltransferase (QPRT), mRNA.
QRICH2	Homo sapiens glutamine rich 2 (QRICH2), mRNA.
RAB11FIP2	Homo sapiens RAB11 family interacting protein 2 (class I) (RAB11FIP2), mRNA.
RAB11FIP3	Homo sapiens RAB11 family interacting protein 3 (class II) (RAB11FIP3), transcript variant 1, mRNA.
RAB13	Homo sapiens RAB13, member RAS oncogene family (RAB13), transcript variant 2, mRNA.
RAB20	Homo sapiens RAB20, member RAS oncogene family (RAB20), mRNA.
RAB24	Homo sapiens RAB24, member RAS oncogene family (RAB24), transcript variant 2, mRNA.
RAB31	Homo sapiens RAB31, member RAS oncogene family (RAB31), mRNA.
RAB40A	Homo sapiens RAB40A, member RAS oncogene family (RAB40A), mRNA.
RAB40B	Homo sapiens RAB40B, member RAS oncogene family (RAB40B), mRNA.
RAB8B	Homo sapiens RAB8B, member RAS oncogene family (RAB8B), mRNA.
RABGAP1	Homo sapiens RAB GTPase activating protein 1 (RABGAP1), mRNA.
RABL2A	Homo sapiens RAB, member of RAS oncogene family-like 2A (RABL2A), transcript variant 2, mRNA.
RAC3	Homo sapiens ras-related C3 botulinum toxin substrate 3 (rho family, small GTP binding protein Rac3) (RAC3), mRNA.
RAD51D,RFFL	-
RAD54L2,TEX264	-
RALGAPA2	Homo sapiens Ral GTPase activating protein, alpha subunit 2 (catalytic) (RALGAPA2), mRNA.
RAMP2-AS1	Homo sapiens RAMP2 antisense RNA 1 (RAMP2-AS1), transcript variant 2, non-coding RNA.
RANBP10	Homo sapiens RAN binding protein 10 (RANBP10), mRNA.
RAP2A	Homo sapiens RAP2A, member of RAS oncogene family (RAP2A), mRNA.
RAPGEF6	Homo sapiens Rap guanine nucleotide exchange factor (GEF) 6 (RAPGEF6), transcript variant 3, mRNA.
RAPGEFL1	Homo sapiens Rap guanine nucleotide exchange factor (GEF)-like 1 (RAPGEFL1), mRNA.
RARA	Homo sapiens retinoic acid receptor, alpha (RARA), transcript variant 3, mRNA.
RARRES3	Homo sapiens retinoic acid receptor responder (tazarotene induced) 3 (RARRES3), mRNA.
RASAL2	Homo sapiens RAS protein activator like 2 (RASAL2), transcript variant 2, mRNA.
RASD1	Homo sapiens RAS, dexamethasone-induced 1 (RASD1), transcript variant 2, mRNA.
RASL10B	Homo sapiens RAS-like, family 10, member B (RASL10B), mRNA.
RASL11A	Homo sapiens RAS-like, family 11, member A (RASL11A), mRNA.
RASL11B	Homo sapiens RAS-like, family 11, member B (RASL11B), mRNA.
RASSF4	Homo sapiens Ras association (RalGDS/AF-6) domain family member 4 (RASSF4), mRNA.
RBBP6	Homo sapiens retinoblastoma binding protein 6 (RBBP6), transcript variant 1, mRNA.
RBM15	Homo sapiens RNA binding motif protein 15 (RBM15), transcript variant 1, mRNA.
RBM26-AS1	Homo sapiens RBM26 antisense RNA 1 (RBM26-AS1), non-coding RNA.
RBM39	Homo sapiens RNA binding motif protein 39 (RBM39), transcript variant 6, non-coding RNA.
RBM5	Homo sapiens RNA binding motif protein 5 (RBM5), transcript variant 1, mRNA.
RBM6	Homo sapiens RNA binding motif protein 6 (RBM6), transcript variant 1, mRNA.
RBMS3	Homo sapiens RNA binding motif, single stranded interacting protein 3 (RBMS3), transcript variant 1, mRNA.
RBP4	Homo sapiens retinol binding protein 4, plasma (RBP4), mRNA.
RBPMS	Homo sapiens RNA binding protein with multiple splicing (RBPMS), transcript variant 4, mRNA.
RCBTB2	Homo sapiens regulator of chromosome condensation (RCC1) and BTB (POZ) domain containing protein 2 (RCBTB2), mRNA.
RCC1	Homo sapiens regulator of chromosome condensation 1 (RCC1), transcript variant 6, non-coding RNA.
RDH10	Homo sapiens retinol dehydrogenase 10 (all-trans) (RDH10), mRNA.
RDH11	Homo sapiens retinol dehydrogenase 11 (all-trans/9-cis/11-cis) (RDH11), transcript variant 1, mRNA.
REEP6	Homo sapiens receptor accessory protein 6 (REEP6), mRNA.
REPS2	Homo sapiens RALBP1 associated Eps domain containing 2 (REPS2), transcript variant 1, mRNA.
RERE	Homo sapiens arginine-glutamic acid dipeptide (RE) repeats (RERE), transcript variant 1, mRNA.
RETSAT	Homo sapiens retinol saturase (all-trans-retinol 13,14-reductase) (RETSAT), mRNA.
REV3L	Homo sapiens REV3-like, polymerase (DNA directed), zeta, catalytic subunit (REV3L), mRNA.
RFTN2	Homo sapiens raftlin family member 2 (RFTN2), mRNA.
RFX7	Homo sapiens regulatory factor X, 7 (RFX7), mRNA.
RFXAP	Homo sapiens regulatory factor X-associated protein (RFXAP), mRNA.
RGCC	Homo sapiens regulator of cell cycle (RGCC), mRNA.
RGL4	Homo sapiens ral guanine nucleotide dissociation stimulator-like 4 (RGL4), mRNA.
RGMA	Homo sapiens RGM domain family, member A (RGMA), transcript variant 2, mRNA.
RHOB	Homo sapiens ras homolog family member B (RHOB), mRNA.
RHOBTB3	Homo sapiens Rho-related BTB domain containing 3 (RHOBTB3), mRNA.
RHOD	Homo sapiens ras homolog family member D (RHOD), mRNA.
RHOQ	Homo sapiens ras homolog family member Q (RHOQ), mRNA.
RHOU	Homo sapiens ras homolog family member U (RHOU), transcript variant 1, mRNA.
RLF	Homo sapiens rearranged L-myc fusion (RLF), mRNA.
RMDN3	Homo sapiens regulator of microtubule dynamics 3 (RMDN3), mRNA.
RNF112	Homo sapiens ring finger protein 112 (RNF112), mRNA.
RNF130	Homo sapiens ring finger protein 130 (RNF130), mRNA.
RNF135	Homo sapiens ring finger protein 135 (RNF135), transcript variant 3, mRNA.
RNF141	Homo sapiens ring finger protein 141 (RNF141), mRNA.
RNF144A	Homo sapiens ring finger protein 144A (RNF144A), mRNA.
RNF150	Homo sapiens ring finger protein 150 (RNF150), mRNA.
RNF19A	Homo sapiens ring finger protein 19A, E3 ubiquitin protein ligase (RNF19A), transcript variant 2, mRNA.
RNF212	Homo sapiens ring finger protein 212 (RNF212), transcript variant 2, mRNA.
RNF213	Homo sapiens ring finger protein 213 (RNF213), transcript variant 3, mRNA.
RNF38	Homo sapiens ring finger protein 38 (RNF38), transcript variant 2, mRNA.
RNU6ATAC	Homo sapiens RNA, U6atac small nuclear (U12-dependent splicing) (RNU6ATAC), small nuclear RNA.
ROCK2	Homo sapiens Rho-associated, coiled-coil containing protein kinase 2 (ROCK2), mRNA.
ROM1	Homo sapiens retinal outer segment membrane protein 1 (ROM1), mRNA.
ROR1	Homo sapiens receptor tyrosine kinase-like orphan receptor 1 (ROR1), transcript variant 1, mRNA.
ROR2	Homo sapiens receptor tyrosine kinase-like orphan receptor 2 (ROR2), mRNA.
RPAP1	Homo sapiens RNA polymerase II associated protein 1 (RPAP1), mRNA.
RPAP2	Homo sapiens RNA polymerase II associated protein 2 (RPAP2), mRNA.
RPL10	Homo sapiens ribosomal protein L10 (RPL10), transcript variant 1, mRNA.
RPL10A	Homo sapiens ribosomal protein L10a (RPL10A), mRNA.
RPL12	Homo sapiens ribosomal protein L12 (RPL12), mRNA.
RPL13	Homo sapiens ribosomal protein L13 (RPL13), transcript variant 4, mRNA.
RPL13A	Homo sapiens ribosomal protein L13a (RPL13A), transcript variant 1, mRNA.
RPL14	Homo sapiens ribosomal protein L14 (RPL14), transcript variant 2, mRNA.
RPL15	Homo sapiens ribosomal protein L15 (RPL15), transcript variant 6, mRNA.
RPL18	Homo sapiens ribosomal protein L18 (RPL18), transcript variant 3, non-coding RNA.
RPL18A	Homo sapiens ribosomal protein L18a (RPL18A), mRNA.
RPL19	Homo sapiens ribosomal protein L19 (RPL19), mRNA.
RPL22	Homo sapiens ribosomal protein L22 (RPL22), mRNA.
RPL23	Homo sapiens ribosomal protein L23 (RPL23), mRNA.
RPL26	Homo sapiens ribosomal protein L26 (RPL26), mRNA.
RPL28	Homo sapiens ribosomal protein L28 (RPL28), transcript variant 5, mRNA.
RPL29	Homo sapiens ribosomal protein L29 (RPL29), mRNA.
RPL3	Homo sapiens ribosomal protein L3 (RPL3), transcript variant 2, mRNA.
RPL30	Homo sapiens ribosomal protein L30 (RPL30), mRNA.
RPL31	Homo sapiens ribosomal protein L31 (RPL31), transcript variant 1, mRNA.
RPL32P3	Homo sapiens ribosomal protein L32 pseudogene 3 (RPL32P3), non-coding RNA.
RPL37	Homo sapiens ribosomal protein L37 (RPL37), mRNA.
RPL39	Homo sapiens ribosomal protein L39 (RPL39), mRNA.
RPL4	Homo sapiens ribosomal protein L4 (RPL4), mRNA.
RPL5	Homo sapiens ribosomal protein L5 (RPL5), mRNA.
RPL6	Homo sapiens ribosomal protein L6 (RPL6), transcript variant 1, mRNA.
RPL7	Homo sapiens ribosomal protein L7 (RPL7), mRNA.
RPL7A	Homo sapiens ribosomal protein L7a (RPL7A), mRNA.
RPLP0	Homo sapiens ribosomal protein, large, P0 (RPLP0), transcript variant 2, mRNA.
RPLP1	Homo sapiens ribosomal protein, large, P1 (RPLP1), transcript variant 1, mRNA.
RPLP2	Homo sapiens ribosomal protein, large, P2 (RPLP2), mRNA.
RPP25L	Homo sapiens ribonuclease P/MRP 25kDa subunit-like (RPP25L), transcript variant 2, mRNA.
RPPH1	Homo sapiens ribonuclease P RNA component H1 (RPPH1), RNase P RNA.
RPS12	Homo sapiens ribosomal protein S12 (RPS12), mRNA.
RPS13	Homo sapiens ribosomal protein S13 (RPS13), mRNA.
RPS16	Homo sapiens ribosomal protein S16 (RPS16), mRNA.
RPS19	Homo sapiens ribosomal protein S19 (RPS19), mRNA.
RPS2	Homo sapiens ribosomal protein S2 (RPS2), mRNA.
RPS20	Homo sapiens ribosomal protein S20 (RPS20), transcript variant 1, mRNA.
RPS23	Homo sapiens ribosomal protein S23 (RPS23), mRNA.
RPS25	Homo sapiens ribosomal protein S25 (RPS25), mRNA.
RPS27	Homo sapiens ribosomal protein S27 (RPS27), mRNA.
RPS28	Homo sapiens ribosomal protein S28 (RPS28), mRNA.
RPS2P32	Homo sapiens ribosomal protein S2 pseudogene 32 (RPS2P32), non-coding RNA.
RPS3	Homo sapiens ribosomal protein S3 (RPS3), transcript variant 3, mRNA.
RPS3A	Homo sapiens ribosomal protein S3A (RPS3A), transcript variant 1, mRNA.
RPS4X	Homo sapiens ribosomal protein S4, X-linked (RPS4X), mRNA.
RPS5	Homo sapiens ribosomal protein S5 (RPS5), mRNA.
RPS6	Homo sapiens ribosomal protein S6 (RPS6), mRNA.
RPS6KA2	Homo sapiens ribosomal protein S6 kinase, 90kDa, polypeptide 2 (RPS6KA2), transcript variant 2, mRNA.
RPS8	Homo sapiens ribosomal protein S8 (RPS8), mRNA.
RPS9	Homo sapiens ribosomal protein S9 (RPS9), mRNA.
RPUSD1	Homo sapiens RNA pseudouridylate synthase domain containing 1 (RPUSD1), mRNA.
RPUSD3	Homo sapiens RNA pseudouridylate synthase domain containing 3 (RPUSD3), transcript variant 1, mRNA.
RPUSD4	Homo sapiens RNA pseudouridylate synthase domain containing 4 (RPUSD4), transcript variant 1, mRNA.
RRAGB	Homo sapiens Ras-related GTP binding B (RRAGB), transcript variant RAGBl, mRNA.
RRM2B	Homo sapiens ribonucleotide reductase M2 B (TP53 inducible) (RRM2B), transcript variant 1, mRNA.
RRN3P2	Homo sapiens RNA polymerase I transcription factor homolog (S. cerevisiae) pseudogene 2 (RRN3P2), non-coding RNA.
RRNAD1	Homo sapiens ribosomal RNA adenine dimethylase domain containing 1 (RRNAD1), transcript variant 1, mRNA.
RRP1B	Homo sapiens ribosomal RNA processing 1 homolog B (S. cerevisiae) (RRP1B), mRNA.
RRP7B	Homo sapiens ribosomal RNA processing 7 homolog B (S. cerevisiae) (RRP7B), non-coding RNA.
RRP9	Homo sapiens ribosomal RNA processing 9, small subunit (SSU) processome component, homolog (yeast) (RRP9), mRNA.
RSAD1	Homo sapiens radical S-adenosyl methionine domain containing 1 (RSAD1), mRNA.
RSBN1	Homo sapiens round spermatid basic protein 1 (RSBN1), mRNA.
RSL1D1	Homo sapiens ribosomal L1 domain containing 1 (RSL1D1), mRNA.
RTN2	Homo sapiens reticulon 2 (RTN2), transcript variant 1, mRNA.
RTN4RL1	Homo sapiens reticulon 4 receptor-like 1 (RTN4RL1), mRNA.
RUNX1	Homo sapiens runt-related transcription factor 1 (RUNX1), transcript variant 1, mRNA.
RWDD3,TMEM56,TMEM56-RWDD3	-
RXRA	Homo sapiens retinoid X receptor, alpha (RXRA), mRNA.
RYBP	Homo sapiens RING1 and YY1 binding protein (RYBP), mRNA.
SALL2	Homo sapiens sal-like 2 (Drosophila) (SALL2), mRNA.
SAMHD1	Homo sapiens SAM domain and HD domain 1 (SAMHD1), mRNA.
SAMM50	Homo sapiens sorting and assembly machinery component 50 homolog (S. cerevisiae) (SAMM50), mRNA.
SAP30	Homo sapiens Sin3A-associated protein, 30kDa (SAP30), mRNA.
SAP30L	Homo sapiens SAP30-like (SAP30L), transcript variant 4, non-coding RNA.
SAR1A	Homo sapiens SAR1 homolog A (S. cerevisiae) (SAR1A), transcript variant 1, mRNA.
SAT1	Homo sapiens spermidine/spermine N1-acetyltransferase 1 (SAT1), transcript variant 2, non-coding RNA.
SAT2	Homo sapiens spermidine/spermine N1-acetyltransferase family member 2 (SAT2), mRNA.
SATB1	Homo sapiens SATB homeobox 1 (SATB1), transcript variant 3, mRNA.
SC5DL	-
SCAND2P	Homo sapiens SCAN domain containing 2 pseudogene (SCAND2P), transcript variant 1, non-coding RNA.
SCAP	Homo sapiens SREBF chaperone (SCAP), mRNA.
SCARA5	Homo sapiens scavenger receptor class A, member 5 (putative) (SCARA5), mRNA.
SCARB1	Homo sapiens scavenger receptor class B, member 1 (SCARB1), transcript variant 1, mRNA.
SCARB2	Homo sapiens scavenger receptor class B, member 2 (SCARB2), transcript variant 1, mRNA.
SCARF2	Homo sapiens scavenger receptor class F, member 2 (SCARF2), transcript variant 1, mRNA.
SCARNA10	Homo sapiens small Cajal body-specific RNA 10 (SCARNA10), guide RNA.
SCARNA12	Homo sapiens small Cajal body-specific RNA 12 (SCARNA12), guide RNA.
SCARNA17	Homo sapiens small Cajal body-specific RNA 17 (SCARNA17), guide RNA.
SCARNA2	Homo sapiens small Cajal body-specific RNA 2 (SCARNA2), guide RNA.
SCARNA5	Homo sapiens small Cajal body-specific RNA 5 (SCARNA5), guide RNA.
SCARNA7	Homo sapiens small Cajal body-specific RNA 7 (SCARNA7), guide RNA.
SCARNA9	Homo sapiens small Cajal body-specific RNA 9 (SCARNA9), guide RNA.
SCD	Homo sapiens stearoyl-CoA desaturase (delta-9-desaturase) (SCD), mRNA.
SCD5	Homo sapiens stearoyl-CoA desaturase 5 (SCD5), transcript variant 1, mRNA.
SCML1	Homo sapiens sex comb on midleg-like 1 (Drosophila) (SCML1), transcript variant 1, mRNA.
SCPEP1	Homo sapiens serine carboxypeptidase 1 (SCPEP1), mRNA.
SDC3	Homo sapiens syndecan 3 (SDC3), mRNA.
SDCBP	Homo sapiens syndecan binding protein (syntenin) (SDCBP), transcript variant 4, mRNA.
SDHAF1	Homo sapiens succinate dehydrogenase complex assembly factor 1 (SDHAF1), nuclear gene encoding mitochondrial protein, mRNA.
SDHAP1	Homo sapiens succinate dehydrogenase complex, subunit A, flavoprotein pseudogene 1 (SDHAP1), non-coding RNA.
SDHAP2	Homo sapiens succinate dehydrogenase complex, subunit A, flavoprotein pseudogene 2 (SDHAP2), non-coding RNA.
SDHD	Homo sapiens succinate dehydrogenase complex, subunit D, integral membrane protein (SDHD), transcript variant 5, non-coding RNA.
SEC16B	Homo sapiens SEC16 homolog B (S. cerevisiae) (SEC16B), mRNA.
SEC31B	Homo sapiens SEC31 homolog B (S. cerevisiae) (SEC31B), mRNA.
SECTM1	Homo sapiens secreted and transmembrane 1 (SECTM1), mRNA.
SELENBP1	Homo sapiens selenium binding protein 1 (SELENBP1), transcript variant 3, mRNA.
SELO	Homo sapiens selenoprotein O (SELO), mRNA.
SEMA4C	Homo sapiens sema domain, immunoglobulin domain (Ig), transmembrane domain (TM) and short cytoplasmic domain, (semaphorin) 4C (SEMA4C), mRNA.
SEMA6C	Homo sapiens sema domain, transmembrane domain (TM), and cytoplasmic domain, (semaphorin) 6C (SEMA6C), transcript variant 1, mRNA.
SEPSECS	Homo sapiens Sep (O-phosphoserine) tRNA:Sec (selenocysteine) tRNA synthase (SEPSECS), mRNA.
SEPT7P2	Homo sapiens septin 7 pseudogene 2 (SEPT7P2), non-coding RNA.
SERPINA3	Homo sapiens serpin peptidase inhibitor, clade A (alpha-1 antiproteinase, antitrypsin), member 3 (SERPINA3), mRNA.
SERPINA5	Homo sapiens serpin peptidase inhibitor, clade A (alpha-1 antiproteinase, antitrypsin), member 5 (SERPINA5), mRNA.
SERPINF1	Homo sapiens serpin peptidase inhibitor, clade F (alpha-2 antiplasmin, pigment epithelium derived factor), member 1 (SERPINF1), mRNA.
SERPINF2	Homo sapiens serpin peptidase inhibitor, clade F (alpha-2 antiplasmin, pigment epithelium derived factor), member 2 (SERPINF2), transcript variant 1, mRNA.
SERPING1	Homo sapiens serpin peptidase inhibitor, clade G (C1 inhibitor), member 1 (SERPING1), transcript variant 1, mRNA.
SESN1	Homo sapiens sestrin 1 (SESN1), transcript variant 2, mRNA.
SESN3	Homo sapiens sestrin 3 (SESN3), transcript variant 1, mRNA.
SESTD1	Homo sapiens SEC14 and spectrin domains 1 (SESTD1), mRNA.
SETBP1	Homo sapiens SET binding protein 1 (SETBP1), transcript variant 1, mRNA.
SETD5-AS1	Homo sapiens SETD5 antisense RNA 1 (SETD5-AS1), non-coding RNA.
SETMAR	Homo sapiens SET domain and mariner transposase fusion gene (SETMAR), transcript variant 5, non-coding RNA.
SEZ6L2	Homo sapiens seizure related 6 homolog (mouse)-like 2 (SEZ6L2), transcript variant 1, mRNA.
SFRP1	Homo sapiens secreted frizzled-related protein 1 (SFRP1), mRNA.
SFRP2	Homo sapiens secreted frizzled-related protein 2 (SFRP2), mRNA.
SFRP4	Homo sapiens secreted frizzled-related protein 4 (SFRP4), mRNA.
SH3BP5	Homo sapiens SH3-domain binding protein 5 (BTK-associated) (SH3BP5), transcript variant 2, mRNA.
SH3D19	Homo sapiens SH3 domain containing 19 (SH3D19), transcript variant 1, mRNA.
SH3PXD2A	Homo sapiens SH3 and PX domains 2A (SH3PXD2A), mRNA.
SH3PXD2B	Homo sapiens SH3 and PX domains 2B (SH3PXD2B), mRNA.
SH3RF3	Homo sapiens SH3 domain containing ring finger 3 (SH3RF3), mRNA.
SHC1	Homo sapiens SHC (Src homology 2 domain containing) transforming protein 1 (SHC1), transcript variant 2, mRNA.
SHISA9	Homo sapiens shisa homolog 9 (Xenopus laevis) (SHISA9), transcript variant 1, mRNA.
SHMT1	Homo sapiens serine hydroxymethyltransferase 1 (soluble) (SHMT1), nuclear gene encoding mitochondrial protein, transcript variant 1, mRNA.
SHPRH	Homo sapiens SNF2 histone linker PHD RING helicase, E3 ubiquitin protein ligase (SHPRH), transcript variant 1, mRNA.
SIAE	Homo sapiens sialic acid acetylesterase (SIAE), transcript variant 2, mRNA.
SIGMAR1	Homo sapiens sigma non-opioid intracellular receptor 1 (SIGMAR1), transcript variant 1, mRNA.
SIK2	Homo sapiens salt-inducible kinase 2 (SIK2), mRNA.
SIM1	Homo sapiens single-minded homolog 1 (Drosophila) (SIM1), mRNA.
SIN3B	Homo sapiens SIN3 transcription regulator homolog B (yeast) (SIN3B), mRNA.
SIRT2	Homo sapiens sirtuin 2 (SIRT2), transcript variant 1, mRNA.
SIX1	Homo sapiens SIX homeobox 1 (SIX1), mRNA.
SIX2	Homo sapiens SIX homeobox 2 (SIX2), mRNA.
SKP2	Homo sapiens S-phase kinase-associated protein 2, E3 ubiquitin protein ligase (SKP2), transcript variant 2, mRNA.
SLC12A7	Homo sapiens solute carrier family 12 (potassium/chloride transporters), member 7 (SLC12A7), mRNA.
SLC15A3	Homo sapiens solute carrier family 15, member 3 (SLC15A3), transcript variant 1, mRNA.
SLC19A2	Homo sapiens solute carrier family 19 (thiamine transporter), member 2 (SLC19A2), mRNA.
SLC19A3	Homo sapiens solute carrier family 19, member 3 (SLC19A3), mRNA.
SLC22A17	Homo sapiens solute carrier family 22, member 17 (SLC22A17), transcript variant 2, mRNA.
SLC22A18	Homo sapiens solute carrier family 22, member 18 (SLC22A18), transcript variant 1, mRNA.
SLC22A3	Homo sapiens solute carrier family 22 (extraneuronal monoamine transporter), member 3 (SLC22A3), mRNA.
SLC22A5	Homo sapiens solute carrier family 22 (organic cation/carnitine transporter), member 5 (SLC22A5), mRNA.
SLC23A2	Homo sapiens solute carrier family 23 (nucleobase transporters), member 2 (SLC23A2), transcript variant 1, mRNA.
SLC24A1	Homo sapiens solute carrier family 24 (sodium/potassium/calcium exchanger), member 1 (SLC24A1), transcript variant 1, mRNA.
SLC24A6	Homo sapiens solute carrier family 24 (sodium/lithium/calcium exchanger), member 6 (SLC24A6), mRNA.
SLC25A1	Homo sapiens solute carrier family 25 (mitochondrial carrier; citrate transporter), member 1 (SLC25A1), transcript variant 2, non-coding RNA.
SLC25A18	Homo sapiens solute carrier family 25 (glutamate carrier), member 18 (SLC25A18), nuclear gene encoding mitochondrial protein, mRNA.
SLC25A23	Homo sapiens solute carrier family 25 (mitochondrial carrier; phosphate carrier), member 23 (SLC25A23), nuclear gene encoding mitochondrial protein, mRNA.
SLC25A27	Homo sapiens solute carrier family 25, member 27 (SLC25A27), nuclear gene encoding mitochondrial protein, transcript variant 2, mRNA.
SLC25A28	Homo sapiens solute carrier family 25 (mitochondrial iron transporter), member 28 (SLC25A28), nuclear gene encoding mitochondrial protein, mRNA.
SLC25A29	Homo sapiens solute carrier family 25 (mitochondrial carnitine/acylcarnitine carrier), member 29 (SLC25A29), nuclear gene encoding mitochondrial protein, mRNA.
SLC25A36	Homo sapiens solute carrier family 25 (pyrimidine nucleotide carrier ), member 36 (SLC25A36), transcript variant 2, mRNA.
SLC25A37	Homo sapiens solute carrier family 25 (mitochondrial iron transporter), member 37 (SLC25A37), nuclear gene encoding mitochondrial protein, mRNA.
SLC25A38	Homo sapiens solute carrier family 25, member 38 (SLC25A38), nuclear gene encoding mitochondrial protein, mRNA.
SLC25A42	Homo sapiens solute carrier family 25, member 42 (SLC25A42), nuclear gene encoding mitochondrial protein, mRNA.
SLC25A44	Homo sapiens solute carrier family 25, member 44 (SLC25A44), mRNA.
SLC25A46	Homo sapiens solute carrier family 25, member 46 (SLC25A46), mRNA.
SLC26A6	Homo sapiens solute carrier family 26, member 6 (SLC26A6), transcript variant 4, mRNA.
SLC27A1	Homo sapiens solute carrier family 27 (fatty acid transporter), member 1 (SLC27A1), mRNA.
SLC27A3	Homo sapiens solute carrier family 27 (fatty acid transporter), member 3 (SLC27A3), mRNA.
SLC29A4	Homo sapiens solute carrier family 29 (nucleoside transporters), member 4 (SLC29A4), transcript variant 2, mRNA.
SLC2A1	Homo sapiens solute carrier family 2 (facilitated glucose transporter), member 1 (SLC2A1), mRNA.
SLC2A10	Homo sapiens solute carrier family 2 (facilitated glucose transporter), member 10 (SLC2A10), mRNA.
SLC2A12	Homo sapiens solute carrier family 2 (facilitated glucose transporter), member 12 (SLC2A12), mRNA.
SLC2A5	Homo sapiens solute carrier family 2 (facilitated glucose/fructose transporter), member 5 (SLC2A5), transcript variant 1, mRNA.
SLC30A1	Homo sapiens solute carrier family 30 (zinc transporter), member 1 (SLC30A1), mRNA.
SLC35A1	Homo sapiens solute carrier family 35 (CMP-sialic acid transporter), member A1 (SLC35A1), transcript variant 1, mRNA.
SLC35D1	Homo sapiens solute carrier family 35 (UDP-glucuronic acid/UDP-N-acetylgalactosamine dual transporter), member D1 (SLC35D1), mRNA.
SLC35G1	Homo sapiens solute carrier family 35, member G1 (SLC35G1), transcript variant 2, mRNA.
SLC38A4	Homo sapiens solute carrier family 38, member 4 (SLC38A4), transcript variant 1, mRNA.
SLC39A14	Homo sapiens solute carrier family 39 (zinc transporter), member 14 (SLC39A14), transcript variant 1, mRNA.
SLC39A8	Homo sapiens solute carrier family 39 (zinc transporter), member 8 (SLC39A8), transcript variant 3, mRNA.
SLC40A1	Homo sapiens solute carrier family 40 (iron-regulated transporter), member 1 (SLC40A1), mRNA.
SLC41A3	Homo sapiens solute carrier family 41, member 3 (SLC41A3), transcript variant 1, mRNA.
SLC43A1	Homo sapiens solute carrier family 43, member 1 (SLC43A1), transcript variant 1, mRNA.
SLC43A2	Homo sapiens solute carrier family 43, member 2 (SLC43A2), mRNA.
SLC44A1	Homo sapiens solute carrier family 44, member 1 (SLC44A1), mRNA.
SLC44A2	Homo sapiens solute carrier family 44, member 2 (SLC44A2), transcript variant 1, mRNA.
SLC45A1	Homo sapiens solute carrier family 45, member 1 (SLC45A1), mRNA.
SLC45A4	Homo sapiens solute carrier family 45, member 4 (SLC45A4), mRNA.
SLC46A1	Homo sapiens solute carrier family 46 (folate transporter), member 1 (SLC46A1), transcript variant 1, mRNA.
SLC46A3	Homo sapiens solute carrier family 46, member 3 (SLC46A3), transcript variant 2, mRNA.
SLC47A1	Homo sapiens solute carrier family 47, member 1 (SLC47A1), mRNA.
SLC48A1	Homo sapiens solute carrier family 48 (heme transporter), member 1 (SLC48A1), mRNA.
SLC4A11	Homo sapiens solute carrier family 4, sodium borate transporter, member 11 (SLC4A11), transcript variant 1, mRNA.
SLC4A3	Homo sapiens solute carrier family 4, anion exchanger, member 3 (SLC4A3), transcript variant 2, mRNA.
SLC5A6	Homo sapiens solute carrier family 5 (sodium-dependent vitamin transporter), member 6 (SLC5A6), transcript variant 1, mRNA.
SLC6A6	Homo sapiens solute carrier family 6 (neurotransmitter transporter, taurine), member 6 (SLC6A6), transcript variant 2, mRNA.
SLC6A8	Homo sapiens solute carrier family 6 (neurotransmitter transporter, creatine), member 8 (SLC6A8), transcript variant 1, mRNA.
SLC7A11	Homo sapiens solute carrier family 7 (anionic amino acid transporter light chain, xc- system), member 11 (SLC7A11), mRNA.
SLC7A2	Homo sapiens solute carrier family 7 (cationic amino acid transporter, y+ system), member 2 (SLC7A2), transcript variant 3, mRNA.
SLC7A6	Homo sapiens solute carrier family 7 (amino acid transporter light chain, y+L system), member 6 (SLC7A6), transcript variant 1, mRNA.
SLC7A6OS	Homo sapiens solute carrier family 7, member 6 opposite strand (SLC7A6OS), mRNA.
SLC7A8	Homo sapiens solute carrier family 7 (amino acid transporter light chain, L system), member 8 (SLC7A8), transcript variant 1, mRNA.
SLC9A5	Homo sapiens solute carrier family 9, subfamily A (NHE5, cation proton antiporter 5), member 5 (SLC9A5), mRNA.
SLC9A9	Homo sapiens solute carrier family 9, subfamily A (NHE9, cation proton antiporter 9), member 9 (SLC9A9), mRNA.
SLCO3A1	Homo sapiens solute carrier organic anion transporter family, member 3A1 (SLCO3A1), transcript variant 2, mRNA.
SLIT3	Homo sapiens slit homolog 3 (Drosophila) (SLIT3), transcript variant 1, mRNA.
SMAD3	Homo sapiens SMAD family member 3 (SMAD3), transcript variant 3, mRNA.
SMAD6	Homo sapiens SMAD family member 6 (SMAD6), transcript variant 3, non-coding RNA.
SMAD9	Homo sapiens SMAD family member 9 (SMAD9), transcript variant a, mRNA.
SMARCD2	Homo sapiens SWI/SNF related, matrix associated, actin dependent regulator of chromatin, subfamily d, member 2 (SMARCD2), mRNA.
SMARCD3	Homo sapiens SWI/SNF related, matrix associated, actin dependent regulator of chromatin, subfamily d, member 3 (SMARCD3), transcript variant 3, mRNA.
SMG1	Homo sapiens smg-1 homolog, phosphatidylinositol 3-kinase-related kinase (C. elegans) (SMG1), mRNA.
SMIM11	Homo sapiens small integral membrane protein 11 (SMIM11), mRNA.
SMIM8	Homo sapiens small integral membrane protein 8 (SMIM8), transcript variant 1, mRNA.
[truncated: 535 more rows]

## Sheet: UP  Day_3_Day_9
Genes up-regulated between Day 3 and Day 9
Gene Symbol	Description
A2M	Homo sapiens alpha-2-macroglobulin (A2M), mRNA.
AADAC	Homo sapiens arylacetamide deacetylase (AADAC), mRNA.
AAED1	Homo sapiens AhpC/TSA antioxidant enzyme domain containing 1 (AAED1), mRNA.
AARS	Homo sapiens alanyl-tRNA synthetase (AARS), mRNA.
ABCE1	Homo sapiens ATP-binding cassette, sub-family E (OABP), member 1 (ABCE1), transcript variant 2, mRNA.
ABCG1	Homo sapiens ATP-binding cassette, sub-family G (WHITE), member 1 (ABCG1), transcript variant 5, mRNA.
ABHD2	Homo sapiens abhydrolase domain containing 2 (ABHD2), transcript variant 1, mRNA.
ABHD6	Homo sapiens abhydrolase domain containing 6 (ABHD6), mRNA.
ABL2	Homo sapiens v-abl Abelson murine leukemia viral oncogene homolog 2 (ABL2), transcript variant g, mRNA.
ABLIM2	Homo sapiens actin binding LIM protein family, member 2 (ABLIM2), transcript variant 1, mRNA.
ABRACL	Homo sapiens ABRA C-terminal like (ABRACL), mRNA.
ACAA2	Homo sapiens acetyl-CoA acyltransferase 2 (ACAA2), nuclear gene encoding mitochondrial protein, mRNA.
ACACA	Homo sapiens acetyl-CoA carboxylase alpha (ACACA), transcript variant 2, mRNA.
ACACB	Homo sapiens acetyl-CoA carboxylase beta (ACACB), mRNA.
ACADM	Homo sapiens acyl-CoA dehydrogenase, C-4 to C-12 straight chain (ACADM), nuclear gene encoding mitochondrial protein, transcript variant 1, mRNA.
ACADVL	Homo sapiens acyl-CoA dehydrogenase, very long chain (ACADVL), transcript variant 3, mRNA.
ACAN	Homo sapiens aggrecan (ACAN), transcript variant 2, mRNA.
ACER3	Homo sapiens alkaline ceramidase 3 (ACER3), mRNA.
ACHE	Homo sapiens acetylcholinesterase (ACHE), transcript variant E4-E5, mRNA.
ACOT2	Homo sapiens acyl-CoA thioesterase 2 (ACOT2), transcript variant 2, non-coding RNA.
ACSF2	Homo sapiens acyl-CoA synthetase family member 2 (ACSF2), mRNA.
ACSS2	Homo sapiens acyl-CoA synthetase short-chain family member 2 (ACSS2), transcript variant 2, mRNA.
ACTA2	Homo sapiens actin, alpha 2, smooth muscle, aorta (ACTA2), transcript variant 1, mRNA.
ACTB	Homo sapiens actin, beta (ACTB), mRNA.
ACTG1	Homo sapiens actin, gamma 1 (ACTG1), transcript variant 3, non-coding RNA.
ACTG2	Homo sapiens actin, gamma 2, smooth muscle, enteric (ACTG2), transcript variant 1, mRNA.
ACTN1	Homo sapiens actinin, alpha 1 (ACTN1), transcript variant 1, mRNA.
ACTR2	Homo sapiens ARP2 actin-related protein 2 homolog (yeast) (ACTR2), transcript variant 1, mRNA.
ACTR3	Homo sapiens ARP3 actin-related protein 3 homolog (yeast) (ACTR3), transcript variant 1, mRNA.
ACVR2A	Homo sapiens activin A receptor, type IIA (ACVR2A), mRNA.
ADAM12	Homo sapiens ADAM metallopeptidase domain 12 (ADAM12), transcript variant 1, mRNA.
ADAM17	Homo sapiens ADAM metallopeptidase domain 17 (ADAM17), mRNA.
ADAMTS12	Homo sapiens ADAM metallopeptidase with thrombospondin type 1 motif, 12 (ADAMTS12), mRNA.
ADAMTS14	Homo sapiens ADAM metallopeptidase with thrombospondin type 1 motif, 14 (ADAMTS14), transcript variant 1, mRNA.
ADAMTS7	Homo sapiens ADAM metallopeptidase with thrombospondin type 1 motif, 7 (ADAMTS7), mRNA.
ADIPOQ	Homo sapiens adiponectin, C1Q and collagen domain containing (ADIPOQ), transcript variant 1, mRNA.
ADIPOQ-AS1	Homo sapiens ADIPOQ antisense RNA 1 (ADIPOQ-AS1), non-coding RNA.
ADIRF,AGAP11	-
ADM	Homo sapiens adrenomedullin (ADM), mRNA.
ADM2	Homo sapiens adrenomedullin 2 (ADM2), transcript variant 2, mRNA.
ADORA2B	Homo sapiens adenosine A2b receptor (ADORA2B), mRNA.
ADRA1A	Homo sapiens adrenoceptor alpha 1A (ADRA1A), transcript variant 4, mRNA.
ADSL	Homo sapiens adenylosuccinate lyase (ADSL), transcript variant 1, mRNA.
AFAP1	Homo sapiens actin filament associated protein 1 (AFAP1), transcript variant A, mRNA.
AGA	Homo sapiens aspartylglucosaminidase (AGA), transcript variant 2, mRNA.
AGPAT2	Homo sapiens 1-acylglycerol-3-phosphate O-acyltransferase 2 (AGPAT2), transcript variant 1, mRNA.
AGPAT5	Homo sapiens 1-acylglycerol-3-phosphate O-acyltransferase 5 (AGPAT5), mRNA.
AGPS	Homo sapiens alkylglycerone phosphate synthase (AGPS), mRNA.
AGT	Homo sapiens angiotensinogen (serpin peptidase inhibitor, clade A, member 8) (AGT), mRNA.
AIFM2	Homo sapiens apoptosis-inducing factor, mitochondrion-associated, 2 (AIFM2), transcript variant 1, mRNA.
AK4	Homo sapiens adenylate kinase 4 (AK4), nuclear gene encoding mitochondrial protein, transcript variant 3, mRNA.
AKAP2,PALM2,PALM2-AKAP2	-
AKAP7	Homo sapiens A kinase (PRKA) anchor protein 7 (AKAP7), transcript variant gamma, mRNA.
ALAS1	Homo sapiens aminolevulinate, delta-, synthase 1 (ALAS1), nuclear gene encoding mitochondrial protein, transcript variant 1, mRNA.
ALCAM	Homo sapiens activated leukocyte cell adhesion molecule (ALCAM), transcript variant 1, mRNA.
ALDH1B1	Homo sapiens aldehyde dehydrogenase 1 family, member B1 (ALDH1B1), nuclear gene encoding mitochondrial protein, mRNA.
ALDH1L1	Homo sapiens aldehyde dehydrogenase 1 family, member L1 (ALDH1L1), transcript variant 2, mRNA.
ALDH1L2	Homo sapiens aldehyde dehydrogenase 1 family, member L2 (ALDH1L2), transcript variant 2, non-coding RNA.
ALDH9A1	Homo sapiens aldehyde dehydrogenase 9 family, member A1 (ALDH9A1), mRNA.
ALG5	Homo sapiens ALG5, dolichyl-phosphate beta-glucosyltransferase (ALG5), transcript variant 1, mRNA.
ALPK2	Homo sapiens alpha-kinase 2 (ALPK2), mRNA.
ALYREF	Homo sapiens Aly/REF export factor (ALYREF), mRNA.
AMD1	Homo sapiens adenosylmethionine decarboxylase 1 (AMD1), transcript variant 1, mRNA.
AMIGO2	Homo sapiens adhesion molecule with Ig-like domain 2 (AMIGO2), transcript variant 2, mRNA.
AMOTL1	Homo sapiens angiomotin like 1 (AMOTL1), mRNA.
ANGPTL4	Homo sapiens angiopoietin-like 4 (ANGPTL4), transcript variant 1, mRNA.
ANK2	Homo sapiens ankyrin 2, neuronal (ANK2), transcript variant 3, mRNA.
ANKRD1	Homo sapiens ankyrin repeat domain 1 (cardiac muscle) (ANKRD1), mRNA.
ANLN	Homo sapiens anillin, actin binding protein (ANLN), mRNA.
ANXA1	Homo sapiens annexin A1 (ANXA1), mRNA.
ANXA10	Homo sapiens annexin A10 (ANXA10), mRNA.
ANXA5	Homo sapiens annexin A5 (ANXA5), mRNA.
ANXA7	Homo sapiens annexin A7 (ANXA7), transcript variant 2, mRNA.
AOC3	Homo sapiens amine oxidase, copper containing 3 (AOC3), transcript variant 1, mRNA.
APCDD1L-AS1	Homo sapiens APCDD1L antisense RNA 1 (head to head) (APCDD1L-AS1), non-coding RNA.
APOC1	Homo sapiens apolipoprotein C-I (APOC1), mRNA.
APOD	Homo sapiens apolipoprotein D (APOD), mRNA.
APOE	Homo sapiens apolipoprotein E (APOE), mRNA.
APOL6	Homo sapiens apolipoprotein L, 6 (APOL6), mRNA.
AQP3	Homo sapiens aquaporin 3 (Gill blood group) (AQP3), mRNA.
AQP7	Homo sapiens aquaporin 7 (AQP7), mRNA.
AQP7P1	Homo sapiens aquaporin 7 pseudogene 1 (AQP7P1), non-coding RNA.
AQP7P3	Homo sapiens aquaporin 7 pseudogene 3 (AQP7P3), non-coding RNA.
AQPEP	Homo sapiens laeverin (AQPEP), mRNA.
ARF4	Homo sapiens ADP-ribosylation factor 4 (ARF4), mRNA.
ARF6	Homo sapiens ADP-ribosylation factor 6 (ARF6), mRNA.
ARHGAP22	Homo sapiens Rho GTPase activating protein 22 (ARHGAP22), transcript variant 6, non-coding RNA.
ARHGAP24	Homo sapiens Rho GTPase activating protein 24 (ARHGAP24), transcript variant 1, mRNA.
ARHGAP26	Homo sapiens Rho GTPase activating protein 26 (ARHGAP26), transcript variant 1, mRNA.
ARHGAP29	Homo sapiens Rho GTPase activating protein 29 (ARHGAP29), mRNA.
ARHGAP31	Homo sapiens Rho GTPase activating protein 31 (ARHGAP31), mRNA.
ARHGAP8,PRR5,PRR5-ARHGAP8	-
ARHGEF2	Homo sapiens Rho/Rac guanine nucleotide exchange factor (GEF) 2 (ARHGEF2), transcript variant 2, mRNA.
ARHGEF6	Homo sapiens Rac/Cdc42 guanine nucleotide exchange factor (GEF) 6 (ARHGEF6), mRNA.
ARID5A	Homo sapiens AT rich interactive domain 5A (MRF1-like) (ARID5A), mRNA.
ARMC8	Homo sapiens armadillo repeat containing 8 (ARMC8), transcript variant 2, mRNA.
ARPC2	Homo sapiens actin related protein 2/3 complex, subunit 2, 34kDa (ARPC2), transcript variant 1, mRNA.
ARPC5	Homo sapiens actin related protein 2/3 complex, subunit 5, 16kDa (ARPC5), transcript variant 2, mRNA.
ARRDC4	Homo sapiens arrestin domain containing 4 (ARRDC4), mRNA.
ARSJ	Homo sapiens arylsulfatase family, member J (ARSJ), mRNA.
ASAP2	Homo sapiens ArfGAP with SH3 domain, ankyrin repeat and PH domain 2 (ASAP2), transcript variant 1, mRNA.
ASNS	Homo sapiens asparagine synthetase (glutamine-hydrolyzing) (ASNS), transcript variant 4, mRNA.
ASS1	Homo sapiens argininosuccinate synthase 1 (ASS1), transcript variant 1, mRNA.
ASUN	Homo sapiens asunder spermatogenesis regulator (ASUN), mRNA.
ATF3	Homo sapiens activating transcription factor 3 (ATF3), transcript variant 5, mRNA.
ATF5	Homo sapiens activating transcription factor 5 (ATF5), transcript variant 1, mRNA.
ATP10A	Homo sapiens ATPase, class V, type 10A (ATP10A), mRNA.
ATP13A3	Homo sapiens ATPase type 13A3 (ATP13A3), mRNA.
ATP2A2	Homo sapiens ATPase, Ca++ transporting, cardiac muscle, slow twitch 2 (ATP2A2), transcript variant a, mRNA.
ATP6V1B2	Homo sapiens ATPase, H+ transporting, lysosomal 56/58kDa, V1 subunit B2 (ATP6V1B2), mRNA.
ATP8B1	Homo sapiens ATPase, aminophospholipid transporter, class I, type 8B, member 1 (ATP8B1), mRNA.
ATP9A	Homo sapiens ATPase, class II, type 9A (ATP9A), mRNA.
ATR	Homo sapiens ataxia telangiectasia and Rad3 related (ATR), mRNA.
AVPR1A	Homo sapiens arginine vasopressin receptor 1A (AVPR1A), mRNA.
AZGP1	Homo sapiens alpha-2-glycoprotein 1, zinc-binding (AZGP1), mRNA.
B3GNT5	Homo sapiens UDP-GlcNAc:betaGal beta-1,3-N-acetylglucosaminyltransferase 5 (B3GNT5), mRNA.
B4GALT4	Homo sapiens UDP-Gal:betaGlcNAc beta 1,4- galactosyltransferase, polypeptide 4 (B4GALT4), transcript variant 1, mRNA.
BAI2	Homo sapiens brain-specific angiogenesis inhibitor 2 (BAI2), mRNA.
BAMBI	Homo sapiens BMP and activin membrane-bound inhibitor homolog (Xenopus laevis) (BAMBI), mRNA.
BANK1	Homo sapiens B-cell scaffold protein with ankyrin repeats 1 (BANK1), transcript variant 1, mRNA.
BBOX1	Homo sapiens butyrobetaine (gamma), 2-oxoglutarate dioxygenase (gamma-butyrobetaine hydroxylase) 1 (BBOX1), mRNA.
BCAP29	Homo sapiens B-cell receptor-associated protein 29 (BCAP29), transcript variant 1, mRNA.
BCAR1	Homo sapiens breast cancer anti-estrogen resistance 1 (BCAR1), transcript variant 1, mRNA.
BCAT1	Homo sapiens branched chain amino-acid transaminase 1, cytosolic (BCAT1), transcript variant 1, mRNA.
BCL2	Homo sapiens B-cell CLL/lymphoma 2 (BCL2), nuclear gene encoding mitochondrial protein, transcript variant alpha, mRNA.
BCL2L1	Homo sapiens BCL2-like 1 (BCL2L1), nuclear gene encoding mitochondrial protein, transcript variant 1, mRNA.
BDNF	Homo sapiens brain-derived neurotrophic factor (BDNF), transcript variant 1, mRNA.
BGLAP,PMF1,PMF1-BGLAP	-
BHLHE40	Homo sapiens basic helix-loop-helix family, member e40 (BHLHE40), mRNA.
BHLHE41	Homo sapiens basic helix-loop-helix family, member e41 (BHLHE41), mRNA.
BLCAP	Homo sapiens bladder cancer associated protein (BLCAP), transcript variant 2, mRNA.
BOK	Homo sapiens BCL2-related ovarian killer (BOK), mRNA.
BRCA1	Homo sapiens breast cancer 1, early onset (BRCA1), transcript variant 2, mRNA.
BRCA2	Homo sapiens breast cancer 2, early onset (BRCA2), mRNA.
BTD	Homo sapiens biotinidase (BTD), mRNA.
BTN2A2	Homo sapiens butyrophilin, subfamily 2, member A2 (BTN2A2), transcript variant 1, mRNA.
C11orf52,HSPB2	-
C11orf96	Homo sapiens chromosome 11 open reading frame 96 (C11orf96), mRNA.
C12orf75	Homo sapiens chromosome 12 open reading frame 75 (C12orf75), mRNA.
C14orf180	Homo sapiens chromosome 14 open reading frame 180 (C14orf180), mRNA.
C14orf28	Homo sapiens chromosome 14 open reading frame 28 (C14orf28), mRNA.
C19orf12	Homo sapiens chromosome 19 open reading frame 12 (C19orf12), transcript variant 3, mRNA.
C1orf198	Homo sapiens chromosome 1 open reading frame 198 (C1orf198), transcript variant 2, mRNA.
C2orf69	Homo sapiens chromosome 2 open reading frame 69 (C2orf69), mRNA.
C4orf32	Homo sapiens chromosome 4 open reading frame 32 (C4orf32), mRNA.
C5orf46	Homo sapiens chromosome 5 open reading frame 46 (C5orf46), mRNA.
C6orf203	Homo sapiens chromosome 6 open reading frame 203 (C6orf203), transcript variant 3, mRNA.
C6orf48	Homo sapiens chromosome 6 open reading frame 48 (C6orf48), transcript variant 1, mRNA.
C7	Homo sapiens complement component 7 (C7), mRNA.
CABLES1	Homo sapiens Cdk5 and Abl enzyme substrate 1 (CABLES1), transcript variant 2, mRNA.
CALD1	Homo sapiens caldesmon 1 (CALD1), transcript variant 1, mRNA.
CALM1	Homo sapiens calmodulin 1 (phosphorylase kinase, delta) (CALM1), mRNA.
CALM2	Homo sapiens calmodulin 2 (phosphorylase kinase, delta) (CALM2), mRNA.
CALR	Homo sapiens calreticulin (CALR), mRNA.
CAMK1	Homo sapiens calcium/calmodulin-dependent protein kinase I (CAMK1), mRNA.
CANX	Homo sapiens calnexin (CANX), transcript variant 1, mRNA.
CAP1	Homo sapiens CAP, adenylate cyclase-associated protein 1 (yeast) (CAP1), transcript variant 1, mRNA.
CAPN2	Homo sapiens calpain 2, (m/II) large subunit (CAPN2), transcript variant 1, mRNA.
CARS	Homo sapiens cysteinyl-tRNA synthetase (CARS), transcript variant 5, mRNA.
CASP7	Homo sapiens caspase 7, apoptosis-related cysteine peptidase (CASP7), transcript variant d, mRNA.
CAT	Homo sapiens catalase (CAT), mRNA.
CAV1	Homo sapiens caveolin 1, caveolae protein, 22kDa (CAV1), transcript variant 1, mRNA.
CAV2	Homo sapiens caveolin 2 (CAV2), transcript variant 1, mRNA.
CCDC167	Homo sapiens coiled-coil domain containing 167 (CCDC167), mRNA.
CCDC30	Homo sapiens coiled-coil domain containing 30 (CCDC30), mRNA.
CCDC85A	Homo sapiens coiled-coil domain containing 85A (CCDC85A), mRNA.
CCDC88A	Homo sapiens coiled-coil domain containing 88A (CCDC88A), transcript variant 3, mRNA.
CCL2	Homo sapiens chemokine (C-C motif) ligand 2 (CCL2), mRNA.
CCNB1	Homo sapiens cyclin B1 (CCNB1), mRNA.
CCNC,USP45	-
CCND2	Homo sapiens cyclin D2 (CCND2), mRNA.
CCPG1,DYX1C1	-
CCT2	Homo sapiens chaperonin containing TCP1, subunit 2 (beta) (CCT2), transcript variant 1, mRNA.
CCT5	Homo sapiens chaperonin containing TCP1, subunit 5 (epsilon) (CCT5), mRNA.
CD1D	Homo sapiens CD1d molecule (CD1D), mRNA.
CD200	Homo sapiens CD200 molecule (CD200), transcript variant 2, mRNA.
CD276	Homo sapiens CD276 molecule (CD276), transcript variant 1, mRNA.
CD2AP	Homo sapiens CD2-associated protein (CD2AP), mRNA.
CD36	Homo sapiens CD36 molecule (thrombospondin receptor) (CD36), transcript variant 1, mRNA.
CD9	Homo sapiens CD9 molecule (CD9), mRNA.
CD97	Homo sapiens CD97 molecule (CD97), transcript variant 1, mRNA.
CDC42	Homo sapiens cell division cycle 42 (CDC42), transcript variant 3, mRNA.
CDC7	Homo sapiens cell division cycle 7 (CDC7), transcript variant 1, mRNA.
CDCA2	Homo sapiens cell division cycle associated 2 (CDCA2), mRNA.
CDCA7L	Homo sapiens cell division cycle associated 7-like (CDCA7L), transcript variant 2, mRNA.
CDH2	Homo sapiens cadherin 2, type 1, N-cadherin (neuronal) (CDH2), mRNA.
CDK2AP2	Homo sapiens cyclin-dependent kinase 2 associated protein 2 (CDK2AP2), transcript variant 2, mRNA.
CDK6	Homo sapiens cyclin-dependent kinase 6 (CDK6), transcript variant 1, mRNA.
CDKN2C	Homo sapiens cyclin-dependent kinase inhibitor 2C (p18, inhibits CDK4) (CDKN2C), transcript variant 1, mRNA.
CDO1	Homo sapiens cysteine dioxygenase, type I (CDO1), mRNA.
CDR1	Homo sapiens cerebellar degeneration-related protein 1, 34kDa (CDR1), mRNA.
CDR2	Homo sapiens cerebellar degeneration-related protein 2, 62kDa (CDR2), mRNA.
CDV3	Homo sapiens CDV3 homolog (mouse) (CDV3), transcript variant 2, mRNA.
CEBPA	Homo sapiens CCAAT/enhancer binding protein (C/EBP), alpha (CEBPA), mRNA.
CEBPG	Homo sapiens CCAAT/enhancer binding protein (C/EBP), gamma (CEBPG), transcript variant 1, mRNA.
CENPF	Homo sapiens centromere protein F, 350/400kDa (CENPF), mRNA.
CENPV	Homo sapiens centromere protein V (CENPV), mRNA.
CEP78	Homo sapiens centrosomal protein 78kDa (CEP78), transcript variant 1, mRNA.
CFL2	Homo sapiens cofilin 2 (muscle) (CFL2), transcript variant 4, non-coding RNA.
CGRRF1	Homo sapiens cell growth regulator with ring finger domain 1 (CGRRF1), mRNA.
CHAC1	Homo sapiens ChaC, cation transport regulator homolog 1 (E. coli) (CHAC1), transcript variant 2, mRNA.
CHCHD10	Homo sapiens coiled-coil-helix-coiled-coil-helix domain containing 10 (CHCHD10), mRNA.
CHCHD3	Homo sapiens coiled-coil-helix-coiled-coil-helix domain containing 3 (CHCHD3), mRNA.
CHCHD4	Homo sapiens coiled-coil-helix-coiled-coil-helix domain containing 4 (CHCHD4), nuclear gene encoding mitochondrial protein, transcript variant 2, mRNA.
CHD7	Homo sapiens chromodomain helicase DNA binding protein 7 (CHD7), mRNA.
CHL1	Homo sapiens cell adhesion molecule with homology to L1CAM (close homolog of L1) (CHL1), transcript variant 1, mRNA.
CHRDL1	Homo sapiens chordin-like 1 (CHRDL1), transcript variant 3, mRNA.
CHST11	Homo sapiens carbohydrate (chondroitin 4) sulfotransferase 11 (CHST11), transcript variant 1, mRNA.
CHST2	Homo sapiens carbohydrate (N-acetylglucosamine-6-O) sulfotransferase 2 (CHST2), mRNA.
CHST3	Homo sapiens carbohydrate (chondroitin 6) sulfotransferase 3 (CHST3), mRNA.
CHSY1	Homo sapiens chondroitin sulfate synthase 1 (CHSY1), mRNA.
CHSY3	Homo sapiens chondroitin sulfate synthase 3 (CHSY3), mRNA.
CIDEC	Homo sapiens cell death-inducing DFFA-like effector c (CIDEC), transcript variant 4, mRNA.
CITED1	Homo sapiens Cbp/p300-interacting transactivator, with Glu/Asp-rich carboxy-terminal domain, 1 (CITED1), transcript variant 2, mRNA.
CITED2	Homo sapiens Cbp/p300-interacting transactivator, with Glu/Asp-rich carboxy-terminal domain, 2 (CITED2), transcript variant 3, mRNA.
CKAP2	Homo sapiens cytoskeleton associated protein 2 (CKAP2), transcript variant 1, mRNA.
CKS1B	Homo sapiens CDC28 protein kinase regulatory subunit 1B (CKS1B), transcript variant 1, mRNA.
CLIC4	Homo sapiens chloride intracellular channel 4 (CLIC4), nuclear gene encoding mitochondrial protein, mRNA.
CLINT1	Homo sapiens clathrin interactor 1 (CLINT1), transcript variant 3, mRNA.
CLMN	Homo sapiens calmin (calponin-like, transmembrane) (CLMN), mRNA.
CMAHP	Homo sapiens cytidine monophospho-N-acetylneuraminic acid hydroxylase, pseudogene (CMAHP), transcript variant 1, non-coding RNA.
CMKLR1	Homo sapiens chemokine-like receptor 1 (CMKLR1), transcript variant 1, mRNA.
CNN1	Homo sapiens calponin 1, basic, smooth muscle (CNN1), mRNA.
CNR1	Homo sapiens cannabinoid receptor 1 (brain) (CNR1), transcript variant 4, mRNA.
CNTFR	Homo sapiens ciliary neurotrophic factor receptor (CNTFR), transcript variant 1, mRNA.
COBLL1	Homo sapiens cordon-bleu WH2 repeat protein-like 1 (COBLL1), transcript variant 2, mRNA.
COG6	Homo sapiens component of oligomeric golgi complex 6 (COG6), transcript variant 3, non-coding RNA.
COL11A1	Homo sapiens collagen, type XI, alpha 1 (COL11A1), transcript variant A, mRNA.
COL12A1	Homo sapiens collagen, type XII, alpha 1 (COL12A1), transcript variant long, mRNA.
COL15A1	Homo sapiens collagen, type XV, alpha 1 (COL15A1), mRNA.
COL21A1	Homo sapiens collagen, type XXI, alpha 1 (COL21A1), mRNA.
COL23A1	Homo sapiens collagen, type XXIII, alpha 1 (COL23A1), mRNA.
COL27A1	Homo sapiens collagen, type XXVII, alpha 1 (COL27A1), mRNA.
COL3A1	Homo sapiens collagen, type III, alpha 1 (COL3A1), mRNA.
COL4A1	Homo sapiens collagen, type IV, alpha 1 (COL4A1), mRNA.
COL4A2	Homo sapiens collagen, type IV, alpha 2 (COL4A2), mRNA.
COL4A6	Homo sapiens collagen, type IV, alpha 6 (COL4A6), transcript variant A, mRNA.
COL5A3	Homo sapiens collagen, type V, alpha 3 (COL5A3), mRNA.
COL8A1	Homo sapiens collagen, type VIII, alpha 1 (COL8A1), transcript variant 1, mRNA.
COLQ,HACL1	-
COMP	Homo sapiens cartilage oligomeric matrix protein (COMP), mRNA.
COPS4	Homo sapiens COP9 signalosome subunit 4 (COPS4), transcript variant 1, mRNA.
COQ10B	Homo sapiens coenzyme Q10 homolog B (S. cerevisiae) (COQ10B), nuclear gene encoding mitochondrial protein, mRNA.
COTL1	Homo sapiens coactosin-like 1 (Dictyostelium) (COTL1), mRNA.
COX17	Homo sapiens COX17 cytochrome c oxidase copper chaperone (COX17), nuclear gene encoding mitochondrial protein, mRNA.
COX7B	Homo sapiens cytochrome c oxidase subunit VIIb (COX7B), nuclear gene encoding mitochondrial protein, mRNA.
CPE	Homo sapiens carboxypeptidase E (CPE), mRNA.
CPEB2	Homo sapiens cytoplasmic polyadenylation element binding protein 2 (CPEB2), transcript variant D, mRNA.
CPED1	Homo sapiens cadherin-like and PC-esterase domain containing 1 (CPED1), transcript variant 1, mRNA.
CPNE2	Homo sapiens copine II (CPNE2), mRNA.
CPSF3	Homo sapiens cleavage and polyadenylation specific factor 3, 73kDa (CPSF3), mRNA.
CREB3L1	Homo sapiens cAMP responsive element binding protein 3-like 1 (CREB3L1), mRNA.
CRIM1	Homo sapiens cysteine rich transmembrane BMP regulator 1 (chordin-like) (CRIM1), mRNA.
CRLF1	Homo sapiens cytokine receptor-like factor 1 (CRLF1), mRNA.
CRYAB	Homo sapiens crystallin, alpha B (CRYAB), mRNA.
CSE1L	Homo sapiens CSE1 chromosome segregation 1-like (yeast) (CSE1L), transcript variant 1, mRNA.
CSRP1	Homo sapiens cysteine and glycine-rich protein 1 (CSRP1), transcript variant 5, mRNA.
CSTA	Homo sapiens cystatin A (stefin A) (CSTA), mRNA.
CTGF	Homo sapiens connective tissue growth factor (CTGF), mRNA.
CTHRC1	Homo sapiens collagen triple helix repeat containing 1 (CTHRC1), transcript variant 1, mRNA.
CTNNAL1	Homo sapiens catenin (cadherin-associated protein), alpha-like 1 (CTNNAL1), mRNA.
CTR9	Homo sapiens Ctr9, Paf1/RNA polymerase II complex component, homolog (S. cerevisiae) (CTR9), mRNA.
CYCS	Homo sapiens cytochrome c, somatic (CYCS), nuclear gene encoding mitochondrial protein, mRNA.
CYP51A1	Homo sapiens cytochrome P450, family 51, subfamily A, polypeptide 1 (CYP51A1), transcript variant 2, mRNA.
CYSTM1	Homo sapiens cysteine-rich transmembrane module containing 1 (CYSTM1), mRNA.
CYTH3	Homo sapiens cytohesin 3 (CYTH3), mRNA.
CYTL1	Homo sapiens cytokine-like 1 (CYTL1), mRNA.
DAPK1	Homo sapiens death-associated protein kinase 1 (DAPK1), mRNA.
DAW1	Homo sapiens dynein assembly factor with WDR repeat domains 1 (DAW1), mRNA.
DAZAP1	Homo sapiens DAZ associated protein 1 (DAZAP1), transcript variant 1, mRNA.
DBC1	Homo sapiens deleted in bladder cancer 1 (DBC1), mRNA.
DBI	Homo sapiens diazepam binding inhibitor (GABA receptor modulator, acyl-CoA binding protein) (DBI), transcript variant 1, mRNA.
DCAF13	Homo sapiens DDB1 and CUL4 associated factor 13 (DCAF13), mRNA.
DCLRE1A	Homo sapiens DNA cross-link repair 1A (DCLRE1A), transcript variant 1, mRNA.
DCLRE1B	Homo sapiens DNA cross-link repair 1B (DCLRE1B), mRNA.
DDAH1	Homo sapiens dimethylarginine dimethylaminohydrolase 1 (DDAH1), transcript variant 2, mRNA.
DDIT4L	Homo sapiens DNA-damage-inducible transcript 4-like (DDIT4L), mRNA.
DDX21	Homo sapiens DEAD (Asp-Glu-Ala-Asp) box helicase 21 (DDX21), transcript variant 1, mRNA.
DDX41	Homo sapiens DEAD (Asp-Glu-Ala-Asp) box polypeptide 41 (DDX41), mRNA.
DGAT2	Homo sapiens diacylglycerol O-acyltransferase 2 (DGAT2), transcript variant 1, mRNA.
DHDDS	Homo sapiens dehydrodolichyl diphosphate synthase (DHDDS), transcript variant 2, mRNA.
DHX15	Homo sapiens DEAH (Asp-Glu-Ala-His) box helicase 15 (DHX15), mRNA.
DHX29	Homo sapiens DEAH (Asp-Glu-Ala-His) box polypeptide 29 (DHX29), mRNA.
DIEXF	Homo sapiens digestive organ expansion factor homolog (zebrafish) (DIEXF), mRNA.
DIXDC1,DLAT	-
DLC1	Homo sapiens deleted in liver cancer 1 (DLC1), transcript variant 1, mRNA.
DMD	Homo sapiens dystrophin (DMD), transcript variant Dp427p1, mRNA.
DNAH1,GLYCTK	-
DNAJB11	Homo sapiens DnaJ (Hsp40) homolog, subfamily B, member 11 (DNAJB11), mRNA.
DNAJB4	Homo sapiens DnaJ (Hsp40) homolog, subfamily B, member 4 (DNAJB4), mRNA.
DNAJC10	Homo sapiens DnaJ (Hsp40) homolog, subfamily C, member 10 (DNAJC10), transcript variant 1, mRNA.
DOCK10	Homo sapiens dedicator of cytokinesis 10 (DOCK10), mRNA.
DOCK11	Homo sapiens dedicator of cytokinesis 11 (DOCK11), mRNA.
DOK3	Homo sapiens docking protein 3 (DOK3), transcript variant 2, mRNA.
DPT	Homo sapiens dermatopontin (DPT), mRNA.
DPY19L1	Homo sapiens dpy-19-like 1 (C. elegans) (DPY19L1), mRNA.
DPYSL4	Homo sapiens dihydropyrimidinase-like 4 (DPYSL4), mRNA.
DSP	Homo sapiens desmoplakin (DSP), transcript variant 1, mRNA.
DSTN	Homo sapiens destrin (actin depolymerizing factor) (DSTN), transcript variant 2, mRNA.
DTNA	Homo sapiens dystrobrevin, alpha (DTNA), transcript variant 2, mRNA.
DTWD2	Homo sapiens DTW domain containing 2 (DTWD2), mRNA.
DTX1	Homo sapiens deltex homolog 1 (Drosophila) (DTX1), mRNA.
DTX4	Homo sapiens deltex homolog 4 (Drosophila) (DTX4), mRNA.
DUSP14	Homo sapiens dual specificity phosphatase 14 (DUSP14), mRNA.
DUSP5	Homo sapiens dual specificity phosphatase 5 (DUSP5), mRNA.
DUSP6	Homo sapiens dual specificity phosphatase 6 (DUSP6), transcript variant 1, mRNA.
DYRK2	Homo sapiens dual-specificity tyrosine-(Y)-phosphorylation regulated kinase 2 (DYRK2), transcript variant 2, mRNA.
EBF2	Homo sapiens early B-cell factor 2 (EBF2), mRNA.
EBNA1BP2	Homo sapiens EBNA1 binding protein 2 (EBNA1BP2), transcript variant 1, mRNA.
EBP	Homo sapiens emopamil binding protein (sterol isomerase) (EBP), mRNA.
ECT2	Homo sapiens epithelial cell transforming sequence 2 oncogene (ECT2), transcript variant 1, mRNA.
EDIL3	Homo sapiens EGF-like repeats and discoidin I-like domains 3 (EDIL3), mRNA.
EDNRA	Homo sapiens endothelin receptor type A (EDNRA), transcript variant 1, mRNA.
EDNRB	Homo sapiens endothelin receptor type B (EDNRB), transcript variant 4, mRNA.
EEPD1	Homo sapiens endonuclease/exonuclease/phosphatase family domain containing 1 (EEPD1), mRNA.
EFCAB13,ITGB3	-
EFNB1	Homo sapiens ephrin-B1 (EFNB1), mRNA.
EFTUD1	Homo sapiens elongation factor Tu GTP binding domain containing 1 (EFTUD1), transcript variant 1, mRNA.
EGFLAM	Homo sapiens EGF-like, fibronectin type III and laminin G domains (EGFLAM), transcript variant 5, mRNA.
EGR2	Homo sapiens early growth response 2 (EGR2), transcript variant 3, mRNA.
EHD1	Homo sapiens EH-domain containing 1 (EHD1), mRNA.
EIF2A	Homo sapiens eukaryotic translation initiation factor 2A, 65kDa (EIF2A), mRNA.
EIF2AK3	Homo sapiens eukaryotic translation initiation factor 2-alpha kinase 3 (EIF2AK3), mRNA.
EIF2B2	Homo sapiens eukaryotic translation initiation factor 2B, subunit 2 beta, 39kDa (EIF2B2), mRNA.
EIF2S2	Homo sapiens eukaryotic translation initiation factor 2, subunit 2 beta, 38kDa (EIF2S2), mRNA.
EIF4E	Homo sapiens eukaryotic translation initiation factor 4E (EIF4E), transcript variant 2, mRNA.
EIF4EBP1	Homo sapiens eukaryotic translation initiation factor 4E binding protein 1 (EIF4EBP1), mRNA.
ELN	Homo sapiens elastin (ELN), transcript variant 1, mRNA.
ELP4	Homo sapiens elongator acetyltransferase complex subunit 4 (ELP4), mRNA.
EMG1	Homo sapiens EMG1 N1-specific pseudouridine methyltransferase (EMG1), mRNA.
EMILIN2	Homo sapiens elastin microfibril interfacer 2 (EMILIN2), mRNA.
EML4	Homo sapiens echinoderm microtubule associated protein like 4 (EML4), transcript variant 1, mRNA.
EMP1	Homo sapiens epithelial membrane protein 1 (EMP1), mRNA.
EN1	Homo sapiens engrailed homeobox 1 (EN1), mRNA.
ENAH	Homo sapiens enabled homolog (Drosophila) (ENAH), transcript variant 1, mRNA.
ENDOD1	Homo sapiens endonuclease domain containing 1 (ENDOD1), mRNA.
ENO1	Homo sapiens enolase 1, (alpha) (ENO1), transcript variant 1, mRNA.
ENPP1	Homo sapiens ectonucleotide pyrophosphatase/phosphodiesterase 1 (ENPP1), mRNA.
EPB41L2	Homo sapiens erythrocyte membrane protein band 4.1-like 2 (EPB41L2), transcript variant 1, mRNA.
EPRS	Homo sapiens glutamyl-prolyl-tRNA synthetase (EPRS), mRNA.
EPS8	Homo sapiens epidermal growth factor receptor pathway substrate 8 (EPS8), mRNA.
EPT1	Homo sapiens ethanolaminephosphotransferase 1 (CDP-ethanolamine-specific) (EPT1), mRNA.
EREG	Homo sapiens epiregulin (EREG), mRNA.
ERGIC2	Homo sapiens ERGIC and golgi 2 (ERGIC2), mRNA.
ERI1	Homo sapiens exoribonuclease 1 (ERI1), mRNA.
ERV3-1,ZNF117	-
ETF1	Homo sapiens eukaryotic translation termination factor 1 (ETF1), transcript variant 1, mRNA.
ETFDH	Homo sapiens electron-transferring-flavoprotein dehydrogenase (ETFDH), nuclear gene encoding mitochondrial protein, mRNA.
ETS1	Homo sapiens v-ets erythroblastosis virus E26 oncogene homolog 1 (avian) (ETS1), transcript variant 1, mRNA.
ETS2	Homo sapiens v-ets erythroblastosis virus E26 oncogene homolog 2 (avian) (ETS2), transcript variant 2, mRNA.
ETV5	Homo sapiens ets variant 5 (ETV5), mRNA.
EXOC6	Homo sapiens exocyst complex component 6 (EXOC6), transcript variant 1, mRNA.
EXT1	Homo sapiens exostosin glycosyltransferase 1 (EXT1), mRNA.
EYA2	Homo sapiens eyes absent homolog 2 (Drosophila) (EYA2), transcript variant 1, mRNA.
F2R	Homo sapiens coagulation factor II (thrombin) receptor (F2R), mRNA.
F3	Homo sapiens coagulation factor III (thromboplastin, tissue factor) (F3), transcript variant 1, mRNA.
FABP3	Homo sapiens fatty acid binding protein 3, muscle and heart (mammary-derived growth inhibitor) (FABP3), mRNA.
FABP4	Homo sapiens fatty acid binding protein 4, adipocyte (FABP4), mRNA.
FABP5	Homo sapiens fatty acid binding protein 5 (psoriasis-associated) (FABP5), mRNA.
FAM102B	Homo sapiens family with sequence similarity 102, member B (FAM102B), mRNA.
FAM107B	Homo sapiens family with sequence similarity 107, member B (FAM107B), mRNA.
FAM114A2	Homo sapiens family with sequence similarity 114, member A2 (FAM114A2), mRNA.
FAM124A	Homo sapiens family with sequence similarity 124A (FAM124A), transcript variant 1, mRNA.
FAM126A	Homo sapiens family with sequence similarity 126, member A (FAM126A), mRNA.
FAM129A	Homo sapiens family with sequence similarity 129, member A (FAM129A), mRNA.
FAM196B	Homo sapiens family with sequence similarity 196, member B (FAM196B), mRNA.
FAM199X	Homo sapiens family with sequence similarity 199, X-linked (FAM199X), mRNA.
FAM212B	Homo sapiens family with sequence similarity 212, member B (FAM212B), transcript variant 2, mRNA.
FAM213A	Homo sapiens family with sequence similarity 213, member A (FAM213A), transcript variant 1, mRNA.
FAM26E	Homo sapiens family with sequence similarity 26, member E (FAM26E), mRNA.
FAM35A	Homo sapiens family with sequence similarity 35, member A (FAM35A), mRNA.
FAM43A	Homo sapiens family with sequence similarity 43, member A (FAM43A), mRNA.
FAM49B	Homo sapiens family with sequence similarity 49, member B (FAM49B), transcript variant 3, non-coding RNA.
FAM60A	Homo sapiens family with sequence similarity 60, member A (FAM60A), transcript variant 1, mRNA.
FAM86DP	Homo sapiens family with sequence similarity 86, member D, pseudogene (FAM86DP), non-coding RNA.
FAM89A	Homo sapiens family with sequence similarity 89, member A (FAM89A), mRNA.
FAR1	Homo sapiens fatty acyl CoA reductase 1 (FAR1), mRNA.
FARSB	Homo sapiens phenylalanyl-tRNA synthetase, beta subunit (FARSB), mRNA.
FAT4	Homo sapiens FAT atypical cadherin 4 (FAT4), mRNA.
FBLIM1	Homo sapiens filamin binding LIM protein 1 (FBLIM1), transcript variant 1, mRNA.
FBLN5	Homo sapiens fibulin 5 (FBLN5), mRNA.
FBN2	Homo sapiens fibrillin 2 (FBN2), mRNA.
FEM1C	Homo sapiens fem-1 homolog c (C. elegans) (FEM1C), mRNA.
FERMT2	Homo sapiens fermitin family member 2 (FERMT2), transcript variant 2, mRNA.
FGL2	Homo sapiens fibrinogen-like 2 (FGL2), mRNA.
FHL1	Homo sapiens four and a half LIM domains 1 (FHL1), transcript variant 1, mRNA.
FHL2	Homo sapiens four and a half LIM domains 2 (FHL2), transcript variant 2, mRNA.
FHOD1	Homo sapiens formin homology 2 domain containing 1 (FHOD1), mRNA.
FIG4	Homo sapiens FIG4 homolog, SAC1 lipid phosphatase domain containing (S. cerevisiae) (FIG4), mRNA.
FKBP1A,SDCBP2	-
FLNA	Homo sapiens filamin A, alpha (FLNA), transcript variant 2, mRNA.
FLNB	Homo sapiens filamin B, beta (FLNB), transcript variant 1, mRNA.
FNBP1L	Homo sapiens formin binding protein 1-like (FNBP1L), transcript variant 3, mRNA.
FOCAD	Homo sapiens focadhesin (FOCAD), mRNA.
FOSL1	Homo sapiens FOS-like antigen 1 (FOSL1), mRNA.
FRMD8	Homo sapiens FERM domain containing 8 (FRMD8), mRNA.
FSIP1	Homo sapiens fibrous sheath interacting protein 1 (FSIP1), mRNA.
FST	Homo sapiens follistatin (FST), transcript variant FST344, mRNA.
FYCO1	Homo sapiens FYVE and coiled-coil domain containing 1 (FYCO1), mRNA.
FZD5	Homo sapiens frizzled family receptor 5 (FZD5), mRNA.
G3BP1	Homo sapiens GTPase activating protein (SH3 domain) binding protein 1 (G3BP1), transcript variant 1, mRNA.
G3BP2	Homo sapiens GTPase activating protein (SH3 domain) binding protein 2 (G3BP2), transcript variant 2, mRNA.
GALE	Homo sapiens UDP-galactose-4-epimerase (GALE), transcript variant 1, mRNA.
GALNT1	Homo sapiens UDP-N-acetyl-alpha-D-galactosamine:polypeptide N-acetylgalactosaminyltransferase 1 (GalNAc-T1) (GALNT1), mRNA.
GAP43	Homo sapiens growth associated protein 43 (GAP43), transcript variant 1, mRNA.
GAR1	Homo sapiens GAR1 ribonucleoprotein homolog (yeast) (GAR1), transcript variant 1, mRNA.
GARS	Homo sapiens glycyl-tRNA synthetase (GARS), mRNA.
GAS2L3	Homo sapiens growth arrest-specific 2 like 3 (GAS2L3), mRNA.
GATA6	Homo sapiens GATA binding protein 6 (GATA6), mRNA.
GBP1	Homo sapiens guanylate binding protein 1, interferon-inducible (GBP1), mRNA.
GCSH	Homo sapiens glycine cleavage system protein H (aminomethyl carrier) (GCSH), nuclear gene encoding mitochondrial protein, transcript variant 1, mRNA.
GFPT1	Homo sapiens glutamine--fructose-6-phosphate transaminase 1 (GFPT1), transcript variant 1, mRNA.
GGCT	Homo sapiens gamma-glutamylcyclotransferase (GGCT), transcript variant 2, mRNA.
GHR	Homo sapiens growth hormone receptor (GHR), transcript variant 3, mRNA.
GINS4	Homo sapiens GINS complex subunit 4 (Sld5 homolog) (GINS4), mRNA.
GIPR	Homo sapiens gastric inhibitory polypeptide receptor (GIPR), mRNA.
GJA9,MYCBP	-
GLDN	Homo sapiens gliomedin (GLDN), mRNA.
GLIPR2	Homo sapiens GLI pathogenesis-related 2 (GLIPR2), mRNA.
GLO1	Homo sapiens glyoxalase I (GLO1), mRNA.
GLRB	Homo sapiens glycine receptor, beta (GLRB), transcript variant 1, mRNA.
GLRX3	Homo sapiens glutaredoxin 3 (GLRX3), transcript variant 1, mRNA.
GMFB	Homo sapiens glia maturation factor, beta (GMFB), mRNA.
GNA13	Homo sapiens guanine nucleotide binding protein (G protein), alpha 13 (GNA13), mRNA.
GNAQ	Homo sapiens guanine nucleotide binding protein (G protein), q polypeptide (GNAQ), mRNA.
GNG11	Homo sapiens guanine nucleotide binding protein (G protein), gamma 11 (GNG11), mRNA.
GNG12	Homo sapiens guanine nucleotide binding protein (G protein), gamma 12 (GNG12), mRNA.
GNG2	Homo sapiens guanine nucleotide binding protein (G protein), gamma 2 (GNG2), transcript variant 1, mRNA.
GNPNAT1	Homo sapiens glucosamine-phosphate N-acetyltransferase 1 (GNPNAT1), mRNA.
GOLGA4	Homo sapiens golgin A4 (GOLGA4), transcript variant 2, mRNA.
GOLT1B	Homo sapiens golgi transport 1B (GOLT1B), mRNA.
GORAB	Homo sapiens golgin, RAB6-interacting (GORAB), transcript variant 2, non-coding RNA.
GOT1	Homo sapiens glutamic-oxaloacetic transaminase 1, soluble (GOT1), mRNA.
GPAM	Homo sapiens glycerol-3-phosphate acyltransferase, mitochondrial (GPAM), nuclear gene encoding mitochondrial protein, transcript variant 2, mRNA.
GPC4	Homo sapiens glypican 4 (GPC4), mRNA.
GPD1	Homo sapiens glycerol-3-phosphate dehydrogenase 1 (soluble) (GPD1), transcript variant 2, mRNA.
GPR176	Homo sapiens G protein-coupled receptor 176 (GPR176), transcript variant 2, mRNA.
GPT2	Homo sapiens glutamic pyruvate transaminase (alanine aminotransferase) 2 (GPT2), transcript variant 1, mRNA.
GRAMD3	Homo sapiens GRAM domain containing 3 (GRAMD3), transcript variant 2, mRNA.
GREM1	Homo sapiens gremlin 1, DAN family BMP antagonist (GREM1), transcript variant 2, mRNA.
GRHL1	Homo sapiens grainyhead-like 1 (Drosophila) (GRHL1), mRNA.
GRPEL2	Homo sapiens GrpE-like 2, mitochondrial (E. coli) (GRPEL2), nuclear gene encoding mitochondrial protein, mRNA.
GTDC1	Homo sapiens glycosyltransferase-like domain containing 1 (GTDC1), transcript variant 3, mRNA.
GTPBP2	Homo sapiens GTP binding protein 2 (GTPBP2), mRNA.
GTPBP4	Homo sapiens GTP binding protein 4 (GTPBP4), mRNA.
GYG2	Homo sapiens glycogenin 2 (GYG2), transcript variant 2, mRNA.
H2AFZ	Homo sapiens H2A histone family, member Z (H2AFZ), mRNA.
HADH	Homo sapiens hydroxyacyl-CoA dehydrogenase (HADH), nuclear gene encoding mitochondrial protein, transcript variant 1, mRNA.
HADHB	Homo sapiens hydroxyacyl-CoA dehydrogenase/3-ketoacyl-CoA thiolase/enoyl-CoA hydratase (trifunctional protein), beta subunit (HADHB), nuclear gene encoding mitochondrial protein, mRNA.
HAPLN3	Homo sapiens hyaluronan and proteoglycan link protein 3 (HAPLN3), mRNA.
HAUS8	Homo sapiens HAUS augmin-like complex, subunit 8 (HAUS8), transcript variant 1, mRNA.
HAVCR2	Homo sapiens hepatitis A virus cellular receptor 2 (HAVCR2), mRNA.
HAX1	Homo sapiens HCLS1 associated protein X-1 (HAX1), transcript variant 2, mRNA.
HBEGF	Homo sapiens heparin-binding EGF-like growth factor (HBEGF), mRNA.
HEATR3	Homo sapiens HEAT repeat containing 3 (HEATR3), mRNA.
HEBP2	Homo sapiens heme binding protein 2 (HEBP2), mRNA.
HERPUD1	Homo sapiens homocysteine-inducible, endoplasmic reticulum stress-inducible, ubiquitin-like domain member 1 (HERPUD1), transcript variant 4, mRNA.
HIF1A	Homo sapiens hypoxia inducible factor 1, alpha subunit (basic helix-loop-helix transcription factor) (HIF1A), transcript variant 1, mRNA.
HINT2	Homo sapiens histidine triad nucleotide binding protein 2 (HINT2), nuclear gene encoding mitochondrial protein, mRNA.
HK2	Homo sapiens hexokinase 2 (HK2), mRNA.
HLA-DMA	Homo sapiens major histocompatibility complex, class II, DM alpha (HLA-DMA), mRNA.
HMGA1	Homo sapiens high mobility group AT-hook 1 (HMGA1), transcript variant 1, mRNA.
HMGA2	Homo sapiens high mobility group AT-hook 2 (HMGA2), transcript variant 1, mRNA.
HMGCR	Homo sapiens 3-hydroxy-3-methylglutaryl-CoA reductase (HMGCR), transcript variant 1, mRNA.
HMGCS1	Homo sapiens 3-hydroxy-3-methylglutaryl-CoA synthase 1 (soluble) (HMGCS1), transcript variant 1, mRNA.
HN1L	Homo sapiens hematological and neurological expressed 1-like (HN1L), mRNA.
HNRNPA1	Homo sapiens heterogeneous nuclear ribonucleoprotein A1 (HNRNPA1), transcript variant 2, mRNA.
HRASLS5	Homo sapiens HRAS-like suppressor family, member 5 (HRASLS5), transcript variant 1, mRNA.
HSD17B12	Homo sapiens hydroxysteroid (17-beta) dehydrogenase 12 (HSD17B12), mRNA.
HSP90B1	Homo sapiens heat shock protein 90kDa beta (Grp94), member 1 (HSP90B1), mRNA.
HSPA13	Homo sapiens heat shock protein 70kDa family, member 13 (HSPA13), mRNA.
HSPA2	Homo sapiens heat shock 70kDa protein 2 (HSPA2), mRNA.
HSPA5	Homo sapiens heat shock 70kDa protein 5 (glucose-regulated protein, 78kDa) (HSPA5), mRNA.
HSPA9	Homo sapiens heat shock 70kDa protein 9 (mortalin) (HSPA9), nuclear gene encoding mitochondrial protein, mRNA.
HSPB7	Homo sapiens heat shock 27kDa protein family, member 7 (cardiovascular) (HSPB7), mRNA.
HTATSF1P2	Homo sapiens HIV-1 Tat specific factor 1 pseudogene 2 (HTATSF1P2), non-coding RNA.
HYOU1	Homo sapiens hypoxia up-regulated 1 (HYOU1), transcript variant 1, mRNA.
IARS	Homo sapiens isoleucyl-tRNA synthetase (IARS), transcript variant 2, mRNA.
IBTK	Homo sapiens inhibitor of Bruton agammaglobulinemia tyrosine kinase (IBTK), mRNA.
IFIT3	Homo sapiens interferon-induced protein with tetratricopeptide repeats 3 (IFIT3), transcript variant 2, mRNA.
IGFBP5	Homo sapiens insulin-like growth factor binding protein 5 (IGFBP5), mRNA.
IKBIP	Homo sapiens IKBKB interacting protein (IKBIP), transcript variant 2, mRNA.
IL1B	Homo sapiens interleukin 1, beta (IL1B), mRNA.
IL8	Homo sapiens interleukin 8 (IL8), mRNA.
IMPAD1	Homo sapiens inositol monophosphatase domain containing 1 (IMPAD1), mRNA.
IMPDH1	Homo sapiens IMP (inosine 5'-monophosphate) dehydrogenase 1 (IMPDH1), transcript variant 1, mRNA.
ING3	Homo sapiens inhibitor of growth family, member 3 (ING3), transcript variant 1, mRNA.
INHBA	Homo sapiens inhibin, beta A (INHBA), mRNA.
INHBB	Homo sapiens inhibin, beta B (INHBB), mRNA.
INO80C	Homo sapiens INO80 complex subunit C (INO80C), transcript variant 1, mRNA.
INSIG1	Homo sapiens insulin induced gene 1 (INSIG1), transcript variant 2, mRNA.
INTU	Homo sapiens inturned planar cell polarity protein (INTU), mRNA.
IPO5	Homo sapiens importin 5 (IPO5), mRNA.
IQCJ,IQCJ-SCHIP1,SCHIP1	-
ISCA1	Homo sapiens iron-sulfur cluster assembly 1 homolog (S. cerevisiae) (ISCA1), nuclear gene encoding mitochondrial protein, mRNA.
ISOC1	Homo sapiens isochorismatase domain containing 1 (ISOC1), mRNA.
ITGA1,PELO	-
ITGA11	Homo sapiens integrin, alpha 11 (ITGA11), mRNA.
ITGA2	Homo sapiens integrin, alpha 2 (CD49B, alpha 2 subunit of VLA-2 receptor) (ITGA2), transcript variant 4, non-coding RNA.
ITGA3	Homo sapiens integrin, alpha 3 (antigen CD49C, alpha 3 subunit of VLA-3 receptor) (ITGA3), transcript variant a, mRNA.
ITGA5	Homo sapiens integrin, alpha 5 (fibronectin receptor, alpha polypeptide) (ITGA5), mRNA.
ITGA6	Homo sapiens integrin, alpha 6 (ITGA6), transcript variant 2, mRNA.
ITGA8	Homo sapiens integrin, alpha 8 (ITGA8), mRNA.
ITGAV	Homo sapiens integrin, alpha V (ITGAV), transcript variant 1, mRNA.
ITGB5	Homo sapiens integrin, beta 5 (ITGB5), mRNA.
ITIH1	Homo sapiens inter-alpha-trypsin inhibitor heavy chain 1 (ITIH1), transcript variant 1, mRNA.
ITIH5	Homo sapiens inter-alpha-trypsin inhibitor heavy chain family, member 5 (ITIH5), transcript variant 1, mRNA.
IWS1	Homo sapiens IWS1 homolog (S. cerevisiae) (IWS1), mRNA.
JAG1	Homo sapiens jagged 1 (JAG1), mRNA.
JAK1	Homo sapiens Janus kinase 1 (JAK1), mRNA.
JARID2	Homo sapiens jumonji, AT rich interactive domain 2 (JARID2), transcript variant 1, mRNA.
KATNBL1	Homo sapiens katanin p80 subunit B-like 1 (KATNBL1), mRNA.
KBTBD11	Homo sapiens kelch repeat and BTB (POZ) domain containing 11 (KBTBD11), mRNA.
KCNA1	Homo sapiens potassium voltage-gated channel, shaker-related subfamily, member 1 (episodic ataxia with myokymia) (KCNA1), mRNA.
KCNIP2,MGEA5	-
KCNK3	Homo sapiens potassium channel, subfamily K, member 3 (KCNK3), mRNA.
KCNK6	Homo sapiens potassium channel, subfamily K, member 6 (KCNK6), mRNA.
KCNQ3	Homo sapiens potassium voltage-gated channel, KQT-like subfamily, member 3 (KCNQ3), transcript variant 1, mRNA.
KCTD12	Homo sapiens potassium channel tetramerisation domain containing 12 (KCTD12), mRNA.
KCTD20	Homo sapiens potassium channel tetramerisation domain containing 20 (KCTD20), mRNA.
KCTD9	Homo sapiens potassium channel tetramerisation domain containing 9 (KCTD9), mRNA.
KIAA0922	Homo sapiens KIAA0922 (KIAA0922), transcript variant 1, mRNA.
KIAA1324L	Homo sapiens KIAA1324-like (KIAA1324L), transcript variant 1, mRNA.
KIAA1644	Homo sapiens KIAA1644 (KIAA1644), mRNA.
KIF16B	Homo sapiens kinesin family member 16B (KIF16B), transcript variant 2, mRNA.
KIF5B	Homo sapiens kinesin family member 5B (KIF5B), mRNA.
KITLG	Homo sapiens KIT ligand (KITLG), transcript variant b, mRNA.
KLB	Homo sapiens klotho beta (KLB), mRNA.
KLF10	Homo sapiens Kruppel-like factor 10 (KLF10), transcript variant 1, mRNA.
KLF11	Homo sapiens Kruppel-like factor 11 (KLF11), transcript variant 1, mRNA.
KLF6	Homo sapiens Kruppel-like factor 6 (KLF6), transcript variant C, mRNA.
KLF7	Homo sapiens Kruppel-like factor 7 (ubiquitous) (KLF7), transcript variant 1, mRNA.
KRT18	Homo sapiens keratin 18 (KRT18), transcript variant 2, mRNA.
LAIR1	Homo sapiens leukocyte-associated immunoglobulin-like receptor 1 (LAIR1), transcript variant a, mRNA.
LAMA1	Homo sapiens laminin, alpha 1 (LAMA1), mRNA.
LAMB3	Homo sapiens laminin, beta 3 (LAMB3), transcript variant 3, mRNA.
LARP1B	Homo sapiens La ribonucleoprotein domain family, member 1B (LARP1B), transcript variant 1, mRNA.
LARS	Homo sapiens leucyl-tRNA synthetase (LARS), mRNA.
LASP1	Homo sapiens LIM and SH3 protein 1 (LASP1), transcript variant 3, non-coding RNA.
LBR	Homo sapiens lamin B receptor (LBR), transcript variant 2, mRNA.
LDB2	Homo sapiens LIM domain binding 2 (LDB2), transcript variant 1, mRNA.
LEP	Homo sapiens leptin (LEP), mRNA.
LFNG	Homo sapiens LFNG O-fucosylpeptide 3-beta-N-acetylglucosaminyltransferase (LFNG), transcript variant 2, mRNA.
LGALS1	Homo sapiens lectin, galactoside-binding, soluble, 1 (LGALS1), mRNA.
LGALS12	Homo sapiens lectin, galactoside-binding, soluble, 12 (LGALS12), transcript variant 2, mRNA.
LGALSL	Homo sapiens lectin, galactoside-binding-like (LGALSL), mRNA.
LHFPL2	Homo sapiens lipoma HMGIC fusion partner-like 2 (LHFPL2), mRNA.
LIF	Homo sapiens leukemia inhibitory factor (LIF), transcript variant 1, mRNA.
LIG3	Homo sapiens ligase III, DNA, ATP-dependent (LIG3), nuclear gene encoding mitochondrial protein, transcript variant beta, mRNA.
LIMA1	Homo sapiens LIM domain and actin binding 1 (LIMA1), transcript variant 2, mRNA.
LIMCH1	Homo sapiens LIM and calponin homology domains 1 (LIMCH1), transcript variant 1, mRNA.
LIMS2	Homo sapiens LIM and senescent cell antigen-like domains 2 (LIMS2), transcript variant 1, mRNA.
LIN9	Homo sapiens lin-9 homolog (C. elegans) (LIN9), transcript variant 3, mRNA.
LINC00152	Homo sapiens long intergenic non-protein coding RNA 152 (LINC00152), transcript variant 1, non-coding RNA.
LINC00341	Homo sapiens long intergenic non-protein coding RNA 341 (LINC00341), non-coding RNA.
LINC00607	Homo sapiens long intergenic non-protein coding RNA 607 (LINC00607), non-coding RNA.
LIPE	Homo sapiens lipase, hormone-sensitive (LIPE), mRNA.
LIPG	Homo sapiens lipase, endothelial (LIPG), mRNA.
LMNA	Homo sapiens lamin A/C (LMNA), transcript variant 3, mRNA.
LMNB1	Homo sapiens lamin B1 (LMNB1), transcript variant 1, mRNA.
LMO7,UCHL3	-
LMOD1	Homo sapiens leiomodin 1 (smooth muscle) (LMOD1), mRNA.
LNPEP	Homo sapiens leucyl/cystinyl aminopeptidase (LNPEP), transcript variant 1, mRNA.
LOC100134868	Homo sapiens uncharacterized LOC100134868 (LOC100134868), non-coding RNA.
LOC100288181	Homo sapiens uncharacterized LOC100288181 (LOC100288181), non-coding RNA.
LOC100288911	Homo sapiens uncharacterized LOC100288911 (LOC100288911), non-coding RNA.
LOC100505633	Homo sapiens uncharacterized LOC100505633 (LOC100505633), non-coding RNA.
LOC100507632	Homo sapiens uncharacterized LOC100507632 (LOC100507632), non-coding RNA.
LOC152742	Homo sapiens uncharacterized LOC152742 (LOC152742), non-coding RNA.
LOC284454,MIR24-2	-
LOC339524	Homo sapiens uncharacterized LOC339524 (LOC339524), transcript variant 1, non-coding RNA.
LOC440354,LOC595101	-
LOC541471	Homo sapiens uncharacterized LOC541471 (LOC541471), transcript variant 2, non-coding RNA.
LOC730101	Homo sapiens uncharacterized LOC730101 (LOC730101), transcript variant 2, non-coding RNA.
LONP1	Homo sapiens lon peptidase 1, mitochondrial (LONP1), nuclear gene encoding mitochondrial protein, transcript variant 3, mRNA.
LOXL2	Homo sapiens lysyl oxidase-like 2 (LOXL2), mRNA.
LOXL3	Homo sapiens lysyl oxidase-like 3 (LOXL3), mRNA.
LPCAT1	Homo sapiens lysophosphatidylcholine acyltransferase 1 (LPCAT1), mRNA.
LPL	Homo sapiens lipoprotein lipase (LPL), mRNA.
LRBA	Homo sapiens LPS-responsive vesicle trafficking, beach and anchor containing (LRBA), transcript variant 2, mRNA.
LRIG1	Homo sapiens leucine-rich repeats and immunoglobulin-like domains 1 (LRIG1), mRNA.
LRR1	Homo sapiens leucine rich repeat protein 1 (LRR1), transcript variant 5, non-coding RNA.
LRRC32	Homo sapiens leucine rich repeat containing 32 (LRRC32), transcript variant 2, mRNA.
LRRC59	Homo sapiens leucine rich repeat containing 59 (LRRC59), mRNA.
LRRC8B	Homo sapiens leucine rich repeat containing 8 family, member B (LRRC8B), transcript variant 2, mRNA.
LRRC8D	Homo sapiens leucine rich repeat containing 8 family, member D (LRRC8D), transcript variant 1, mRNA.
LRRFIP1	Homo sapiens leucine rich repeat (in FLII) interacting protein 1 (LRRFIP1), transcript variant 1, mRNA.
LSAMP	Homo sapiens limbic system-associated membrane protein (LSAMP), mRNA.
LSM11	Homo sapiens LSM11, U7 small nuclear RNA associated (LSM11), mRNA.
LSM3	Homo sapiens LSM3 homolog, U6 small nuclear RNA associated (S. cerevisiae) (LSM3), mRNA.
LYPLA1	Homo sapiens lysophospholipase I (LYPLA1), mRNA.
LYVE1	Homo sapiens lymphatic vessel endothelial hyaluronan receptor 1 (LYVE1), mRNA.
MAFF	Homo sapiens v-maf musculoaponeurotic fibrosarcoma oncogene homolog F (avian) (MAFF), transcript variant 3, mRNA.
MAGI1	Homo sapiens membrane associated guanylate kinase, WW and PDZ domain containing 1 (MAGI1), transcript variant 1, mRNA.
MAK16	Homo sapiens MAK16 homolog (S. cerevisiae) (MAK16), mRNA.
MANF	Homo sapiens mesencephalic astrocyte-derived neurotrophic factor (MANF), mRNA.
MAOA	Homo sapiens monoamine oxidase A (MAOA), transcript variant 2, mRNA.
MAP2K3	Homo sapiens mitogen-activated protein kinase kinase 3 (MAP2K3), transcript variant A, mRNA.
MAP3K1	Homo sapiens mitogen-activated protein kinase kinase kinase 1, E3 ubiquitin protein ligase (MAP3K1), mRNA.
MAP6D1	Homo sapiens MAP6 domain containing 1 (MAP6D1), mRNA.
MAPK6	Homo sapiens mitogen-activated protein kinase 6 (MAPK6), mRNA.
MARC1	Homo sapiens mitochondrial amidoxime reducing component 1 (MARC1), nuclear gene encoding mitochondrial protein, mRNA.
MARCH2	Homo sapiens membrane-associated ring finger (C3HC4) 2, E3 ubiquitin protein ligase (MARCH2), transcript variant 1, mRNA.
MARCKS	Homo sapiens myristoylated alanine-rich protein kinase C substrate (MARCKS), mRNA.
MARS	Homo sapiens methionyl-tRNA synthetase (MARS), mRNA.
MCAM	Homo sapiens melanoma cell adhesion molecule (MCAM), mRNA.
MDH1	Homo sapiens malate dehydrogenase 1, NAD (soluble) (MDH1), transcript variant 1, mRNA.
ME1	Homo sapiens malic enzyme 1, NADP(+)-dependent, cytosolic (ME1), nuclear gene encoding mitochondrial protein, mRNA.
MED7	Homo sapiens mediator complex subunit 7 (MED7), transcript variant 1, mRNA.
MEF2C	Homo sapiens myocyte enhancer factor 2C (MEF2C), transcript variant 1, mRNA.
MEOX2	Homo sapiens mesenchyme homeobox 2 (MEOX2), mRNA.
MEST	Homo sapiens mesoderm specific transcript (MEST), transcript variant 1, mRNA.
MGAT3	Homo sapiens mannosyl (beta-1,4-)-glycoprotein beta-1,4-N-acetylglucosaminyltransferase (MGAT3), transcript variant 1, mRNA.
MGC16121,MIR424	-
MGC72080	Homo sapiens MGC72080 pseudogene (MGC72080), non-coding RNA.
MGLL	Homo sapiens monoglyceride lipase (MGLL), transcript variant 2, mRNA.
MGST3	Homo sapiens microsomal glutathione S-transferase 3 (MGST3), mRNA.
MICAL2	Homo sapiens microtubule associated monooxygenase, calponin and LIM domain containing 2 (MICAL2), mRNA.
MIR100HG	Homo sapiens mir-100-let-7a-2 cluster host gene (non-protein coding) (MIR100HG), non-coding RNA.
MIR143,MIR143HG,MIR145	-
MKNK2	Homo sapiens MAP kinase interacting serine/threonine kinase 2 (MKNK2), transcript variant 2, mRNA.
MLLT4	Homo sapiens myeloid/lymphoid or mixed-lineage leukemia (trithorax homolog, Drosophila); translocated to, 4 (MLLT4), transcript variant 1, mRNA.
MLXIPL	Homo sapiens MLX interacting protein-like (MLXIPL), transcript variant 4, mRNA.
MMP11	Homo sapiens matrix metallopeptidase 11 (stromelysin 3) (MMP11), mRNA.
MMP19	Homo sapiens matrix metallopeptidase 19 (MMP19), transcript variant 4, non-coding RNA.
MNAT1	Homo sapiens menage a trois homolog 1, cyclin H assembly factor (Xenopus laevis) (MNAT1), transcript variant 1, mRNA.
MOCOS	Homo sapiens molybdenum cofactor sulfurase (MOCOS), mRNA.
MORC4	Homo sapiens MORC family CW-type zinc finger 4 (MORC4), transcript variant 1, mRNA.
MPC1	Homo sapiens mitochondrial pyruvate carrier 1 (MPC1), nuclear gene encoding mitochondrial protein, transcript variant 2, mRNA.
MPHOSPH6	Homo sapiens M-phase phosphoprotein 6 (MPHOSPH6), mRNA.
MRAS	Homo sapiens muscle RAS oncogene homolog (MRAS), transcript variant 1, mRNA.
MRPL1	Homo sapiens mitochondrial ribosomal protein L1 (MRPL1), nuclear gene encoding mitochondrial protein, mRNA.
MRPL17	Homo sapiens mitochondrial ribosomal protein L17 (MRPL17), nuclear gene encoding mitochondrial protein, mRNA.
MRPL32	Homo sapiens mitochondrial ribosomal protein L32 (MRPL32), nuclear gene encoding mitochondrial protein, mRNA.
MRPS10	Homo sapiens mitochondrial ribosomal protein S10 (MRPS10), nuclear gene encoding mitochondrial protein, mRNA.
MRVI1	Homo sapiens murine retrovirus integration site 1 homolog (MRVI1), transcript variant 4, mRNA.
MSANTD3,MSANTD3-TMEFF1,TMEFF1	-
MSC	Homo sapiens musculin (MSC), mRNA.
MSMO1	Homo sapiens methylsterol monooxygenase 1 (MSMO1), transcript variant 1, mRNA.
MSN	Homo sapiens moesin (MSN), mRNA.
MSRB3	Homo sapiens methionine sulfoxide reductase B3 (MSRB3), nuclear gene encoding mitochondrial protein, transcript variant 3, mRNA.
MTCH2	Homo sapiens mitochondrial carrier 2 (MTCH2), nuclear gene encoding mitochondrial protein, mRNA.
MTFP1	Homo sapiens mitochondrial fission process 1 (MTFP1), nuclear gene encoding mitochondrial protein, transcript variant 1, mRNA.
MTHFD1	Homo sapiens methylenetetrahydrofolate dehydrogenase (NADP+ dependent) 1, methenyltetrahydrofolate cyclohydrolase, formyltetrahydrofolate synthetase (MTHFD1), mRNA.
MTHFD1L	Homo sapiens methylenetetrahydrofolate dehydrogenase (NADP+ dependent) 1-like (MTHFD1L), nuclear gene encoding mitochondrial protein, transcript variant 2, mRNA.
MTHFD2	Homo sapiens methylenetetrahydrofolate dehydrogenase (NADP+ dependent) 2, methenyltetrahydrofolate cyclohydrolase (MTHFD2), transcript variant 3, non-coding RNA.
MTMR2	Homo sapiens myotubularin related protein 2 (MTMR2), transcript variant 4, mRNA.
MXD1	Homo sapiens MAX dimerization protein 1 (MXD1), transcript variant 2, mRNA.
MYADM	Homo sapiens myeloid-associated differentiation marker (MYADM), transcript variant 2, mRNA.
MYEF2	Homo sapiens myelin expression factor 2 (MYEF2), mRNA.
MYH9	Homo sapiens myosin, heavy chain 9, non-muscle (MYH9), mRNA.
MYL12A	Homo sapiens myosin, light chain 12A, regulatory, non-sarcomeric (MYL12A), mRNA.
MYL12B	Homo sapiens myosin, light chain 12B, regulatory (MYL12B), transcript variant 2, mRNA.
MYL6	Homo sapiens myosin, light chain 6, alkali, smooth muscle and non-muscle (MYL6), transcript variant 1, mRNA.
MYL9	Homo sapiens myosin, light chain 9, regulatory (MYL9), transcript variant 1, mRNA.
MYLIP	Homo sapiens myosin regulatory light chain interacting protein (MYLIP), mRNA.
MYLK	Homo sapiens myosin light chain kinase (MYLK), transcript variant 1, mRNA.
MYO1D	Homo sapiens myosin ID (MYO1D), mRNA.
MYOF	Homo sapiens myoferlin (MYOF), transcript variant 1, mRNA.
NAA15	Homo sapiens N(alpha)-acetyltransferase 15, NatA auxiliary subunit (NAA15), mRNA.
NAALADL2	Homo sapiens NAALADL2 gene, partial 5'UTR, variant 1.
NADKD1	Homo sapiens NAD kinase domain containing 1 (NADKD1), transcript variant 1, mRNA.
NANP	Homo sapiens N-acetylneuraminic acid phosphatase (NANP), mRNA.
NARS	Homo sapiens asparaginyl-tRNA synthetase (NARS), mRNA.
NCLN	Homo sapiens nicalin (NCLN), mRNA.
NEDD4L	Homo sapiens neural precursor cell expressed, developmentally down-regulated 4-like, E3 ubiquitin protein ligase (NEDD4L), transcript variant j, mRNA.
NEDD9	Homo sapiens neural precursor cell expressed, developmentally down-regulated 9 (NEDD9), transcript variant 3, mRNA.
NEK10,SLC4A7	-
NETO2	Homo sapiens neuropilin (NRP) and tolloid (TLL)-like 2 (NETO2), transcript variant 1, mRNA.
NGF	Homo sapiens nerve growth factor (beta polypeptide) (NGF), mRNA.
NHS	Homo sapiens Nance-Horan syndrome (congenital cataracts and dental anomalies) (NHS), transcript variant 2, mRNA.
NID2	Homo sapiens nidogen 2 (osteonidogen) (NID2), mRNA.
NIPA2	Homo sapiens non imprinted in Prader-Willi/Angelman syndrome 2 (NIPA2), transcript variant 5, mRNA.
NIPSNAP3A	Homo sapiens nipsnap homolog 3A (C. elegans) (NIPSNAP3A), mRNA.
NMB	Homo sapiens neuromedin B (NMB), transcript variant 1, mRNA.
NMD3	Homo sapiens NMD3 homolog (S. cerevisiae) (NMD3), mRNA.
NOG	Homo sapiens noggin (NOG), mRNA.
NOL11	Homo sapiens nucleolar protein 11 (NOL11), mRNA.
NOP58	Homo sapiens NOP58 ribonucleoprotein (NOP58), mRNA.
NPAS1	Homo sapiens neuronal PAS domain protein 1 (NPAS1), mRNA.
NPAS2	Homo sapiens neuronal PAS domain protein 2 (NPAS2), mRNA.
NPR1	Homo sapiens natriuretic peptide receptor A/guanylate cyclase A (atrionatriuretic peptide receptor A) (NPR1), mRNA.
NPTX1	Homo sapiens neuronal pentraxin I (NPTX1), mRNA.
NPY1R	Homo sapiens neuropeptide Y receptor Y1 (NPY1R), mRNA.
NQO2	Homo sapiens NAD(P)H dehydrogenase, quinone 2 (NQO2), mRNA.
NR1H3	Homo sapiens nuclear receptor subfamily 1, group H, member 3 (NR1H3), transcript variant 1, mRNA.
NRCAM	Homo sapiens neuronal cell adhesion molecule (NRCAM), transcript variant 4, mRNA.
NREP	Homo sapiens neuronal regeneration related protein (NREP), transcript variant 7, mRNA.
NSDHL	Homo sapiens NAD(P) dependent steroid dehydrogenase-like (NSDHL), transcript variant 2, mRNA.
NSMAF	Homo sapiens neutral sphingomyelinase (N-SMase) activation associated factor (NSMAF), transcript variant 2, mRNA.
NTN4	Homo sapiens netrin 4 (NTN4), mRNA.
NUAK2	Homo sapiens NUAK family, SNF1-like kinase, 2 (NUAK2), mRNA.
NUBPL	Homo sapiens nucleotide binding protein-like (NUBPL), nuclear gene encoding mitochondrial protein, transcript variant 1, mRNA.
NUCKS1	Homo sapiens nuclear casein kinase and cyclin-dependent kinase substrate 1 (NUCKS1), mRNA.
NUP107	Homo sapiens nucleoporin 107kDa (NUP107), mRNA.
NUP205	Homo sapiens nucleoporin 205kDa (NUP205), mRNA.
NUP93	Homo sapiens nucleoporin 93kDa (NUP93), transcript variant 1, mRNA.
NXPH4	Homo sapiens neurexophilin 4 (NXPH4), mRNA.
OAS1	Homo sapiens 2'-5'-oligoadenylate synthetase 1, 40/46kDa (OAS1), transcript variant 2, mRNA.
ODC1	Homo sapiens ornithine decarboxylase 1 (ODC1), mRNA.
OLAH	Homo sapiens oleoyl-ACP hydrolase (OLAH), transcript variant 1, mRNA.
OLFM2	Homo sapiens olfactomedin 2 (OLFM2), mRNA.
OSBPL11	Homo sapiens oxysterol binding protein-like 11 (OSBPL11), mRNA.
OSBPL3	Homo sapiens oxysterol binding protein-like 3 (OSBPL3), transcript variant 1, mRNA.
OXSR1	Homo sapiens oxidative stress responsive 1 (OXSR1), mRNA.
P4HA1	Homo sapiens prolyl 4-hydroxylase, alpha polypeptide I (P4HA1), transcript variant 3, mRNA.
PAG1	Homo sapiens phosphoprotein associated with glycosphingolipid microdomains 1 (PAG1), mRNA.
PAK1IP1	Homo sapiens PAK1 interacting protein 1 (PAK1IP1), mRNA.
PALLD	Homo sapiens palladin, cytoskeletal associated protein (PALLD), transcript variant 1, mRNA.
PALMD	Homo sapiens palmdelphin (PALMD), mRNA.
PANX1	Homo sapiens pannexin 1 (PANX1), mRNA.
PAQR5	Homo sapiens progestin and adipoQ receptor family member V (PAQR5), transcript variant 1, mRNA.
PARL	Homo sapiens presenilin associated, rhomboid-like (PARL), nuclear gene encoding mitochondrial protein, transcript variant 1, mRNA.
PARM1	Homo sapiens prostate androgen-regulated mucin-like protein 1 (PARM1), mRNA.
PARP8	Homo sapiens poly (ADP-ribose) polymerase family, member 8 (PARP8), transcript variant 1, mRNA.
PCCB	Homo sapiens propionyl CoA carboxylase, beta polypeptide (PCCB), nuclear gene encoding mitochondrial protein, transcript variant 2, mRNA.
PCDH7	Homo sapiens protocadherin 7 (PCDH7), transcript variant c, mRNA.
PCK1	Homo sapiens phosphoenolpyruvate carboxykinase 1 (soluble) (PCK1), mRNA.
PCK2	Homo sapiens phosphoenolpyruvate carboxykinase 2 (mitochondrial) (PCK2), nuclear gene encoding mitochondrial protein, transcript variant 1, mRNA.
PCSK1	Homo sapiens proprotein convertase subtilisin/kexin type 1 (PCSK1), transcript variant 2, mRNA.
PCSK7	Homo sapiens proprotein convertase subtilisin/kexin type 7 (PCSK7), mRNA.
PCSK9	Homo sapiens proprotein convertase subtilisin/kexin type 9 (PCSK9), mRNA.
PDCD1LG2	Homo sapiens programmed cell death 1 ligand 2 (PDCD1LG2), mRNA.
PDCL3	Homo sapiens phosducin-like 3 (PDCL3), mRNA.
PDE1B	Homo sapiens phosphodiesterase 1B, calmodulin-dependent (PDE1B), transcript variant 1, mRNA.
PDE3B	Homo sapiens phosphodiesterase 3B, cGMP-inhibited (PDE3B), mRNA.
PDE8A	Homo sapiens phosphodiesterase 8A (PDE8A), transcript variant 1, mRNA.
PDGFC	Homo sapiens platelet derived growth factor C (PDGFC), transcript variant 2, non-coding RNA.
PDGFD	Homo sapiens platelet derived growth factor D (PDGFD), transcript variant 2, mRNA.
PDHB	Homo sapiens pyruvate dehydrogenase (lipoamide) beta (PDHB), nuclear gene encoding mitochondrial protein, transcript variant 2, mRNA.
PDIA5	Homo sapiens protein disulfide isomerase family A, member 5 (PDIA5), transcript variant 1, mRNA.
PDK1,RAPGEF4	-
PDLIM7	Homo sapiens PDZ and LIM domain 7 (enigma) (PDLIM7), transcript variant 2, mRNA.
PF4V1	Homo sapiens platelet factor 4 variant 1 (PF4V1), mRNA.
PFKP	Homo sapiens phosphofructokinase, platelet (PFKP), transcript variant 2, mRNA.
PGK1	Homo sapiens phosphoglycerate kinase 1 (PGK1), mRNA.
PGM3	Homo sapiens phosphoglucomutase 3 (PGM3), transcript variant 4, mRNA.
PGRMC1	Homo sapiens progesterone receptor membrane component 1 (PGRMC1), mRNA.
PHGDH	Homo sapiens phosphoglycerate dehydrogenase (PHGDH), mRNA.
PHLDA1	Homo sapiens pleckstrin homology-like domain, family A, member 1 (PHLDA1), mRNA.
PHTF1	Homo sapiens putative homeodomain transcription factor 1 (PHTF1), mRNA.
PI4K2B	Homo sapiens phosphatidylinositol 4-kinase type 2 beta (PI4K2B), mRNA.
PICALM	Homo sapiens phosphatidylinositol binding clathrin assembly protein (PICALM), transcript variant 2, mRNA.
PIGW	Homo sapiens phosphatidylinositol glycan anchor biosynthesis, class W (PIGW), mRNA.
PIK3CA	Homo sapiens phosphatidylinositol-4,5-bisphosphate 3-kinase, catalytic subunit alpha (PIK3CA), mRNA.
PKIA	Homo sapiens protein kinase (cAMP-dependent, catalytic) inhibitor alpha (PKIA), transcript variant 1, mRNA.
PKP2	Homo sapiens plakophilin 2 (PKP2), transcript variant 2b, mRNA.
PLA2G16	Homo sapiens phospholipase A2, group XVI (PLA2G16), transcript variant 2, mRNA.
PLCB1	Homo sapiens phospholipase C, beta 1 (phosphoinositide-specific) (PLCB1), transcript variant 2, mRNA.
PLEKHA1	Homo sapiens pleckstrin homology domain containing, family A (phosphoinositide binding specific) member 1 (PLEKHA1), transcript variant 3, mRNA.
PLEKHG2	Homo sapiens pleckstrin homology domain containing, family G (with RhoGef domain) member 2 (PLEKHG2), mRNA.
PLEKHG6	Homo sapiens pleckstrin homology domain containing, family G (with RhoGef domain) member 6 (PLEKHG6), transcript variant 1, mRNA.
PLIN4	Homo sapiens perilipin 4 (PLIN4), mRNA.
PLIN5	Homo sapiens perilipin 5 (PLIN5), mRNA.
PLK2	Homo sapiens polo-like kinase 2 (PLK2), transcript variant 2, mRNA.
PLK3	Homo sapiens polo-like kinase 3 (PLK3), mRNA.
PLS3	Homo sapiens plastin 3 (PLS3), transcript variant 3, mRNA.
PLXDC2	Homo sapiens plexin domain containing 2 (PLXDC2), mRNA.
PLXNA4	Homo sapiens plexin A4 (PLXNA4), transcript variant 1, mRNA.
PMAIP1	Homo sapiens phorbol-12-myristate-13-acetate-induced protein 1 (PMAIP1), mRNA.
PNMA2	Homo sapiens paraneoplastic Ma antigen 2 (PNMA2), mRNA.
PNP	Homo sapiens purine nucleoside phosphorylase (PNP), mRNA.
PNPLA3	Homo sapiens patatin-like phospholipase domain containing 3 (PNPLA3), mRNA.
POC5	Homo sapiens POC5 centriolar protein homolog (Chlamydomonas) (POC5), transcript variant 1, mRNA.
POLA1	Homo sapiens polymerase (DNA directed), alpha 1, catalytic subunit (POLA1), mRNA.
POP1	Homo sapiens processing of precursor 1, ribonuclease P/MRP subunit (S. cerevisiae) (POP1), transcript variant 1, mRNA.
POSTN	Homo sapiens periostin, osteoblast specific factor (POSTN), transcript variant 1, mRNA.
PPA1	Homo sapiens pyrophosphatase (inorganic) 1 (PPA1), mRNA.
PPARG	Homo sapiens peroxisome proliferator-activated receptor gamma (PPARG), transcript variant 1, mRNA.
PPP1CC	Homo sapiens protein phosphatase 1, catalytic subunit, gamma isozyme (PPP1CC), transcript variant 2, mRNA.
PPP1R1A	Homo sapiens protein phosphatase 1, regulatory (inhibitor) subunit 1A (PPP1R1A), mRNA.
PPP2R5A	Homo sapiens protein phosphatase 2, regulatory subunit B', alpha (PPP2R5A), transcript variant 1, mRNA.
PPP6C	Homo sapiens protein phosphatase 6, catalytic subunit (PPP6C), transcript variant 1, mRNA.
PRKAR2B	Homo sapiens protein kinase, cAMP-dependent, regulatory, type II, beta (PRKAR2B), mRNA.
PRL	Homo sapiens prolactin (PRL), transcript variant 2, mRNA.
PRMT6	Homo sapiens protein arginine methyltransferase 6 (PRMT6), mRNA.
PROCR	Homo sapiens protein C receptor, endothelial (PROCR), mRNA.
PROSC	Homo sapiens proline synthetase co-transcribed homolog (bacterial) (PROSC), mRNA.
PRPS1	Homo sapiens phosphoribosyl pyrophosphate synthetase 1 (PRPS1), transcript variant 1, mRNA.
PRPSAP2	Homo sapiens phosphoribosyl pyrophosphate synthetase-associated protein 2 (PRPSAP2), transcript variant 1, mRNA.
PRR15	Homo sapiens proline rich 15 (PRR15), mRNA.
PSAT1	Homo sapiens phosphoserine aminotransferase 1 (PSAT1), transcript variant 1, mRNA.
PSENEN	Homo sapiens presenilin enhancer 2 homolog (C. elegans) (PSENEN), mRNA.
PSMA4	Homo sapiens proteasome (prosome, macropain) subunit, alpha type, 4 (PSMA4), transcript variant 1, mRNA.
PSMA5	Homo sapiens proteasome (prosome, macropain) subunit, alpha type, 5 (PSMA5), transcript variant 1, mRNA.
PSMA6	Homo sapiens proteasome (prosome, macropain) subunit, alpha type, 6 (PSMA6), mRNA.
PSMD14	Homo sapiens proteasome (prosome, macropain) 26S subunit, non-ATPase, 14 (PSMD14), mRNA.
PSPH	Homo sapiens phosphoserine phosphatase (PSPH), mRNA.
PTER	Homo sapiens phosphotriesterase related (PTER), transcript variant 1, mRNA.
PTGER2	Homo sapiens prostaglandin E receptor 2 (subtype EP2), 53kDa (PTGER2), mRNA.
PTGIR	Homo sapiens prostaglandin I2 (prostacyclin) receptor (IP) (PTGIR), mRNA.
PTGS1	Homo sapiens prostaglandin-endoperoxide synthase 1 (prostaglandin G/H synthase and cyclooxygenase) (PTGS1), transcript variant 1, mRNA.
PTPLB	Homo sapiens protein tyrosine phosphatase-like (proline instead of catalytic arginine), member b (PTPLB), mRNA.
PTPN13	Homo sapiens protein tyrosine phosphatase, non-receptor type 13 (APO-1/CD95 (Fas)-associated phosphatase) (PTPN13), transcript variant 4, mRNA.
PTRF	Homo sapiens polymerase I and transcript release factor (PTRF), mRNA.
PTX3	Homo sapiens pentraxin 3, long (PTX3), mRNA.
PWP1	Homo sapiens PWP1 homolog (S. cerevisiae) (PWP1), mRNA.
PXDC1	Homo sapiens PX domain containing 1 (PXDC1), mRNA.
PYCR1	Homo sapiens pyrroline-5-carboxylate reductase 1 (PYCR1), transcript variant 2, mRNA.
RAB2A	Homo sapiens RAB2A, member RAS oncogene family (RAB2A), transcript variant 1, mRNA.
RAB33A	Homo sapiens RAB33A, member RAS oncogene family (RAB33A), mRNA.
RALA	Homo sapiens v-ral simian leukemia viral oncogene homolog A (ras related) (RALA), mRNA.
RAMP1	Homo sapiens receptor (G protein-coupled) activity modifying protein 1 (RAMP1), mRNA.
RAP1B	Homo sapiens RAP1B, member of RAS oncogene family (RAP1B), transcript variant 1, mRNA.
RAP1GDS1	Homo sapiens RAP1, GTP-GDP dissociation stimulator 1 (RAP1GDS1), transcript variant 3, mRNA.
RAP2A	Homo sapiens RAP2A, member of RAS oncogene family (RAP2A), mRNA.
RASSF3	Homo sapiens Ras association (RalGDS/AF-6) domain family member 3 (RASSF3), transcript variant 1, mRNA.
RB1	Homo sapiens retinoblastoma 1 (RB1), mRNA.
RBBP8	Homo sapiens retinoblastoma binding protein 8 (RBBP8), transcript variant 1, mRNA.
RBM28	Homo sapiens RNA binding motif protein 28 (RBM28), transcript variant 1, mRNA.
RBM3	Homo sapiens RNA binding motif (RNP1, RRM) protein 3 (RBM3), mRNA.
RBP4	Homo sapiens retinol binding protein 4, plasma (RBP4), mRNA.
RCAN1	Homo sapiens regulator of calcineurin 1 (RCAN1), transcript variant 2, mRNA.
RCN1	Homo sapiens reticulocalbin 1, EF-hand calcium binding domain (RCN1), mRNA.
RCN3	Homo sapiens reticulocalbin 3, EF-hand calcium binding domain (RCN3), mRNA.
RECK	Homo sapiens reversion-inducing-cysteine-rich protein with kazal motifs (RECK), mRNA.
RELN	Homo sapiens reelin (RELN), transcript variant 1, mRNA.
RERG	Homo sapiens RAS-like, estrogen-regulated, growth inhibitor (RERG), transcript variant 1, mRNA.
RFTN1	Homo sapiens raftlin, lipid raft linker 1 (RFTN1), mRNA.
RGCC	Homo sapiens regulator of cell cycle (RGCC), mRNA.
RGS3	Homo sapiens regulator of G-protein signaling 3 (RGS3), transcript variant 6, mRNA.
RGS4	Homo sapiens regulator of G-protein signaling 4 (RGS4), transcript variant 1, mRNA.
RHOBTB1	Homo sapiens Rho-related BTB domain containing 1 (RHOBTB1), transcript variant 4, mRNA.
RIMS1	Homo sapiens regulating synaptic membrane exocytosis 1 (RIMS1), transcript variant 1, mRNA.
RIPK2	Homo sapiens receptor-interacting serine-threonine kinase 2 (RIPK2), mRNA.
RND3	Homo sapiens Rho family GTPase 3 (RND3), transcript variant 1, mRNA.
RNF141	Homo sapiens ring finger protein 141 (RNF141), mRNA.
RNF145	Homo sapiens ring finger protein 145 (RNF145), transcript variant 1, mRNA.
RNF150	Homo sapiens ring finger protein 150 (RNF150), mRNA.
RNF182	Homo sapiens ring finger protein 182 (RNF182), transcript variant 1, mRNA.
RNF2	Homo sapiens ring finger protein 2 (RNF2), mRNA.
RNGTT	Homo sapiens RNA guanylyltransferase and 5'-phosphatase (RNGTT), mRNA.
ROR1	Homo sapiens receptor tyrosine kinase-like orphan receptor 1 (ROR1), transcript variant 1, mRNA.
RPN1	Homo sapiens ribophorin I (RPN1), mRNA.
RPSAP52	Homo sapiens ribosomal protein SA pseudogene 52 (RPSAP52), non-coding RNA.
RRM2	Homo sapiens ribonucleotide reductase M2 (RRM2), transcript variant 1, mRNA.
RRP15	Homo sapiens ribosomal RNA processing 15 homolog (S. cerevisiae) (RRP15), mRNA.
RSL24D1	Homo sapiens ribosomal L24 domain containing 1 (RSL24D1), mRNA.
RTN3	Homo sapiens reticulon 3 (RTN3), transcript variant 5, mRNA.
RUSC2	Homo sapiens RUN and SH3 domain containing 2 (RUSC2), transcript variant 2, mRNA.
RXFP4	Homo sapiens relaxin/insulin-like family peptide receptor 4 (RXFP4), mRNA.
S100A16	Homo sapiens S100 calcium binding protein A16 (S100A16), mRNA.
S100A4	Homo sapiens S100 calcium binding protein A4 (S100A4), transcript variant 2, mRNA.
SARS	Homo sapiens seryl-tRNA synthetase (SARS), transcript variant 1, mRNA.
SCAMP5	Homo sapiens secretory carrier membrane protein 5 (SCAMP5), transcript variant 1, mRNA.
SCD	Homo sapiens stearoyl-CoA desaturase (delta-9-desaturase) (SCD), mRNA.
SCN9A	Homo sapiens sodium channel, voltage-gated, type IX, alpha subunit (SCN9A), mRNA.
SCRN1	Homo sapiens secernin 1 (SCRN1), transcript variant 4, mRNA.
SCUBE3	Homo sapiens signal peptide, CUB domain, EGF-like 3 (SCUBE3), mRNA.
SDC2	Homo sapiens syndecan 2 (SDC2), mRNA.
SDE2	Homo sapiens SDE2 telomere maintenance homolog (S. pombe) (SDE2), mRNA.
SDF2L1	Homo sapiens stromal cell-derived factor 2-like 1 (SDF2L1), mRNA.
SEC11C	Homo sapiens SEC11 homolog C (S. cerevisiae) (SEC11C), mRNA.
SEC23A	Homo sapiens Sec23 homolog A (S. cerevisiae) (SEC23A), mRNA.
SEC24D	Homo sapiens SEC24 family, member D (S. cerevisiae) (SEC24D), mRNA.
SEC61B	Homo sapiens Sec61 beta subunit (SEC61B), mRNA.
SEC61G	Homo sapiens Sec61 gamma subunit (SEC61G), transcript variant 2, mRNA.
SEMA3G	Homo sapiens sema domain, immunoglobulin domain (Ig), short basic domain, secreted, (semaphorin) 3G (SEMA3G), mRNA.
SEMA5A	Homo sapiens sema domain, seven thrombospondin repeats (type 1 and type 1-like), transmembrane domain (TM) and short cytoplasmic domain, (semaphorin) 5A (SEMA5A), mRNA.
SEP15	Homo sapiens 15 kDa selenoprotein (SEP15), transcript variant 1, mRNA.
SEPT10	Homo sapiens septin 10 (SEPT10), transcript variant 1, mRNA.
SEPT9	Homo sapiens septin 9 (SEPT9), transcript variant 5, mRNA.
SERINC2	Homo sapiens serine incorporator 2 (SERINC2), transcript variant 4, mRNA.
SERPINE1	Homo sapiens serpin peptidase inhibitor, clade E (nexin, plasminogen activator inhibitor type 1), member 1 (SERPINE1), mRNA.
SERPINE2	Homo sapiens serpin peptidase inhibitor, clade E (nexin, plasminogen activator inhibitor type 1), member 2 (SERPINE2), transcript variant 3, non-coding RNA.
SERPINH1	Homo sapiens serpin peptidase inhibitor, clade H (heat shock protein 47), member 1, (collagen binding protein 1) (SERPINH1), transcript variant 1, mRNA.
SESN2	Homo sapiens sestrin 2 (SESN2), mRNA.
SFR1	Homo sapiens SWI5-dependent recombination repair 1 (SFR1), transcript variant 1, mRNA.
SFRP4	Homo sapiens secreted frizzled-related protein 4 (SFRP4), mRNA.
SFXN3	Homo sapiens sideroflexin 3 (SFXN3), mRNA.
SGCD	Homo sapiens sarcoglycan, delta (35kDa dystrophin-associated glycoprotein) (SGCD), transcript variant 1, mRNA.
SGMS2	Homo sapiens sphingomyelin synthase 2 (SGMS2), transcript variant 3, mRNA.
SGPL1	Homo sapiens sphingosine-1-phosphate lyase 1 (SGPL1), mRNA.
SH2B3	Homo sapiens SH2B adaptor protein 3 (SH2B3), mRNA.
SH2D4A	Homo sapiens SH2 domain containing 4A (SH2D4A), transcript variant 1, mRNA.
SH3BGRL3	Homo sapiens SH3 domain binding glutamic acid-rich protein like 3 (SH3BGRL3), mRNA.
SH3BP1	Homo sapiens SH3-domain binding protein 1 (SH3BP1), mRNA.
SH3BP4	Homo sapiens SH3-domain binding protein 4 (SH3BP4), mRNA.
SH3GLB1	Homo sapiens SH3-domain GRB2-like endophilin B1 (SH3GLB1), transcript variant 3, mRNA.
SH3RF1	Homo sapiens SH3 domain containing ring finger 1 (SH3RF1), mRNA.
SHB	Homo sapiens Src homology 2 domain containing adaptor protein B (SHB), mRNA.
SHMT2	Homo sapiens serine hydroxymethyltransferase 2 (mitochondrial) (SHMT2), nuclear gene encoding mitochondrial protein, transcript variant 1, mRNA.
SLC17A5	Homo sapiens solute carrier family 17 (anion/sugar transporter), member 5 (SLC17A5), mRNA.
SLC19A3	Homo sapiens solute carrier family 19, member 3 (SLC19A3), mRNA.
SLC1A3	Homo sapiens solute carrier family 1 (glial high affinity glutamate transporter), member 3 (SLC1A3), transcript variant 1, mRNA.
SLC1A4	Homo sapiens solute carrier family 1 (glutamate/neutral amino acid transporter), member 4 (SLC1A4), transcript variant 1, mRNA.
SLC20A1	Homo sapiens solute carrier family 20 (phosphate transporter), member 1 (SLC20A1), mRNA.
SLC25A4	Homo sapiens solute carrier family 25 (mitochondrial carrier; adenine nucleotide translocator), member 4 (SLC25A4), nuclear gene encoding mitochondrial protein, mRNA.
SLC25A5	Homo sapiens solute carrier family 25 (mitochondrial carrier; adenine nucleotide translocator), member 5 (SLC25A5), nuclear gene encoding mitochondrial protein, mRNA.
SLC25A51	Homo sapiens solute carrier family 25, member 51 (SLC25A51), transcript variant 2, non-coding RNA.
SLC29A1	Homo sapiens solute carrier family 29 (nucleoside transporters), member 1 (SLC29A1), nuclear gene encoding mitochondrial protein, transcript variant 2, mRNA.
SLC2A6	Homo sapiens solute carrier family 2 (facilitated glucose transporter), member 6 (SLC2A6), transcript variant 1, mRNA.
SLC31A1	Homo sapiens solute carrier family 31 (copper transporters), member 1 (SLC31A1), mRNA.
SLC35B1	Homo sapiens solute carrier family 35, member B1 (SLC35B1), mRNA.
SLC35B4	Homo sapiens solute carrier family 35, member B4 (SLC35B4), mRNA.
SLC38A1	Homo sapiens solute carrier family 38, member 1 (SLC38A1), transcript variant 1, mRNA.
SLC38A4	Homo sapiens solute carrier family 38, member 4 (SLC38A4), transcript variant 1, mRNA.
SLC3A2	Homo sapiens solute carrier family 3 (activators of dibasic and neutral amino acid transport), member 2 (SLC3A2), transcript variant 3, mRNA.
SLC41A2	Homo sapiens solute carrier family 41, member 2 (SLC41A2), mRNA.
SLC44A1	Homo sapiens solute carrier family 44, member 1 (SLC44A1), mRNA.
SLC6A6	Homo sapiens solute carrier family 6 (neurotransmitter transporter, taurine), member 6 (SLC6A6), transcript variant 2, mRNA.
SLC6A9	Homo sapiens solute carrier family 6 (neurotransmitter transporter, glycine), member 9 (SLC6A9), transcript variant 2, mRNA.
SLC7A1	Homo sapiens solute carrier family 7 (cationic amino acid transporter, y+ system), member 1 (SLC7A1), mRNA.
SLC7A11	Homo sapiens solute carrier family 7 (anionic amino acid transporter light chain, xc- system), member 11 (SLC7A11), mRNA.
SLC7A14	Homo sapiens solute carrier family 7 (orphan transporter), member 14 (SLC7A14), mRNA.
SLC7A5	Homo sapiens solute carrier family 7 (amino acid transporter light chain, L system), member 5 (SLC7A5), mRNA.
SLFN11	Homo sapiens schlafen family member 11 (SLFN11), transcript variant 2, mRNA.
SLTM	Homo sapiens SAFB-like, transcription modulator (SLTM), transcript variant 2, mRNA.
SMAD7	Homo sapiens SMAD family member 7 (SMAD7), transcript variant 3, mRNA.
SMAP2	Homo sapiens small ArfGAP2 (SMAP2), transcript variant 1, mRNA.
SMARCD1	Homo sapiens SWI/SNF related, matrix associated, actin dependent regulator of chromatin, subfamily d, member 1 (SMARCD1), transcript variant 1, mRNA.
SMC4	Homo sapiens structural maintenance of chromosomes 4 (SMC4), transcript variant 2, mRNA.
SNHG16	Homo sapiens small nucleolar RNA host gene 16 (non-protein coding) (SNHG16), transcript variant 2, non-coding RNA.
SNORA47	Homo sapiens small nucleolar RNA, H/ACA box 47 (SNORA47), small nucleolar RNA.
SNRPA1	Homo sapiens small nuclear ribonucleoprotein polypeptide A' (SNRPA1), mRNA.
SNRPB	Homo sapiens small nuclear ribonucleoprotein polypeptides B and B1 (SNRPB), transcript variant 2, mRNA.
SNTB1	Homo sapiens syntrophin, beta 1 (dystrophin-associated protein A1, 59kDa, basic component 1) (SNTB1), mRNA.
SNX4	Homo sapiens sorting nexin 4 (SNX4), transcript variant 1, mRNA.
SOCS2	Homo sapiens suppressor of cytokine signaling 2 (SOCS2), transcript variant 3, mRNA.
SOCS5	Homo sapiens suppressor of cytokine signaling 5 (SOCS5), transcript variant 2, mRNA.
SORBS1	Homo sapiens sorbin and SH3 domain containing 1 (SORBS1), transcript variant 4, mRNA.
SORBS2	Homo sapiens sorbin and SH3 domain containing 2 (SORBS2), transcript variant 6, mRNA.
SORT1	Homo sapiens sortilin 1 (SORT1), transcript variant 2, mRNA.
SOWAHC	Homo sapiens sosondowah ankyrin repeat domain family member C (SOWAHC), mRNA.
SPATS2L	Homo sapiens spermatogenesis associated, serine-rich 2-like (SPATS2L), transcript variant 2, mRNA.
SPCS3	Homo sapiens signal peptidase complex subunit 3 homolog (S. cerevisiae) (SPCS3), mRNA.
SPDL1	Homo sapiens spindle apparatus coiled-coil protein 1 (SPDL1), mRNA.
SPHK1	Homo sapiens sphingosine kinase 1 (SPHK1), transcript variant 1, mRNA.
SPOCD1	Homo sapiens SPOC domain containing 1 (SPOCD1), mRNA.
SPON1	Homo sapiens spondin 1, extracellular matrix protein (SPON1), mRNA.
SPPL2A	Homo sapiens signal peptide peptidase like 2A (SPPL2A), mRNA.
SPRED1	Homo sapiens sprouty-related, EVH1 domain containing 1 (SPRED1), mRNA.
SPRED2	Homo sapiens sprouty-related, EVH1 domain containing 2 (SPRED2), transcript variant 2, mRNA.
SPRY1	Homo sapiens sprouty homolog 1, antagonist of FGF signaling (Drosophila) (SPRY1), transcript variant 1, mRNA.
SPRY4	Homo sapiens sprouty homolog 4 (Drosophila) (SPRY4), transcript variant 1, mRNA.
SPTLC2	Homo sapiens serine palmitoyltransferase, long chain base subunit 2 (SPTLC2), mRNA.
SQLE	Homo sapiens squalene epoxidase (SQLE), mRNA.
SQRDL	Homo sapiens sulfide quinone reductase-like (yeast) (SQRDL), nuclear gene encoding mitochondrial protein, transcript variant 2, mRNA.
SRA1	Homo sapiens steroid receptor RNA activator 1 (SRA1), transcript variant 1, mRNA.
SRFBP1	Homo sapiens serum response factor binding protein 1 (SRFBP1), mRNA.
SRPX2	Homo sapiens sushi-repeat containing protein, X-linked 2 (SRPX2), mRNA.
SRSF10	Homo sapiens serine/arginine-rich splicing factor 10 (SRSF10), transcript variant 4, mRNA.
SRSF3	Homo sapiens serine/arginine-rich splicing factor 3 (SRSF3), transcript variant 2, non-coding RNA.
SRSF8	Homo sapiens serine/arginine-rich splicing factor 8 (SRSF8), mRNA.
SSB	Homo sapiens Sjogren syndrome antigen B (autoantigen La) (SSB), mRNA.
SSBP1	Homo sapiens single-stranded DNA binding protein 1, mitochondrial (SSBP1), transcript variant 6, non-coding RNA.
SSPN	Homo sapiens sarcospan (SSPN), transcript variant 2, mRNA.
SSR3	Homo sapiens signal sequence receptor, gamma (translocon-associated protein gamma) (SSR3), mRNA.
ST3GAL2	Homo sapiens ST3 beta-galactoside alpha-2,3-sialyltransferase 2 (ST3GAL2), mRNA.
ST6GALNAC3	Homo sapiens ST6 (alpha-N-acetyl-neuraminyl-2,3-beta-galactosyl-1, 3)-N-acetylgalactosaminide alpha-2,6-sialyltransferase 3 (ST6GALNAC3), transcript variant 1, mRNA.
STAMBPL1	Homo sapiens STAM binding protein-like 1 (STAMBPL1), mRNA.
STARD3NL	Homo sapiens STARD3 N-terminal like (STARD3NL), mRNA.
STARD4	Homo sapiens StAR-related lipid transfer (START) domain containing 4 (STARD4), mRNA.
STC1	Homo sapiens stanniocalcin 1 (STC1), mRNA.
STC2	Homo sapiens stanniocalcin 2 (STC2), mRNA.
STK10	Homo sapiens serine/threonine kinase 10 (STK10), mRNA.
STK17A	Homo sapiens serine/threonine kinase 17a (STK17A), mRNA.
STK32A	Homo sapiens serine/threonine kinase 32A (STK32A), transcript variant 1, mRNA.
STK32B	Homo sapiens serine/threonine kinase 32B (STK32B), mRNA.
STK38L	Homo sapiens serine/threonine kinase 38 like (STK38L), mRNA.
STK40	Homo sapiens serine/threonine kinase 40 (STK40), mRNA.
STMN2	Homo sapiens stathmin-like 2 (STMN2), transcript variant 1, mRNA.
STOML1	Homo sapiens stomatin (EPB72)-like 1 (STOML1), transcript variant 1, mRNA.
STXBP2	Homo sapiens syntaxin binding protein 2 (STXBP2), transcript variant 4, non-coding RNA.
SUV39H2	Homo sapiens suppressor of variegation 3-9 homolog 2 (Drosophila) (SUV39H2), transcript variant 1, mRNA.
SVEP1	Homo sapiens sushi, von Willebrand factor type A, EGF and pentraxin domain containing 1 (SVEP1), mRNA.
SWAP70	Homo sapiens SWAP switching B-cell complex 70kDa subunit (SWAP70), mRNA.
SYBU	Homo sapiens syntabulin (syntaxin-interacting) (SYBU), transcript variant 4, mRNA.
SYNE3	Homo sapiens spectrin repeat containing, nuclear envelope family member 3 (SYNE3), mRNA.
SYNGR2	Homo sapiens synaptogyrin 2 (SYNGR2), mRNA.
SYNJ2	Homo sapiens synaptojanin 2 (SYNJ2), transcript variant 1, mRNA.
SYNM	Homo sapiens synemin, intermediate filament protein (SYNM), transcript variant B, mRNA.
SYNPO2	Homo sapiens synaptopodin 2 (SYNPO2), transcript variant 1, mRNA.
SYPL1	Homo sapiens synaptophysin-like 1 (SYPL1), transcript variant 1, mRNA.
SYPL2	Homo sapiens synaptophysin-like 2 (SYPL2), mRNA.
TAF13	Homo sapiens TAF13 RNA polymerase II, TATA box binding protein (TBP)-associated factor, 18kDa (TAF13), mRNA.
TAGLN	Homo sapiens transgelin (TAGLN), transcript variant 2, mRNA.
TANC1	Homo sapiens tetratricopeptide repeat, ankyrin repeat and coiled-coil containing 1 (TANC1), transcript variant 2, mRNA.
TARS	Homo sapiens threonyl-tRNA synthetase (TARS), transcript variant 3, mRNA.
TBX2	Homo sapiens T-box 2 (TBX2), mRNA.
TCAIM	Homo sapiens T cell activation inhibitor, mitochondrial (TCAIM), nuclear gene encoding mitochondrial protein, transcript variant 1, mRNA.
TCEA1	Homo sapiens transcription elongation factor A (SII), 1 (TCEA1), transcript variant 1, mRNA.
TCF21	Homo sapiens transcription factor 21 (TCF21), transcript variant 1, mRNA.
TCF7L2	Homo sapiens transcription factor 7-like 2 (T-cell specific, HMG-box) (TCF7L2), transcript variant 7, mRNA.
TENM4	Homo sapiens teneurin transmembrane protein 4 (TENM4), mRNA.
TES	Homo sapiens testis derived transcript (3 LIM domains) (TES), transcript variant 2, mRNA.
TET1	Homo sapiens tet methylcytosine dioxygenase 1 (TET1), mRNA.
TEX10	Homo sapiens testis expressed 10 (TEX10), transcript variant 1, mRNA.
TF	Homo sapiens transferrin (TF), mRNA.
TFAM	Homo sapiens transcription factor A, mitochondrial (TFAM), transcript variant 3, non-coding RNA.
TFPI	Homo sapiens tissue factor pathway inhibitor (lipoprotein-associated coagulation inhibitor) (TFPI), transcript variant 1, mRNA.
TFPI2	Homo sapiens tissue factor pathway inhibitor 2 (TFPI2), transcript variant 3, mRNA.
TGIF1	Homo sapiens TGFB-induced factor homeobox 1 (TGIF1), transcript variant 3, mRNA.
TGM2	Homo sapiens transglutaminase 2 (C polypeptide, protein-glutamine-gamma-glutamyltransferase) (TGM2), transcript variant 1, mRNA.
THBD	Homo sapiens thrombomodulin (THBD), mRNA.
THBS1	Homo sapiens thrombospondin 1 (THBS1), mRNA.
THBS2	Homo sapiens thrombospondin 2 (THBS2), mRNA.
THEM6	Homo sapiens thioesterase superfamily member 6 (THEM6), mRNA.
THEMIS2	Homo sapiens thymocyte selection associated family member 2 (THEMIS2), transcript variant 3, mRNA.
THRB	Homo sapiens thyroid hormone receptor, beta (THRB), transcript variant 4, mRNA.
THRSP	Homo sapiens thyroid hormone responsive (THRSP), mRNA.
THSD4	Homo sapiens thrombospondin, type I, domain containing 4 (THSD4), mRNA.
TIAM1	Homo sapiens T-cell lymphoma invasion and metastasis 1 (TIAM1), mRNA.
TIMM17A	Homo sapiens translocase of inner mitochondrial membrane 17 homolog A (yeast) (TIMM17A), nuclear gene encoding mitochondrial protein, mRNA.
TIMP4	Homo sapiens TIMP metallopeptidase inhibitor 4 (TIMP4), mRNA.
TINAGL1	Homo sapiens tubulointerstitial nephritis antigen-like 1 (TINAGL1), transcript variant 1, mRNA.
TIPIN	Homo sapiens TIMELESS interacting protein (TIPIN), mRNA.
TLN2	Homo sapiens talin 2 (TLN2), mRNA.
TM9SF2	Homo sapiens transmembrane 9 superfamily member 2 (TM9SF2), mRNA.
TMED2	Homo sapiens transmembrane emp24 domain trafficking protein 2 (TMED2), mRNA.
TMEM106C	Homo sapiens transmembrane protein 106C (TMEM106C), transcript variant 2, mRNA.
TMEM167A	Homo sapiens transmembrane protein 167A (TMEM167A), mRNA.
TMEM170B	Homo sapiens transmembrane protein 170B (TMEM170B), mRNA.
TMEM194A	Homo sapiens transmembrane protein 194A (TMEM194A), transcript variant 1, mRNA.
TMEM30B	Homo sapiens transmembrane protein 30B (TMEM30B), mRNA.
TMEM48	-
TMEM87B	Homo sapiens transmembrane protein 87B (TMEM87B), mRNA.
TMPO	Homo sapiens thymopoietin (TMPO), transcript variant 2, mRNA.
TMSB10	Homo sapiens thymosin beta 10 (TMSB10), mRNA.
TMSB4X	Homo sapiens thymosin beta 4, X-linked (TMSB4X), mRNA.
TNFRSF11B	Homo sapiens tumor necrosis factor receptor superfamily, member 11b (TNFRSF11B), mRNA.
TNFRSF12A	Homo sapiens tumor necrosis factor receptor superfamily, member 12A (TNFRSF12A), mRNA.
TNFRSF21	Homo sapiens tumor necrosis factor receptor superfamily, member 21 (TNFRSF21), mRNA.
TNS3	Homo sapiens tensin 3 (TNS3), mRNA.
TOP1	Homo sapiens topoisomerase (DNA) I (TOP1), mRNA.
TPBG	Homo sapiens trophoblast glycoprotein (TPBG), transcript variant 1, mRNA.
TPD52L1	Homo sapiens tumor protein D52-like 1 (TPD52L1), transcript variant 1, mRNA.
TPM1	Homo sapiens tropomyosin 1 (alpha) (TPM1), transcript variant 1, mRNA.
TPM4	Homo sapiens tropomyosin 4 (TPM4), transcript variant 1, mRNA.
TPRKB	Homo sapiens TP53RK binding protein (TPRKB), mRNA.
TPST2	Homo sapiens tyrosylprotein sulfotransferase 2 (TPST2), transcript variant 1, mRNA.
TPX2	Homo sapiens TPX2, microtubule-associated, homolog (Xenopus laevis) (TPX2), mRNA.
TRA2B	Homo sapiens transformer 2 beta homolog (Drosophila) (TRA2B), transcript variant 2, mRNA.
TRABD2A	Homo sapiens TraB domain containing 2A (TRABD2A), transcript variant 1, mRNA.
TRAF5	Homo sapiens TNF receptor-associated factor 5 (TRAF5), transcript variant 3, mRNA.
TRIB1	Homo sapiens tribbles homolog 1 (Drosophila) (TRIB1), mRNA.
TRIB3	Homo sapiens tribbles homolog 3 (Drosophila) (TRIB3), mRNA.
TRIL	Homo sapiens TLR4 interactor with leucine-rich repeats (TRIL), mRNA.
TRIP13	Homo sapiens thyroid hormone receptor interactor 13 (TRIP13), transcript variant 1, mRNA.
TSC22D1	Homo sapiens TSC22 domain family, member 1 (TSC22D1), transcript variant 1, mRNA.
TSC22D2	Homo sapiens TSC22 domain family, member 2 (TSC22D2), mRNA.
TSEN15	Homo sapiens tRNA splicing endonuclease 15 homolog (S. cerevisiae) (TSEN15), transcript variant 3, non-coding RNA.
TSHZ2	Homo sapiens teashirt zinc finger homeobox 2 (TSHZ2), transcript variant 1, mRNA.
TSLP	Homo sapiens thymic stromal lymphopoietin (TSLP), transcript variant 3, non-coding RNA.
TSPAN13	Homo sapiens tetraspanin 13 (TSPAN13), mRNA.
TSPAN15	Homo sapiens tetraspanin 15 (TSPAN15), mRNA.
TSPAN2	Homo sapiens tetraspanin 2 (TSPAN2), mRNA.
TSSC1	Homo sapiens tumor suppressing subtransferable candidate 1 (TSSC1), mRNA.
TSTA3	Homo sapiens tissue specific transplantation antigen P35B (TSTA3), mRNA.
TTC13	Homo sapiens tetratricopeptide repeat domain 13 (TTC13), transcript variant 1, mRNA.
TTC39B	Homo sapiens tetratricopeptide repeat domain 39B (TTC39B), transcript variant 1, mRNA.
TTLL7	Homo sapiens tubulin tyrosine ligase-like family, member 7 (TTLL7), mRNA.
TUBA1A	Synthetic construct Homo sapiens gateway clone IMAGE:100019466 3' read TUBA1A mRNA.
TUBA1B	Homo sapiens tubulin, alpha 1b (TUBA1B), mRNA.
TUBA1C	Homo sapiens tubulin, alpha 1c (TUBA1C), mRNA.
TUBB	Homo sapiens tubulin, beta class I (TUBB), mRNA.
TUBB2A	Homo sapiens cDNA clone IMAGE:40109262.
TUBB2B	Homo sapiens tubulin, beta 2B class IIb (TUBB2B), mRNA.
TUBB4B	Homo sapiens tubulin, beta 4B class IVb (TUBB4B), mRNA.
TUBB6	Homo sapiens tubulin, beta 6 class V (TUBB6), mRNA.
TUBE1	Homo sapiens tubulin, epsilon 1 (TUBE1), mRNA.
TUSC5	Homo sapiens tumor suppressor candidate 5 (TUSC5), mRNA.
TWF2	Homo sapiens twinfilin actin-binding protein 2 (TWF2), mRNA.
TXNL4A	Homo sapiens thioredoxin-like 4A (TXNL4A), mRNA.
UACA	Homo sapiens uveal autoantigen with coiled-coil domains and ankyrin repeats (UACA), transcript variant 1, mRNA.
UBA6	Homo sapiens ubiquitin-like modifier activating enzyme 6 (UBA6), mRNA.
UBE2E2	Homo sapiens ubiquitin-conjugating enzyme E2E 2 (UBE2E2), mRNA.
UBE2N	Homo sapiens ubiquitin-conjugating enzyme E2N (UBE2N), mRNA.
UBXN2B	Homo sapiens UBX domain protein 2B (UBXN2B), mRNA.
UCHL1	Homo sapiens ubiquitin carboxyl-terminal esterase L1 (ubiquitin thiolesterase) (UCHL1), mRNA.
UGP2	Homo sapiens UDP-glucose pyrophosphorylase 2 (UGP2), transcript variant 1, mRNA.
UHRF1	Homo sapiens ubiquitin-like with PHD and ring finger domains 1 (UHRF1), transcript variant 1, mRNA.
UHRF1BP1	Homo sapiens UHRF1 binding protein 1 (UHRF1BP1), mRNA.
ULBP3	Homo sapiens UL16 binding protein 3 (ULBP3), mRNA.
UNC13B	Homo sapiens unc-13 homolog B (C. elegans) (UNC13B), mRNA.
UNC5B	Homo sapiens unc-5 homolog B (C. elegans) (UNC5B), transcript variant 1, mRNA.
UPP1	Homo sapiens uridine phosphorylase 1 (UPP1), transcript variant 2, mRNA.
USMG5	Homo sapiens up-regulated during skeletal muscle growth 5 homolog (mouse) (USMG5), transcript variant 2, mRNA.
USO1	Homo sapiens USO1 vesicle transport factor (USO1), mRNA.
USP1	Homo sapiens ubiquitin specific peptidase 1 (USP1), transcript variant 1, mRNA.
USP6NL	Homo sapiens USP6 N-terminal like (USP6NL), transcript variant 1, mRNA.
UTP11L	Homo sapiens UTP11-like, U3 small nucleolar ribonucleoprotein, (yeast) (UTP11L), mRNA.
UTP15	Homo sapiens UTP15, U3 small nucleolar ribonucleoprotein, homolog (S. cerevisiae) (UTP15), mRNA.
VASP	Homo sapiens vasodilator-stimulated phosphoprotein (VASP), mRNA.
VCAM1	Homo sapiens vascular cell adhesion molecule 1 (VCAM1), transcript variant 3, mRNA.
VCL	Homo sapiens vinculin (VCL), transcript variant 1, mRNA.
VGLL3	Homo sapiens vestigial like 3 (Drosophila) (VGLL3), mRNA.
VLDLR	Homo sapiens very low density lipoprotein receptor (VLDLR), transcript variant 1, mRNA.
VOPP1	Homo sapiens vesicular, overexpressed in cancer, prosurvival protein 1 (VOPP1), mRNA.
WARS	Homo sapiens tryptophanyl-tRNA synthetase (WARS), transcript variant 1, mRNA.
WDR1	Homo sapiens WD repeat domain 1 (WDR1), transcript variant 1, mRNA.
WDR41	Homo sapiens WD repeat domain 41 (WDR41), mRNA.
WDR61	Homo sapiens WD repeat domain 61 (WDR61), mRNA.
WEE1	Homo sapiens WEE1 homolog (S. pombe) (WEE1), transcript variant 1, mRNA.
WSB2	Homo sapiens WD repeat and SOCS box containing 2 (WSB2), mRNA.
WWTR1	Homo sapiens WW domain containing transcription regulator 1 (WWTR1), transcript variant 2, mRNA.
XBP1	Homo sapiens X-box binding protein 1 (XBP1), transcript variant 1, mRNA.
XPOT	Homo sapiens exportin, tRNA (XPOT), mRNA.
XXYLT1	Homo sapiens xyloside xylosyltransferase 1 (XXYLT1), mRNA.
YAP1	Homo sapiens Yes-associated protein 1 (YAP1), transcript variant 1, mRNA.
YARS	Homo sapiens tyrosyl-tRNA synthetase (YARS), mRNA.
YBX1	Homo sapiens Y box binding protein 1 (YBX1), mRNA.
YIF1B	Homo sapiens Yip1 interacting factor homolog B (S. cerevisiae) (YIF1B), transcript variant 7, mRNA.
YWHAG	Homo sapiens tyrosine 3-monooxygenase/tryptophan 5-monooxygenase activation protein, gamma polypeptide (YWHAG), mRNA.
ZBTB8OS	Homo sapiens zinc finger and BTB domain containing 8 opposite strand (ZBTB8OS), mRNA.
ZC3H15	Homo sapiens zinc finger CCCH-type containing 15 (ZC3H15), mRNA.
ZDHHC2	Homo sapiens zinc finger, DHHC-type containing 2 (ZDHHC2), mRNA.
ZNF121	Homo sapiens zinc finger protein 121 (ZNF121), mRNA.
ZNF124	Homo sapiens zinc finger protein 124 (ZNF124), transcript variant 1, mRNA.
ZNF143	Homo sapiens zinc finger protein 143 (ZNF143), mRNA.
ZNF146	Homo sapiens zinc finger protein 146 (ZNF146), transcript variant 1, mRNA.
ZNF274	Homo sapiens zinc finger protein 274 (ZNF274), transcript variant ZNF274c, mRNA.
ZNF281	Homo sapiens zinc finger protein 281 (ZNF281), mRNA.
ZNF320	Homo sapiens zinc finger protein 320 (ZNF320), mRNA.
ZNF354A	Homo sapiens zinc finger protein 354A (ZNF354A), mRNA.
ZNF506	Homo sapiens zinc finger protein 506 (ZNF506), transcript variant 1, mRNA.
ZNF583	Homo sapiens zinc finger protein 583 (ZNF583), transcript variant 1, mRNA.
ZNF641	Homo sapiens zinc finger protein 641 (ZNF641), transcript variant 1, mRNA.
ZNF697	Homo sapiens zinc finger protein 697 (ZNF697), mRNA.
ZNF850	Homo sapiens zinc finger protein 850 (ZNF850), transcript variant 1, mRNA.
ZNF93	Homo sapiens zinc finger protein 93 (ZNF93), mRNA.
ZSWIM4	Homo sapiens zinc finger, SWIM-type containing 4 (ZSWIM4), mRNA.
ZWILCH	Homo sapiens zwilch kinetochore protein (ZWILCH), transcript variant 1, mRNA.
ZWINT	Homo sapiens ZW10 interacting kinetochore protein (ZWINT), transcript variant 1, mRNA.

## Sheet: DOWN Day_-2_Day_0
Genes down-regulated between Day -2 and Day 0
Gene Symbol	Description
AASS	Homo sapiens aminoadipate-semialdehyde synthase (AASS), nuclear gene encoding mitochondrial protein, mRNA.
ABCA10,ABCA5	-
ABL2	Homo sapiens v-abl Abelson murine leukemia viral oncogene homolog 2 (ABL2), transcript variant g, mRNA.
ABLIM3	Homo sapiens actin binding LIM protein family, member 3 (ABLIM3), mRNA.
ACOX2	Homo sapiens acyl-CoA oxidase 2, branched chain (ACOX2), mRNA.
ACSF2	Homo sapiens acyl-CoA synthetase family member 2 (ACSF2), mRNA.
ADAMTS15	Homo sapiens ADAM metallopeptidase with thrombospondin type 1 motif, 15 (ADAMTS15), mRNA.
ADIRF,AGAP11	-
ADM	Homo sapiens adrenomedullin (ADM), mRNA.
ADORA2A	Homo sapiens adenosine A2a receptor (ADORA2A), mRNA.
ADRA2C	Homo sapiens adrenoceptor alpha 2C (ADRA2C), mRNA.
ADRB2	Homo sapiens adrenoceptor beta 2, surface (ADRB2), mRNA.
AGFG2	Homo sapiens ArfGAP with FG repeats 2 (AGFG2), mRNA.
AGMO	Homo sapiens alkylglycerol monooxygenase (AGMO), mRNA.
AHNAK2	Homo sapiens AHNAK nucleoprotein 2 (AHNAK2), mRNA.
AIG1	Homo sapiens androgen-induced 1 (AIG1), mRNA.
AIM1	Homo sapiens absent in melanoma 1 (AIM1), mRNA.
ALDH1B1	Homo sapiens aldehyde dehydrogenase 1 family, member B1 (ALDH1B1), nuclear gene encoding mitochondrial protein, mRNA.
ALMS1	Homo sapiens Alstrom syndrome 1 (ALMS1), mRNA.
AMOT	Homo sapiens angiomotin (AMOT), transcript variant 2, mRNA.
AMOTL2	Homo sapiens angiomotin like 2 (AMOTL2), mRNA.
AMT,NICN1	-
ANGPT1	Homo sapiens angiopoietin 1 (ANGPT1), transcript variant 1, mRNA.
ANK1	Homo sapiens ankyrin 1, erythrocytic (ANK1), transcript variant 9, mRNA.
ANK3	Homo sapiens ankyrin 3, node of Ranvier (ankyrin G) (ANK3), transcript variant 4, mRNA.
ANKRD33B	Homo sapiens ankyrin repeat domain 33B (ANKRD33B), mRNA.
ANKRD35	Homo sapiens ankyrin repeat domain 35 (ANKRD35), mRNA.
ANKRD36	Homo sapiens ankyrin repeat domain 36 (ANKRD36), mRNA.
ANLN	Homo sapiens anillin, actin binding protein (ANLN), mRNA.
AOX1	Homo sapiens aldehyde oxidase 1 (AOX1), mRNA.
APBA1	Homo sapiens amyloid beta (A4) precursor protein-binding, family A, member 1 (APBA1), mRNA.
APLP1	Homo sapiens amyloid beta (A4) precursor-like protein 1 (APLP1), transcript variant 2, mRNA.
APLP2	Homo sapiens amyloid beta (A4) precursor-like protein 2 (APLP2), transcript variant 1, mRNA.
APOBEC3A,APOBEC3A_B,APOBEC3B,APOBEC3D	-
APOBEC3G	Homo sapiens apolipoprotein B mRNA editing enzyme, catalytic polypeptide-like 3G (APOBEC3G), mRNA.
APOL1	Homo sapiens apolipoprotein L, 1 (APOL1), transcript variant 2, mRNA.
APOL3	Homo sapiens apolipoprotein L, 3 (APOL3), transcript variant beta/a, mRNA.
ARHGAP18	Homo sapiens Rho GTPase activating protein 18 (ARHGAP18), mRNA.
ARHGAP20	Homo sapiens Rho GTPase activating protein 20 (ARHGAP20), transcript variant 1, mRNA.
ARHGAP22	Homo sapiens Rho GTPase activating protein 22 (ARHGAP22), transcript variant 6, non-coding RNA.
ARHGAP6	Homo sapiens Rho GTPase activating protein 6 (ARHGAP6), transcript variant 4, mRNA.
ARHGDIB	Homo sapiens Rho GDP dissociation inhibitor (GDI) beta (ARHGDIB), mRNA.
ARMCX4	Homo sapiens armadillo repeat containing, X-linked 4 (ARMCX4), transcript variant 1, mRNA.
ARNT2	Homo sapiens aryl-hydrocarbon receptor nuclear translocator 2 (ARNT2), mRNA.
ARNTL	Homo sapiens aryl hydrocarbon receptor nuclear translocator-like (ARNTL), transcript variant 3, mRNA.
ARSJ	Homo sapiens arylsulfatase family, member J (ARSJ), mRNA.
ASF1B	Homo sapiens anti-silencing function 1B histone chaperone (ASF1B), mRNA.
ATHL1	Homo sapiens ATH1, acid trehalase-like 1 (yeast) (ATHL1), mRNA.
ATOH8	Homo sapiens atonal homolog 8 (Drosophila) (ATOH8), mRNA.
ATP8B1	Homo sapiens ATPase, aminophospholipid transporter, class I, type 8B, member 1 (ATP8B1), mRNA.
BAMBI	Homo sapiens BMP and activin membrane-bound inhibitor homolog (Xenopus laevis) (BAMBI), mRNA.
BARD1	Homo sapiens BRCA1 associated RING domain 1 (BARD1), mRNA.
BCL7A	Homo sapiens B-cell CLL/lymphoma 7A (BCL7A), transcript variant 1, mRNA.
BIRC3	Homo sapiens baculoviral IAP repeat containing 3 (BIRC3), transcript variant 1, mRNA.
BIRC5	Homo sapiens baculoviral IAP repeat containing 5 (BIRC5), transcript variant 3, mRNA.
BLOC1S1,RDH5	-
BRIP1	Homo sapiens BRCA1 interacting protein C-terminal helicase 1 (BRIP1), mRNA.
BTN3A1	Homo sapiens butyrophilin, subfamily 3, member A1 (BTN3A1), transcript variant 4, mRNA.
BTN3A2	Homo sapiens butyrophilin, subfamily 3, member A2 (BTN3A2), transcript variant 1, mRNA.
BUB1	Homo sapiens BUB1 mitotic checkpoint serine/threonine kinase (BUB1), mRNA.
C16orf74	Homo sapiens chromosome 16 open reading frame 74 (C16orf74), mRNA.
C1orf85	Homo sapiens chromosome 1 open reading frame 85 (C1orf85), transcript variant 2, mRNA.
C1RL	Homo sapiens complement component 1, r subcomponent-like (C1RL), mRNA.
C4orf22,FGF5	-
C5	Homo sapiens complement component 5 (C5), mRNA.
C5orf30	Homo sapiens chromosome 5 open reading frame 30 (C5orf30), mRNA.
C5orf4	-
C7orf10	Homo sapiens chromosome 7 open reading frame 10 (C7orf10), transcript variant 1, mRNA.
CABLES1	Homo sapiens Cdk5 and Abl enzyme substrate 1 (CABLES1), transcript variant 2, mRNA.
CACFD1	Homo sapiens calcium channel flower domain containing 1 (CACFD1), transcript variant 3, mRNA.
CADPS2	Homo sapiens Ca++-dependent secretion activator 2 (CADPS2), transcript variant 3, mRNA.
CALM3	Homo sapiens calmodulin 3 (phosphorylase kinase, delta) (CALM3), mRNA.
CAMK2N1	Homo sapiens calcium/calmodulin-dependent protein kinase II inhibitor 1 (CAMK2N1), mRNA.
CARD10	Homo sapiens caspase recruitment domain family, member 10 (CARD10), mRNA.
CASC5	Homo sapiens cancer susceptibility candidate 5 (CASC5), transcript variant 1, mRNA.
CCBE1	Homo sapiens collagen and calcium binding EGF domains 1 (CCBE1), mRNA.
CCDC136	Homo sapiens coiled-coil domain containing 136 (CCDC136), transcript variant 1, mRNA.
CCDC61	Homo sapiens coiled-coil domain containing 61 (CCDC61), mRNA.
CCL2	Homo sapiens chemokine (C-C motif) ligand 2 (CCL2), mRNA.
CCL5	Homo sapiens chemokine (C-C motif) ligand 5 (CCL5), mRNA.
CCNL1	Homo sapiens cyclin L1 (CCNL1), mRNA.
CCS	Homo sapiens copper chaperone for superoxide dismutase (CCS), mRNA.
CD274	Homo sapiens CD274 molecule (CD274), transcript variant 1, mRNA.
CD68	Homo sapiens CD68 molecule (CD68), transcript variant 1, mRNA.
CDC20	Homo sapiens cell division cycle 20 (CDC20), mRNA.
CDC25A	Homo sapiens cell division cycle 25A (CDC25A), transcript variant 1, mRNA.
CDC42EP3	Homo sapiens CDC42 effector protein (Rho GTPase binding) 3 (CDC42EP3), transcript variant 2, mRNA.
CDC45	Homo sapiens cell division cycle 45 (CDC45), transcript variant 1, mRNA.
CDCA5	Homo sapiens cell division cycle associated 5 (CDCA5), mRNA.
CDH18	Homo sapiens cadherin 18, type 2 (CDH18), transcript variant 2, mRNA.
CDH24	Homo sapiens cadherin 24, type 2 (CDH24), transcript variant 1, mRNA.
CDK15	Homo sapiens cyclin-dependent kinase 15 (CDK15), transcript variant 1, mRNA.
CDKN3	Homo sapiens cyclin-dependent kinase inhibitor 3 (CDKN3), transcript variant 1, mRNA.
CEND1	Homo sapiens cell cycle exit and neuronal differentiation 1 (CEND1), mRNA.
CENPF	Homo sapiens centromere protein F, 350/400kDa (CENPF), mRNA.
CENPM	Homo sapiens centromere protein M (CENPM), transcript variant 1, mRNA.
CEP250	Homo sapiens centrosomal protein 250kDa (CEP250), mRNA.
CEP55	Homo sapiens centrosomal protein 55kDa (CEP55), transcript variant 1, mRNA.
CES4A	Homo sapiens carboxylesterase 4A (CES4A), transcript variant 3, mRNA.
CHAF1B	Homo sapiens chromatin assembly factor 1, subunit B (p60) (CHAF1B), mRNA.
CITED2	Homo sapiens Cbp/p300-interacting transactivator, with Glu/Asp-rich carboxy-terminal domain, 2 (CITED2), transcript variant 3, mRNA.
CLDN11	Homo sapiens claudin 11 (CLDN11), transcript variant 1, mRNA.
CLEC3B	Homo sapiens C-type lectin domain family 3, member B (CLEC3B), mRNA.
CLSPN	Homo sapiens claspin (CLSPN), transcript variant 1, mRNA.
CMBL	Homo sapiens carboxymethylenebutenolidase homolog (Pseudomonas) (CMBL), mRNA.
COL21A1	Homo sapiens collagen, type XXI, alpha 1 (COL21A1), mRNA.
COL8A1	Homo sapiens collagen, type VIII, alpha 1 (COL8A1), transcript variant 1, mRNA.
COLEC12	Homo sapiens collectin sub-family member 12 (COLEC12), mRNA.
CPA4	Homo sapiens carboxypeptidase A4 (CPA4), transcript variant 1, mRNA.
CRYL1	Homo sapiens crystallin, lambda 1 (CRYL1), mRNA.
CSF1	Homo sapiens colony stimulating factor 1 (macrophage) (CSF1), transcript variant 3, mRNA.
CUL7	Homo sapiens cullin 7 (CUL7), transcript variant 2, mRNA.
CYB5A	Homo sapiens cytochrome b5 type A (microsomal) (CYB5A), transcript variant 2, mRNA.
DAAM2	Homo sapiens dishevelled associated activator of morphogenesis 2 (DAAM2), transcript variant 1, mRNA.
DDB2	Homo sapiens damage-specific DNA binding protein 2, 48kDa (DDB2), mRNA.
DENND3	Homo sapiens DENN/MADD domain containing 3 (DENND3), mRNA.
DHCR24	Homo sapiens 24-dehydrocholesterol reductase (DHCR24), mRNA.
DHX35	Homo sapiens DEAH (Asp-Glu-Ala-His) box polypeptide 35 (DHX35), transcript variant 3, non-coding RNA.
DLGAP5	Homo sapiens discs, large (Drosophila) homolog-associated protein 5 (DLGAP5), transcript variant 2, mRNA.
DMC1	Homo sapiens DNA meiotic recombinase 1 (DMC1), transcript variant 1, mRNA.
DNMT3B	Homo sapiens DNA (cytosine-5-)-methyltransferase 3 beta (DNMT3B), transcript variant 1, mRNA.
DPYD	Homo sapiens dihydropyrimidine dehydrogenase (DPYD), transcript variant 1, mRNA.
DSEL	Homo sapiens dermatan sulfate epimerase-like (DSEL), mRNA.
DTNA	Homo sapiens dystrobrevin, alpha (DTNA), transcript variant 2, mRNA.
DTNB	Homo sapiens dystrobrevin, beta (DTNB), transcript variant 1, mRNA.
DTX3	Homo sapiens deltex homolog 3 (Drosophila) (DTX3), mRNA.
DUSP2	Homo sapiens dual specificity phosphatase 2 (DUSP2), mRNA.
DYNC1H1	Homo sapiens dynein, cytoplasmic 1, heavy chain 1 (DYNC1H1), mRNA.
EBF2	Homo sapiens early B-cell factor 2 (EBF2), mRNA.
EBF3	Homo sapiens early B-cell factor 3 (EBF3), mRNA.
EFNB1	Homo sapiens ephrin-B1 (EFNB1), mRNA.
EGFLAM	Homo sapiens EGF-like, fibronectin type III and laminin G domains (EGFLAM), transcript variant 5, mRNA.
EGFR	Homo sapiens epidermal growth factor receptor (EGFR), transcript variant 1, mRNA.
EHD3	Homo sapiens EH-domain containing 3 (EHD3), mRNA.
EIF2AK4	Homo sapiens eukaryotic translation initiation factor 2 alpha kinase 4 (EIF2AK4), mRNA.
EIF2D	Homo sapiens eukaryotic translation initiation factor 2D (EIF2D), transcript variant 1, mRNA.
EMCN	Homo sapiens endomucin (EMCN), transcript variant 1, mRNA.
EMILIN2	Homo sapiens elastin microfibril interfacer 2 (EMILIN2), mRNA.
EPB41L1	Homo sapiens erythrocyte membrane protein band 4.1-like 1 (EPB41L1), transcript variant 3, mRNA.
EPB41L4B	Homo sapiens erythrocyte membrane protein band 4.1 like 4B (EPB41L4B), transcript variant 2, mRNA.
ERAP2	Homo sapiens endoplasmic reticulum aminopeptidase 2 (ERAP2), transcript variant 1, mRNA.
ERCC1	Homo sapiens excision repair cross-complementing rodent repair deficiency, complementation group 1 (includes overlapping antisense sequence) (ERCC1), transcript variant 2, mRNA.
ERCC2	Homo sapiens excision repair cross-complementing rodent repair deficiency, complementation group 2 (ERCC2), transcript variant 1, mRNA.
ETFB	Homo sapiens electron-transfer-flavoprotein, beta polypeptide (ETFB), transcript variant 1, mRNA.
EWSR1	Homo sapiens EWS RNA-binding protein 1 (EWSR1), transcript variant 1, mRNA.
F10	Homo sapiens coagulation factor X (F10), mRNA.
F2RL2	Homo sapiens coagulation factor II (thrombin) receptor-like 2 (F2RL2), transcript variant 2, mRNA.
FAH	Homo sapiens fumarylacetoacetate hydrolase (fumarylacetoacetase) (FAH), mRNA.
FAIM2	Homo sapiens Fas apoptotic inhibitory molecule 2 (FAIM2), mRNA.
FAM111B	Homo sapiens family with sequence similarity 111, member B (FAM111B), transcript variant 1, mRNA.
FAM171B	Homo sapiens family with sequence similarity 171, member B (FAM171B), mRNA.
FAM212B	Homo sapiens family with sequence similarity 212, member B (FAM212B), transcript variant 2, mRNA.
FAM46B	Homo sapiens family with sequence similarity 46, member B (FAM46B), mRNA.
FAM64A	Homo sapiens family with sequence similarity 64, member A (FAM64A), transcript variant 1, mRNA.
FAM83D	Homo sapiens family with sequence similarity 83, member D (FAM83D), mRNA.
FAM98B	Homo sapiens family with sequence similarity 98, member B (FAM98B), transcript variant 1, mRNA.
FAT4	Homo sapiens FAT atypical cadherin 4 (FAT4), mRNA.
FBLIM1	Homo sapiens filamin binding LIM protein 1 (FBLIM1), transcript variant 1, mRNA.
FBXO44	Homo sapiens F-box protein 44 (FBXO44), transcript variant 1, mRNA.
FBXO5	Homo sapiens F-box protein 5 (FBXO5), transcript variant 2, mRNA.
FDXR	Homo sapiens ferredoxin reductase (FDXR), transcript variant 4, mRNA.
FEN1	Homo sapiens flap structure-specific endonuclease 1 (FEN1), mRNA.
FES	Homo sapiens feline sarcoma oncogene (FES), transcript variant 1, mRNA.
FGD4	Homo sapiens FYVE, RhoGEF and PH domain containing 4 (FGD4), mRNA.
FKBP5	Homo sapiens FK506 binding protein 5 (FKBP5), transcript variant 1, mRNA.
FLOT1	Homo sapiens flotillin 1 (FLOT1), mRNA.
FLRT3	Homo sapiens fibronectin leucine rich transmembrane protein 3 (FLRT3), transcript variant 2, mRNA.
FLT3LG	Homo sapiens fms-related tyrosine kinase 3 ligand (FLT3LG), transcript variant 3, mRNA.
FNDC4	Homo sapiens fibronectin type III domain containing 4 (FNDC4), mRNA.
FOSL1	Homo sapiens FOS-like antigen 1 (FOSL1), mRNA.
FRMD3	Homo sapiens FERM domain containing 3 (FRMD3), transcript variant 2, mRNA.
FUS	Homo sapiens fused in sarcoma (FUS), transcript variant 3, mRNA.
GALT	Homo sapiens galactose-1-phosphate uridylyltransferase (GALT), transcript variant 1, mRNA.
GAMT	Homo sapiens guanidinoacetate N-methyltransferase (GAMT), transcript variant 1, mRNA.
GBP2	Homo sapiens guanylate binding protein 2, interferon-inducible (GBP2), mRNA.
GCAT	Homo sapiens glycine C-acetyltransferase (GCAT), nuclear gene encoding mitochondrial protein, transcript variant 1, mRNA.
GCNT1	Homo sapiens glucosaminyl (N-acetyl) transferase 1, core 2 (GCNT1), transcript variant 2, mRNA.
GDF5	Homo sapiens growth differentiation factor 5 (GDF5), mRNA.
GEM	Homo sapiens GTP binding protein overexpressed in skeletal muscle (GEM), transcript variant 2, mRNA.
GEMIN6	Homo sapiens gem (nuclear organelle) associated protein 6 (GEMIN6), mRNA.
GGH	Homo sapiens gamma-glutamyl hydrolase (conjugase, folylpolygammaglutamyl hydrolase) (GGH), mRNA.
GINS2	Homo sapiens GINS complex subunit 2 (Psf2 homolog) (GINS2), mRNA.
GJC1	Homo sapiens gap junction protein, gamma 1, 45kDa (GJC1), transcript variant 1, mRNA.
GLDC	Homo sapiens glycine dehydrogenase (decarboxylating) (GLDC), nuclear gene encoding mitochondrial protein, mRNA.
GPD2	Homo sapiens glycerol-3-phosphate dehydrogenase 2 (mitochondrial) (GPD2), nuclear gene encoding mitochondrial protein, transcript variant 1, mRNA.
GSDMD	Homo sapiens gasdermin D (GSDMD), transcript variant 2, mRNA.
GSTM2	Homo sapiens glutathione S-transferase mu 2 (muscle) (GSTM2), transcript variant 2, mRNA.
GSTT1	Homo sapiens glutathione S-transferase theta 1 (GSTT1), mRNA.
H2AFJ	Homo sapiens H2A histone family, member J (H2AFJ), transcript variant 2, non-coding RNA.
H6PD	Homo sapiens hexose-6-phosphate dehydrogenase (glucose 1-dehydrogenase) (H6PD), mRNA.
HDAC1	Homo sapiens histone deacetylase 1 (HDAC1), mRNA.
HDAC9	Homo sapiens histone deacetylase 9 (HDAC9), transcript variant 4, mRNA.
HERC6	Homo sapiens HECT and RLD domain containing E3 ubiquitin protein ligase family member 6 (HERC6), transcript variant 1, mRNA.
HHIP	Homo sapiens hedgehog interacting protein (HHIP), mRNA.
HIST1H1B	Homo sapiens histone cluster 1, H1b (HIST1H1B), mRNA.
HIST1H2AE	Homo sapiens histone cluster 1, H2ae (HIST1H2AE), mRNA.
HIST1H2AG	Homo sapiens histone cluster 1, H2ag (HIST1H2AG), mRNA.
HIST1H2AI	-
HIST1H2AJ	Homo sapiens histone cluster 1, H2aj (HIST1H2AJ), mRNA.
HIST1H2AL	Homo sapiens histone cluster 1, H2al (HIST1H2AL), mRNA.
HIST1H2BE	Homo sapiens histone cluster 1, H2be (HIST1H2BE), mRNA.
HIST1H2BH,HIST1H2BI	-
HIST1H2BJ	Homo sapiens histone cluster 1, H2bj (HIST1H2BJ), mRNA.
HIST1H2BM	Homo sapiens histone cluster 1, H2bm (HIST1H2BM), mRNA.
HIST1H2BO	Homo sapiens histone cluster 1, H2bo (HIST1H2BO), mRNA.
HIST1H3B	Homo sapiens histone cluster 1, H3b (HIST1H3B), mRNA.
HIST1H3C	Homo sapiens histone cluster 1, H3c (HIST1H3C), mRNA.
HIST1H3F	Homo sapiens histone cluster 1, H3f (HIST1H3F), mRNA.
HIST1H3H	Homo sapiens histone cluster 1, H3h (HIST1H3H), mRNA.
HIST1H3J	Homo sapiens histone cluster 1, H3j (HIST1H3J), mRNA.
HIST1H4A	Homo sapiens histone cluster 1, H4a (HIST1H4A), mRNA.
HJURP	Homo sapiens Holliday junction recognition protein (HJURP), mRNA.
HMGA1	Homo sapiens high mobility group AT-hook 1 (HMGA1), transcript variant 1, mRNA.
HMOX1	Homo sapiens heme oxygenase (decycling) 1 (HMOX1), mRNA.
HSD17B8	Homo sapiens hydroxysteroid (17-beta) dehydrogenase 8 (HSD17B8), mRNA.
HSPA2	Homo sapiens heat shock 70kDa protein 2 (HSPA2), mRNA.
HTT	Homo sapiens huntingtin (HTT), mRNA.
ICAM1	Homo sapiens intercellular adhesion molecule 1 (ICAM1), mRNA.
ICAM2	Homo sapiens intercellular adhesion molecule 2 (ICAM2), transcript variant 3, mRNA.
ID1	Homo sapiens inhibitor of DNA binding 1, dominant negative helix-loop-helix protein (ID1), transcript variant 1, mRNA.
ID2	Homo sapiens inhibitor of DNA binding 2, dominant negative helix-loop-helix protein (ID2), mRNA.
IFFO1	Homo sapiens intermediate filament family orphan 1 (IFFO1), transcript variant 5, mRNA.
IFI27,IFI27L1	-
IFI27L2	Homo sapiens interferon, alpha-inducible protein 27-like 2 (IFI27L2), mRNA.
IFI30	Homo sapiens interferon, gamma-inducible protein 30 (IFI30), mRNA.
IFI35	Homo sapiens interferon-induced protein 35 (IFI35), mRNA.
IFIT3	Homo sapiens interferon-induced protein with tetratricopeptide repeats 3 (IFIT3), transcript variant 2, mRNA.
IFITM2	Homo sapiens interferon induced transmembrane protein 2 (IFITM2), mRNA.
IGF2BP3	Homo sapiens insulin-like growth factor 2 mRNA binding protein 3 (IGF2BP3), mRNA.
IKBKE	Homo sapiens inhibitor of kappa light polypeptide gene enhancer in B-cells, kinase epsilon (IKBKE), transcript variant 1, mRNA.
IKZF2	Homo sapiens IKAROS family zinc finger 2 (Helios) (IKZF2), transcript variant 2, mRNA.
IL11	Homo sapiens interleukin 11 (IL11), transcript variant 1, mRNA.
IL17RE	Homo sapiens interleukin 17 receptor E (IL17RE), transcript variant 5, mRNA.
IL21R	Homo sapiens interleukin 21 receptor (IL21R), transcript variant 3, mRNA.
INPP4B	Homo sapiens inositol polyphosphate-4-phosphatase, type II, 105kDa (INPP4B), transcript variant 1, mRNA.
INSC	Homo sapiens inscuteable homolog (Drosophila) (INSC), transcript variant 5, mRNA.
IQGAP3	Homo sapiens IQ motif containing GTPase activating protein 3 (IQGAP3), mRNA.
IQSEC2	Homo sapiens IQ motif and Sec7 domain 2 (IQSEC2), transcript variant 1, mRNA.
IRAK2	Homo sapiens interleukin-1 receptor-associated kinase 2 (IRAK2), mRNA.
ISG15	Homo sapiens ISG15 ubiquitin-like modifier (ISG15), mRNA.
ITGA3	Homo sapiens integrin, alpha 3 (antigen CD49C, alpha 3 subunit of VLA-3 receptor) (ITGA3), transcript variant a, mRNA.
ITGA7	Homo sapiens integrin, alpha 7 (ITGA7), transcript variant 1, mRNA.
ITGB8	Homo sapiens integrin, beta 8 (ITGB8), mRNA.
ITM2C	Homo sapiens integral membrane protein 2C (ITM2C), transcript variant 1, mRNA.
IZUMO4	Homo sapiens IZUMO family member 4 (IZUMO4), transcript variant 3, mRNA.
JRK	Homo sapiens jerky homolog (mouse) (JRK), transcript variant 2, mRNA.
JUN	Homo sapiens jun proto-oncogene (JUN), mRNA.
KCNJ2	Homo sapiens potassium inwardly-rectifying channel, subfamily J, member 2 (KCNJ2), mRNA.
KCNQ1OT1	Homo sapiens KCNQ1 opposite strand/antisense transcript 1 (non-protein coding) (KCNQ1OT1), non-coding RNA.
KCTD12	Homo sapiens potassium channel tetramerisation domain containing 12 (KCTD12), mRNA.
KHDRBS3	Homo sapiens KH domain containing, RNA binding, signal transduction associated 3 (KHDRBS3), mRNA.
KIAA0319L	Homo sapiens KIAA0319-like (KIAA0319L), mRNA.
KIAA1217	Homo sapiens KIAA1217 (KIAA1217), transcript variant 1, mRNA.
KIAA1324L	Homo sapiens KIAA1324-like (KIAA1324L), transcript variant 1, mRNA.
KIF15	Homo sapiens kinesin family member 15 (KIF15), mRNA.
KIF18A	Homo sapiens kinesin family member 18A (KIF18A), mRNA.
KIF7	Homo sapiens kinesin family member 7 (KIF7), mRNA.
KIFC1	Homo sapiens kinesin family member C1 (KIFC1), mRNA.
KIRREL3	Homo sapiens kin of IRRE like 3 (Drosophila) (KIRREL3), transcript variant 1, mRNA.
KIT	Homo sapiens v-kit Hardy-Zuckerman 4 feline sarcoma viral oncogene homolog (KIT), transcript variant 1, mRNA.
KLHL22	Homo sapiens kelch-like family member 22 (KLHL22), transcript variant 1, mRNA.
KLHL4	Homo sapiens kelch-like family member 4 (KLHL4), transcript variant 2, mRNA.
KNTC1	Homo sapiens kinetochore associated 1 (KNTC1), mRNA.
KRT17	Homo sapiens keratin 17 (KRT17), mRNA.
KRT19	Homo sapiens keratin 19 (KRT19), mRNA.
KRTAP1-5	Homo sapiens keratin associated protein 1-5 (KRTAP1-5), mRNA.
LAMA1	Homo sapiens laminin, alpha 1 (LAMA1), mRNA.
LAMTOR4	Homo sapiens late endosomal/lysosomal adaptor, MAPK and MTOR activator 4 (LAMTOR4), mRNA.
LDLR	Homo sapiens low density lipoprotein receptor (LDLR), transcript variant 2, mRNA.
LEPREL1	Homo sapiens leprecan-like 1 (LEPREL1), transcript variant 2, mRNA.
LGALS1	Homo sapiens lectin, galactoside-binding, soluble, 1 (LGALS1), mRNA.
LIG1	Homo sapiens ligase I, DNA, ATP-dependent (LIG1), mRNA.
LOC100190986	Homo sapiens uncharacterized LOC100190986 (LOC100190986), non-coding RNA.
LOC100288181	Homo sapiens uncharacterized LOC100288181 (LOC100288181), non-coding RNA.
LOC100505865	-
LOC100506233	Homo sapiens uncharacterized LOC100506233 (LOC100506233), non-coding RNA.
LOC152742	Homo sapiens uncharacterized LOC152742 (LOC152742), non-coding RNA.
LOC344595	-
LPCAT4	Homo sapiens lysophosphatidylcholine acyltransferase 4 (LPCAT4), mRNA.
LPIN1	Homo sapiens lipin 1 (LPIN1), transcript variant 3, mRNA.
LPIN3	Homo sapiens lipin 3 (LPIN3), mRNA.
LRIG3	Homo sapiens leucine-rich repeats and immunoglobulin-like domains 3 (LRIG3), transcript variant 1, mRNA.
LRRC41	Homo sapiens leucine rich repeat containing 41 (LRRC41), mRNA.
LRRN4CL	Homo sapiens LRRN4 C-terminal like (LRRN4CL), mRNA.
LSS	Homo sapiens lanosterol synthase (2,3-oxidosqualene-lanosterol cyclase) (LSS), transcript variant 1, mRNA.
LY6K	Homo sapiens lymphocyte antigen 6 complex, locus K (LY6K), transcript variant 1, mRNA.
LYPD1	Homo sapiens LY6/PLAUR domain containing 1 (LYPD1), transcript variant 2, mRNA.
MAF	Homo sapiens v-maf musculoaponeurotic fibrosarcoma oncogene homolog (avian) (MAF), transcript variant 1, mRNA.
MAGI1	Homo sapiens membrane associated guanylate kinase, WW and PDZ domain containing 1 (MAGI1), transcript variant 1, mRNA.
MAP3K5	Homo sapiens mitogen-activated protein kinase kinase kinase 5 (MAP3K5), mRNA.
MAP6	Homo sapiens microtubule-associated protein 6 (MAP6), transcript variant 1, mRNA.
MAPK11	Homo sapiens mitogen-activated protein kinase 11 (MAPK11), mRNA.
MAPK8IP3	Homo sapiens mitogen-activated protein kinase 8 interacting protein 3 (MAPK8IP3), transcript variant 1, mRNA.
MAPKBP1	Homo sapiens mitogen-activated protein kinase binding protein 1 (MAPKBP1), transcript variant 1, mRNA.
MARC2	Homo sapiens mitochondrial amidoxime reducing component 2 (MARC2), nuclear gene encoding mitochondrial protein, mRNA.
MASP2	Homo sapiens mannan-binding lectin serine peptidase 2 (MASP2), transcript variant 1, mRNA.
MAVS	Homo sapiens mitochondrial antiviral signaling protein (MAVS), nuclear gene encoding mitochondrial protein, transcript variant 3, mRNA.
MCAM	Homo sapiens melanoma cell adhesion molecule (MCAM), mRNA.
MCM5	Homo sapiens minichromosome maintenance complex component 5 (MCM5), mRNA.
MEOX2	Homo sapiens mesenchyme homeobox 2 (MEOX2), mRNA.
MET	Homo sapiens met proto-oncogene (hepatocyte growth factor receptor) (MET), transcript variant 2, mRNA.
METTL7A	Homo sapiens methyltransferase like 7A (METTL7A), mRNA.
MGMT	Homo sapiens O-6-methylguanine-DNA methyltransferase (MGMT), mRNA.
MID1	Homo sapiens midline 1 (Opitz/BBB syndrome) (MID1), transcript variant 4, mRNA.
MKI67	Homo sapiens antigen identified by monoclonal antibody Ki-67 (MKI67), transcript variant 1, mRNA.
MMP1	Homo sapiens matrix metallopeptidase 1 (interstitial collagenase) (MMP1), transcript variant 1, mRNA.
MMP11	Homo sapiens matrix metallopeptidase 11 (stromelysin 3) (MMP11), mRNA.
MOK	Homo sapiens MOK protein kinase (MOK), transcript variant 1, mRNA.
MOV10	Homo sapiens Mov10, Moloney leukemia virus 10, homolog (mouse) (MOV10), transcript variant 2, mRNA.
MPP1	Homo sapiens membrane protein, palmitoylated 1, 55kDa (MPP1), transcript variant 4, mRNA.
MPP4	Homo sapiens membrane protein, palmitoylated 4 (MAGUK p55 subfamily member 4) (MPP4), mRNA.
MPZ	Homo sapiens myelin protein zero (MPZ), mRNA.
MRPL23	Homo sapiens mitochondrial ribosomal protein L23 (MRPL23), nuclear gene encoding mitochondrial protein, mRNA.
MRVI1	Homo sapiens murine retrovirus integration site 1 homolog (MRVI1), transcript variant 4, mRNA.
MT1E	Homo sapiens metallothionein 1E (MT1E), mRNA.
MT1L	Homo sapiens metallothionein 1L (gene/pseudogene) (MT1L), non-coding RNA.
MT1X	Homo sapiens metallothionein 1X (MT1X), mRNA.
MT2A	Homo sapiens metallothionein 2A (MT2A), mRNA.
MTMR9LP	Homo sapiens myotubularin related protein 9-like, pseudogene (MTMR9LP), non-coding RNA.
MVK	Homo sapiens mevalonate kinase (MVK), transcript variant 2, mRNA.
MYBL2	Homo sapiens v-myb myeloblastosis viral oncogene homolog (avian)-like 2 (MYBL2), mRNA.
MYH10	Homo sapiens myosin, heavy chain 10, non-muscle (MYH10), transcript variant 1, mRNA.
NABP1	Homo sapiens nucleic acid binding protein 1 (NABP1), transcript variant 4, non-coding RNA.
NAGA	Homo sapiens N-acetylgalactosaminidase, alpha- (NAGA), mRNA.
NAV2	Homo sapiens neuron navigator 2 (NAV2), transcript variant 5, mRNA.
NBPF10	Homo sapiens neuroblastoma breakpoint family, member 10 (NBPF10), mRNA.
NBPF7	Homo sapiens neuroblastoma breakpoint family, member 7 (NBPF7), mRNA.
NDRG4	Homo sapiens NDRG family member 4 (NDRG4), transcript variant 6, mRNA.
NEAT1	Homo sapiens nuclear paraspeckle assembly transcript 1 (non-protein coding) (NEAT1), non-coding RNA.
NEDD4L	Homo sapiens neural precursor cell expressed, developmentally down-regulated 4-like, E3 ubiquitin protein ligase (NEDD4L), transcript variant j, mRNA.
NEIL3	Homo sapiens nei endonuclease VIII-like 3 (E. coli) (NEIL3), mRNA.
NEK6	Homo sapiens NIMA-related kinase 6 (NEK6), transcript variant 1, mRNA.
NET1	Homo sapiens neuroepithelial cell transforming 1 (NET1), transcript variant 1, mRNA.
NGFRAP1	Homo sapiens nerve growth factor receptor (TNFRSF16) associated protein 1 (NGFRAP1), transcript variant 2, mRNA.
NHSL2	Homo sapiens NHS-like 2 (NHSL2), mRNA.
NLGN1	Homo sapiens neuroligin 1 (NLGN1), mRNA.
NLRC5	Homo sapiens NLR family, CARD domain containing 5 (NLRC5), mRNA.
NMT2	Homo sapiens N-myristoyltransferase 2 (NMT2), mRNA.
NOTCH2NL	Homo sapiens notch 2 N-terminal like (NOTCH2NL), mRNA.
NPTX1	Homo sapiens neuronal pentraxin I (NPTX1), mRNA.
NQO1	Homo sapiens NAD(P)H dehydrogenase, quinone 1 (NQO1), transcript variant 1, mRNA.
NR2F2	Homo sapiens nuclear receptor subfamily 2, group F, member 2 (NR2F2), transcript variant 1, mRNA.
NR3C2	Homo sapiens nuclear receptor subfamily 3, group C, member 2 (NR3C2), transcript variant 1, mRNA.
NRG1	Homo sapiens neuregulin 1 (NRG1), transcript variant ndf43b, mRNA.
NRK	Homo sapiens Nik related kinase (NRK), mRNA.
NRN1	Homo sapiens neuritin 1 (NRN1), mRNA.
NRP2	Homo sapiens neuropilin 2 (NRP2), transcript variant 1, mRNA.
NRXN2	Homo sapiens neurexin 2 (NRXN2), transcript variant alpha-1, mRNA.
NT5DC1	Homo sapiens 5'-nucleotidase domain containing 1 (NT5DC1), mRNA.
NUSAP1	Homo sapiens nucleolar and spindle associated protein 1 (NUSAP1), transcript variant 2, mRNA.
NXN	Homo sapiens nucleoredoxin (NXN), transcript variant 1, mRNA.
OAS3	Homo sapiens 2'-5'-oligoadenylate synthetase 3, 100kDa (OAS3), mRNA.
OCIAD2	Homo sapiens OCIA domain containing 2 (OCIAD2), transcript variant 1, mRNA.
OLFML2B	Homo sapiens olfactomedin-like 2B (OLFML2B), mRNA.
OSBP2	Homo sapiens oxysterol binding protein 2 (OSBP2), transcript variant 1, mRNA.
OSR1	Homo sapiens odd-skipped related 1 (Drosophila) (OSR1), mRNA.
PAFAH1B3	Homo sapiens platelet-activating factor acetylhydrolase 1b, catalytic subunit 3 (29kDa) (PAFAH1B3), transcript variant 3, mRNA.
PAG1	Homo sapiens phosphoprotein associated with glycosphingolipid microdomains 1 (PAG1), mRNA.
PAK1	Homo sapiens p21 protein (Cdc42/Rac)-activated kinase 1 (PAK1), transcript variant 1, mRNA.
PAQR4	Homo sapiens progestin and adipoQ receptor family member IV (PAQR4), mRNA.
PARP14	Homo sapiens poly (ADP-ribose) polymerase family, member 14 (PARP14), mRNA.
PCNXL2	Homo sapiens pecanex-like 2 (Drosophila) (PCNXL2), mRNA.
PDE5A	Homo sapiens phosphodiesterase 5A, cGMP-specific (PDE5A), transcript variant 1, mRNA.
PDLIM1	Homo sapiens PDZ and LIM domain 1 (PDLIM1), mRNA.
PGF	Homo sapiens placental growth factor (PGF), transcript variant 1, mRNA.
PHKA2	Homo sapiens phosphorylase kinase, alpha 2 (liver) (PHKA2), mRNA.
PHYHD1	Homo sapiens phytanoyl-CoA dioxygenase domain containing 1 (PHYHD1), transcript variant 1, mRNA.
PIDD	Homo sapiens p53-induced death domain protein (PIDD), transcript variant 3, mRNA.
PLA2G16	Homo sapiens phospholipase A2, group XVI (PLA2G16), transcript variant 2, mRNA.
PLA2G5	Homo sapiens phospholipase A2, group V (PLA2G5), mRNA.
PLEKHA2	Homo sapiens pleckstrin homology domain containing, family A (phosphoinositide binding specific) member 2 (PLEKHA2), mRNA.
PLEKHA4	Homo sapiens pleckstrin homology domain containing, family A (phosphoinositide binding specific) member 4 (PLEKHA4), transcript variant 1, mRNA.
PLEKHG4	Homo sapiens pleckstrin homology domain containing, family G (with RhoGef domain) member 4 (PLEKHG4), transcript variant 2, mRNA.
PLIN2	Homo sapiens perilipin 2 (PLIN2), transcript variant 1, mRNA.
POLE	Homo sapiens polymerase (DNA directed), epsilon, catalytic subunit (POLE), mRNA.
POLQ	Homo sapiens polymerase (DNA directed), theta (POLQ), mRNA.
POLR2L	Homo sapiens polymerase (RNA) II (DNA directed) polypeptide L, 7.6kDa (POLR2L), mRNA.
POM121L9P	Homo sapiens POM121 transmembrane nucleoporin-like 9, pseudogene (POM121L9P), non-coding RNA.
PPAP2B	Homo sapiens phosphatidic acid phosphatase type 2B (PPAP2B), mRNA.
PPARG	Homo sapiens peroxisome proliferator-activated receptor gamma (PPARG), transcript variant 1, mRNA.
PRC1	Homo sapiens protein regulator of cytokinesis 1 (PRC1), transcript variant 1, mRNA.
PREX1	Homo sapiens phosphatidylinositol-3,4,5-trisphosphate-dependent Rac exchange factor 1 (PREX1), mRNA.
PRKD1	Homo sapiens protein kinase D1 (PRKD1), mRNA.
PRSS12	Homo sapiens protease, serine, 12 (neurotrypsin, motopsin) (PRSS12), mRNA.
PRUNE2	Homo sapiens prune homolog 2 (Drosophila) (PRUNE2), mRNA.
PSEN2	Homo sapiens presenilin 2 (Alzheimer disease 4) (PSEN2), transcript variant 1, mRNA.
PSMB9	Homo sapiens proteasome (prosome, macropain) subunit, beta type, 9 (PSMB9), mRNA.
PSME1	Homo sapiens proteasome (prosome, macropain) activator subunit 1 (PA28 alpha) (PSME1), transcript variant 1, mRNA.
PSRC1	Homo sapiens proline/serine-rich coiled-coil 1 (PSRC1), transcript variant 1, mRNA.
PTGS2	Homo sapiens prostaglandin-endoperoxide synthase 2 (prostaglandin G/H synthase and cyclooxygenase) (PTGS2), mRNA.
PTPLAD2	Homo sapiens protein tyrosine phosphatase-like A domain containing 2 (PTPLAD2), mRNA.
PTPRF	Homo sapiens protein tyrosine phosphatase, receptor type, F (PTPRF), transcript variant 1, mRNA.
PTPRQ	Homo sapiens protein tyrosine phosphatase, receptor type, Q (PTPRQ), mRNA.
PTTG1	Homo sapiens pituitary tumor-transforming 1 (PTTG1), mRNA.
PYCARD	Homo sapiens PYD and CARD domain containing (PYCARD), transcript variant 1, mRNA.
PYGB	Homo sapiens phosphorylase, glycogen; brain (PYGB), mRNA.
QPRT	Homo sapiens quinolinate phosphoribosyltransferase (QPRT), mRNA.
RAC2	Homo sapiens ras-related C3 botulinum toxin substrate 2 (rho family, small GTP binding protein Rac2) (RAC2), mRNA.
RAPGEF3	Homo sapiens Rap guanine nucleotide exchange factor (GEF) 3 (RAPGEF3), transcript variant 1, mRNA.
RARRES3	Homo sapiens retinoic acid receptor responder (tazarotene induced) 3 (RARRES3), mRNA.
RASSF3	Homo sapiens Ras association (RalGDS/AF-6) domain family member 3 (RASSF3), transcript variant 1, mRNA.
RASSF4	Homo sapiens Ras association (RalGDS/AF-6) domain family member 4 (RASSF4), mRNA.
RBMS3	Homo sapiens RNA binding motif, single stranded interacting protein 3 (RBMS3), transcript variant 1, mRNA.
REEP2	Homo sapiens receptor accessory protein 2 (REEP2), transcript variant 4, non-coding RNA.
RFX5	Homo sapiens regulatory factor X, 5 (influences HLA class II expression) (RFX5), transcript variant 2, mRNA.
RGS10	Homo sapiens regulator of G-protein signaling 10 (RGS10), transcript variant 1, mRNA.
RHBDL1	Homo sapiens rhomboid, veinlet-like 1 (Drosophila) (RHBDL1), mRNA.
RNASET2	Homo sapiens ribonuclease T2 (RNASET2), mRNA.
RNF112	Homo sapiens ring finger protein 112 (RNF112), mRNA.
RNF213	Homo sapiens ring finger protein 213 (RNF213), transcript variant 3, mRNA.
RRM2	Homo sapiens ribonucleotide reductase M2 (RRM2), transcript variant 1, mRNA.
SACS	Homo sapiens spastic ataxia of Charlevoix-Saguenay (sacsin) (SACS), transcript variant 1, mRNA.
SAMHD1	Homo sapiens SAM domain and HD domain 1 (SAMHD1), mRNA.
SCMH1	Homo sapiens sex comb on midleg homolog 1 (Drosophila) (SCMH1), transcript variant 3, mRNA.
SCN3A	Homo sapiens sodium channel, voltage-gated, type III, alpha subunit (SCN3A), transcript variant 1, mRNA.
SDPR	Homo sapiens serum deprivation response (SDPR), mRNA.
SEC31B	Homo sapiens SEC31 homolog B (S. cerevisiae) (SEC31B), mRNA.
SECTM1	Homo sapiens secreted and transmembrane 1 (SECTM1), mRNA.
SELENBP1	Homo sapiens selenium binding protein 1 (SELENBP1), transcript variant 3, mRNA.
SERGEF	Homo sapiens secretion regulating guanine nucleotide exchange factor (SERGEF), mRNA.
SERINC2	Homo sapiens serine incorporator 2 (SERINC2), transcript variant 4, mRNA.
SFTA1P	Homo sapiens surfactant associated 1, pseudogene (SFTA1P), non-coding RNA.
SFXN2	Homo sapiens sideroflexin 2 (SFXN2), mRNA.
SGIP1	Homo sapiens SH3-domain GRB2-like (endophilin) interacting protein 1 (SGIP1), mRNA.
SH3RF2	Homo sapiens SH3 domain containing ring finger 2 (SH3RF2), mRNA.
SHCBP1	Homo sapiens SHC SH2-domain binding protein 1 (SHCBP1), mRNA.
SHISA9	Homo sapiens shisa homolog 9 (Xenopus laevis) (SHISA9), transcript variant 1, mRNA.
SHROOM3	Homo sapiens shroom family member 3 (SHROOM3), mRNA.
SLC16A5	Homo sapiens solute carrier family 16, member 5 (monocarboxylic acid transporter 6) (SLC16A5), transcript variant 2, mRNA.
SLC24A1	Homo sapiens solute carrier family 24 (sodium/potassium/calcium exchanger), member 1 (SLC24A1), transcript variant 1, mRNA.
SLC26A1	Homo sapiens solute carrier family 26 (sulfate transporter), member 1 (SLC26A1), transcript variant 3, mRNA.
SLC26A4	Homo sapiens solute carrier family 26, member 4 (SLC26A4), mRNA.
SLC2A12	Homo sapiens solute carrier family 2 (facilitated glucose transporter), member 12 (SLC2A12), mRNA.
SLC2A8	Homo sapiens solute carrier family 2 (facilitated glucose transporter), member 8 (SLC2A8), transcript variant 1, mRNA.
SLC43A3	Homo sapiens solute carrier family 43, member 3 (SLC43A3), transcript variant 2, mRNA.
SLC4A4	Homo sapiens solute carrier family 4, sodium bicarbonate cotransporter, member 4 (SLC4A4), transcript variant 1, mRNA.
SLC6A6	Homo sapiens solute carrier family 6 (neurotransmitter transporter, taurine), member 6 (SLC6A6), transcript variant 2, mRNA.
SLC9A5	Homo sapiens solute carrier family 9, subfamily A (NHE5, cation proton antiporter 5), member 5 (SLC9A5), mRNA.
SMAD3	Homo sapiens SMAD family member 3 (SMAD3), transcript variant 3, mRNA.
SMAD9	Homo sapiens SMAD family member 9 (SMAD9), transcript variant a, mRNA.
SMAP2	Homo sapiens small ArfGAP2 (SMAP2), transcript variant 1, mRNA.
SMIM10	Homo sapiens small integral membrane protein 10 (SMIM10), mRNA.
SNHG11,SNORA39	-
SON	Homo sapiens SON DNA binding protein (SON), transcript variant f, mRNA.
SPAG5	Homo sapiens sperm associated antigen 5 (SPAG5), mRNA.
SPATA20	Homo sapiens spermatogenesis associated 20 (SPATA20), transcript variant 1, mRNA.
SPC24	Homo sapiens SPC24, NDC80 kinetochore complex component (SPC24), mRNA.
SPDYE7P	Homo sapiens speedy/RINGO cell cycle regulator family member E7, pseudogene (SPDYE7P), non-coding RNA.
SPEG	Homo sapiens SPEG complex locus (SPEG), transcript variant 1, mRNA.
SPG7	Homo sapiens spastic paraplegia 7 (pure and complicated autosomal recessive) (SPG7), nuclear gene encoding mitochondrial protein, transcript variant 1, mRNA.
SPOCD1	Homo sapiens SPOC domain containing 1 (SPOCD1), mRNA.
SPRY2	Homo sapiens sprouty homolog 2 (Drosophila) (SPRY2), mRNA.
SPTLC3	Homo sapiens serine palmitoyltransferase, long chain base subunit 3 (SPTLC3), mRNA.
SREBF2	Homo sapiens sterol regulatory element binding transcription factor 2 (SREBF2), mRNA.
SSH3	Homo sapiens slingshot protein phosphatase 3 (SSH3), mRNA.
STAC	Homo sapiens SH3 and cysteine rich domain (STAC), mRNA.
STARD5	Homo sapiens StAR-related lipid transfer (START) domain containing 5 (STARD5), mRNA.
STARD8	Homo sapiens StAR-related lipid transfer (START) domain containing 8 (STARD8), transcript variant 1, mRNA.
STEAP1	Homo sapiens six transmembrane epithelial antigen of the prostate 1 (STEAP1), mRNA.
STEAP1B	Homo sapiens STEAP family member 1B (STEAP1B), transcript variant 1, mRNA.
STEAP2	Homo sapiens STEAP family member 2, metalloreductase (STEAP2), transcript variant 3, mRNA.
STEAP3	Homo sapiens STEAP family member 3, metalloreductase (STEAP3), transcript variant 1, mRNA.
STMN1	Homo sapiens stathmin 1 (STMN1), transcript variant 3, mRNA.
STRIP2	Homo sapiens striatin interacting protein 2 (STRIP2), transcript variant 1, mRNA.
STYK1	Homo sapiens serine/threonine/tyrosine kinase 1 (STYK1), mRNA.
SULT1A1	Homo sapiens sulfotransferase family, cytosolic, 1A, phenol-preferring, member 1 (SULT1A1), transcript variant 3, mRNA.
SUSD3	Homo sapiens sushi domain containing 3 (SUSD3), mRNA.
SVEP1	Homo sapiens sushi, von Willebrand factor type A, EGF and pentraxin domain containing 1 (SVEP1), mRNA.
SYNE2	Homo sapiens spectrin repeat containing, nuclear envelope 2 (SYNE2), transcript variant 5, mRNA.
SYTL2	Homo sapiens synaptotagmin-like 2 (SYTL2), transcript variant a, mRNA.
TAGLN3	Homo sapiens transgelin 3 (TAGLN3), transcript variant 2, mRNA.
TBC1D25	Homo sapiens TBC1 domain family, member 25 (TBC1D25), mRNA.
TBL3	Homo sapiens transducin (beta)-like 3 (TBL3), mRNA.
TCEA3	Homo sapiens transcription elongation factor A (SII), 3 (TCEA3), mRNA.
TCEAL7	Homo sapiens transcription elongation factor A (SII)-like 7 (TCEAL7), mRNA.
TCF19	Homo sapiens transcription factor 19 (TCF19), transcript variant 2, mRNA.
TCF7	Homo sapiens transcription factor 7 (T-cell specific, HMG-box) (TCF7), transcript variant 4, mRNA.
TCTEX1D1	Homo sapiens Tctex1 domain containing 1 (TCTEX1D1), mRNA.
THSD4	Homo sapiens thrombospondin, type I, domain containing 4 (THSD4), mRNA.
TJP2	Homo sapiens tight junction protein 2 (TJP2), transcript variant 1, mRNA.
TK1	Homo sapiens thymidine kinase 1, soluble (TK1), mRNA.
TKT	Homo sapiens transketolase (TKT), transcript variant 3, mRNA.
TLN2	Homo sapiens talin 2 (TLN2), mRNA.
TMEM106A	Homo sapiens transmembrane protein 106A (TMEM106A), mRNA.
TMEM106C	Homo sapiens transmembrane protein 106C (TMEM106C), transcript variant 2, mRNA.
TMEM2	Homo sapiens transmembrane protein 2 (TMEM2), transcript variant 1, mRNA.
TMEM35	Homo sapiens transmembrane protein 35 (TMEM35), mRNA.
TMEM39B	Homo sapiens transmembrane protein 39B (TMEM39B), mRNA.
TMSB10	Homo sapiens thymosin beta 10 (TMSB10), mRNA.
TNFAIP2	Homo sapiens tumor necrosis factor, alpha-induced protein 2 (TNFAIP2), mRNA.
TNFAIP3	Homo sapiens tumor necrosis factor, alpha-induced protein 3 (TNFAIP3), transcript variant 3, mRNA.
TNFAIP8L1	Homo sapiens tumor necrosis factor, alpha-induced protein 8-like 1 (TNFAIP8L1), transcript variant 2, mRNA.
TNFRSF10C	Homo sapiens tumor necrosis factor receptor superfamily, member 10c, decoy without an intracellular domain (TNFRSF10C), mRNA.
TNFRSF14	Homo sapiens tumor necrosis factor receptor superfamily, member 14 (TNFRSF14), mRNA.
TNIK	Homo sapiens TRAF2 and NCK interacting kinase (TNIK), transcript variant 1, mRNA.
TNNT1	Homo sapiens troponin T type 1 (skeletal, slow) (TNNT1), transcript variant 1, mRNA.
TOMM34	Homo sapiens translocase of outer mitochondrial membrane 34 (TOMM34), nuclear gene encoding mitochondrial protein, mRNA.
TOX	Homo sapiens thymocyte selection-associated high mobility group box (TOX), mRNA.
TRAK1	Homo sapiens trafficking protein, kinesin binding 1 (TRAK1), transcript variant 1, mRNA.
TRANK1	Homo sapiens tetratricopeptide repeat and ankyrin repeat containing 1 (TRANK1), mRNA.
TRAPPC6A	Homo sapiens trafficking protein particle complex 6A (TRAPPC6A), transcript variant 1, mRNA.
TRHDE	Homo sapiens thyrotropin-releasing hormone degrading enzyme (TRHDE), mRNA.
TRIM22	Homo sapiens tripartite motif containing 22 (TRIM22), transcript variant 1, mRNA.
TRIM34,TRIM6,TRIM6-TRIM34	-
TRIM45	Homo sapiens tripartite motif containing 45 (TRIM45), transcript variant 1, mRNA.
TRIM5	Homo sapiens tripartite motif containing 5 (TRIM5), transcript variant alpha, mRNA.
TRIOBP	Homo sapiens TRIO and F-actin binding protein (TRIOBP), transcript variant 6, mRNA.
TRIP6	Homo sapiens thyroid hormone receptor interactor 6 (TRIP6), mRNA.
TRMT2B	Homo sapiens tRNA methyltransferase 2 homolog B (S. cerevisiae) (TRMT2B), transcript variant 2, mRNA.
TROAP	Homo sapiens trophinin associated protein (TROAP), transcript variant 1, mRNA.
TRRAP	Homo sapiens transformation/transcription domain-associated protein (TRRAP), transcript variant 1, mRNA.
TSLP	Homo sapiens thymic stromal lymphopoietin (TSLP), transcript variant 3, non-coding RNA.
TTF2	Homo sapiens transcription termination factor, RNA polymerase II (TTF2), mRNA.
TXNRD1	Homo sapiens thioredoxin reductase 1 (TXNRD1), transcript variant 5, mRNA.
TYMS	Homo sapiens thymidylate synthetase (TYMS), mRNA.
UAP1L1	Homo sapiens UDP-N-acteylglucosamine pyrophosphorylase 1-like 1 (UAP1L1), mRNA.
UBA7	Homo sapiens ubiquitin-like modifier activating enzyme 7 (UBA7), mRNA.
UBASH3B	Homo sapiens ubiquitin associated and SH3 domain containing B (UBASH3B), mRNA.
UHRF1	Homo sapiens ubiquitin-like with PHD and ring finger domains 1 (UHRF1), transcript variant 1, mRNA.
VAMP5	Homo sapiens vesicle-associated membrane protein 5 (VAMP5), mRNA.
VEGFC	Homo sapiens vascular endothelial growth factor C (VEGFC), mRNA.
VGLL3	Homo sapiens vestigial like 3 (Drosophila) (VGLL3), mRNA.
WASH5P	Homo sapiens WAS protein family homolog 5 pseudogene (WASH5P), non-coding RNA.
WBSCR27	Homo sapiens Williams Beuren syndrome chromosome region 27 (WBSCR27), mRNA.
WDR76	Homo sapiens WD repeat domain 76 (WDR76), transcript variant 2, mRNA.
XDH	Homo sapiens xanthine dehydrogenase (XDH), mRNA.
ZFHX4	Homo sapiens zinc finger homeobox 4 (ZFHX4), mRNA.
ZFP36	Homo sapiens ZFP36 ring finger protein (ZFP36), mRNA.
ZNF185	Homo sapiens zinc finger protein 185 (LIM domain) (ZNF185), transcript variant 1, mRNA.
ZNF335	Homo sapiens zinc finger protein 335 (ZNF335), mRNA.
ZNF608	Homo sapiens zinc finger protein 608 (ZNF608), mRNA.
ZWINT	Homo sapiens ZW10 interacting kinetochore protein (ZWINT), transcript variant 1, mRNA.

## Sheet: DOWN Day_0_Day_3
Genes down-regulated between Day 0 and Day 3
Gene Symbol	Description
AADAC	Homo sapiens arylacetamide deacetylase (AADAC), mRNA.
AAK1	Homo sapiens AP2 associated kinase 1 (AAK1), mRNA.
AARS	Homo sapiens alanyl-tRNA synthetase (AARS), mRNA.
ABCA9	Homo sapiens ATP-binding cassette, sub-family A (ABC1), member 9 (ABCA9), mRNA.
ABCB8	Homo sapiens ATP-binding cassette, sub-family B (MDR/TAP), member 8 (ABCB8), nuclear gene encoding mitochondrial protein, mRNA.
ABCC10	Homo sapiens ATP-binding cassette, sub-family C (CFTR/MRP), member 10 (ABCC10), transcript variant MRP7, mRNA.
ABCC4	Homo sapiens ATP-binding cassette, sub-family C (CFTR/MRP), member 4 (ABCC4), transcript variant 1, mRNA.
ABHD11	Homo sapiens abhydrolase domain containing 11 (ABHD11), transcript variant 4, non-coding RNA.
ABHD16A	Homo sapiens abhydrolase domain containing 16A (ABHD16A), transcript variant 1, mRNA.
ABHD2	Homo sapiens abhydrolase domain containing 2 (ABHD2), transcript variant 1, mRNA.
ABI1	Homo sapiens abl-interactor 1 (ABI1), transcript variant 5, mRNA.
ABI3BP	Homo sapiens ABI family, member 3 (NESH) binding protein (ABI3BP), mRNA.
ABL2	Homo sapiens v-abl Abelson murine leukemia viral oncogene homolog 2 (ABL2), transcript variant g, mRNA.
ABR	Homo sapiens active BCR-related (ABR), transcript variant 2, mRNA.
ABRACL	Homo sapiens ABRA C-terminal like (ABRACL), mRNA.
ACAN	Homo sapiens aggrecan (ACAN), transcript variant 2, mRNA.
ACBD3	Homo sapiens acyl-CoA binding domain containing 3 (ACBD3), mRNA.
ACE	Homo sapiens angiotensin I converting enzyme (peptidyl-dipeptidase A) 1 (ACE), transcript variant 1, mRNA.
ACOT11	Homo sapiens acyl-CoA thioesterase 11 (ACOT11), transcript variant 1, mRNA.
ACOT7	Homo sapiens acyl-CoA thioesterase 7 (ACOT7), transcript variant hBACHc, mRNA.
ACOT9	Homo sapiens acyl-CoA thioesterase 9 (ACOT9), nuclear gene encoding mitochondrial protein, transcript variant 1, mRNA.
ACTA2	Homo sapiens actin, alpha 2, smooth muscle, aorta (ACTA2), transcript variant 1, mRNA.
ACTB	Homo sapiens actin, beta (ACTB), mRNA.
ACTG1	Homo sapiens actin, gamma 1 (ACTG1), transcript variant 3, non-coding RNA.
ACTL6A	Homo sapiens actin-like 6A (ACTL6A), transcript variant 1, mRNA.
ACTN1	Homo sapiens actinin, alpha 1 (ACTN1), transcript variant 1, mRNA.
ACTR10	Homo sapiens actin-related protein 10 homolog (S. cerevisiae) (ACTR10), mRNA.
ACTR1A	Homo sapiens ARP1 actin-related protein 1 homolog A, centractin alpha (yeast) (ACTR1A), mRNA.
ACTR2	Homo sapiens ARP2 actin-related protein 2 homolog (yeast) (ACTR2), transcript variant 1, mRNA.
ACTR3	Homo sapiens ARP3 actin-related protein 3 homolog (yeast) (ACTR3), transcript variant 1, mRNA.
ACYP1,MLH3	-
ADAM10	Homo sapiens ADAM metallopeptidase domain 10 (ADAM10), mRNA.
ADAM12	Homo sapiens ADAM metallopeptidase domain 12 (ADAM12), transcript variant 1, mRNA.
ADAM19	Homo sapiens ADAM metallopeptidase domain 19 (ADAM19), mRNA.
ADAM9	Homo sapiens ADAM metallopeptidase domain 9 (ADAM9), transcript variant 1, mRNA.
ADAMTS10	Homo sapiens ADAM metallopeptidase with thrombospondin type 1 motif, 10 (ADAMTS10), mRNA.
ADAMTS12	Homo sapiens ADAM metallopeptidase with thrombospondin type 1 motif, 12 (ADAMTS12), mRNA.
ADAMTS14	Homo sapiens ADAM metallopeptidase with thrombospondin type 1 motif, 14 (ADAMTS14), transcript variant 1, mRNA.
ADAMTS6	Homo sapiens ADAM metallopeptidase with thrombospondin type 1 motif, 6 (ADAMTS6), mRNA.
ADAMTSL1	Homo sapiens ADAMTS-like 1 (ADAMTSL1), transcript variant 4, mRNA.
ADC	Homo sapiens arginine decarboxylase (ADC), mRNA.
ADCY4,RIPK3	-
ADCY7	Homo sapiens adenylate cyclase 7 (ADCY7), mRNA.
ADIRF,AGAP11	-
ADK	Homo sapiens adenosine kinase (ADK), transcript variant 2, mRNA.
ADM2	Homo sapiens adrenomedullin 2 (ADM2), transcript variant 2, mRNA.
ADORA2B	Homo sapiens adenosine A2b receptor (ADORA2B), mRNA.
ADPRH	Homo sapiens ADP-ribosylarginine hydrolase (ADPRH), mRNA.
ADPRHL2	Homo sapiens ADP-ribosylhydrolase like 2 (ADPRHL2), nuclear gene encoding mitochondrial protein, mRNA.
ADSS	Homo sapiens adenylosuccinate synthase (ADSS), mRNA.
AEBP1	Homo sapiens AE binding protein 1 (AEBP1), mRNA.
AFAP1	Homo sapiens actin filament associated protein 1 (AFAP1), transcript variant A, mRNA.
AFTPH	Homo sapiens aftiphilin (AFTPH), transcript variant 1, mRNA.
AGA	Homo sapiens aspartylglucosaminidase (AGA), transcript variant 2, mRNA.
AGPAT9	Homo sapiens 1-acylglycerol-3-phosphate O-acyltransferase 9 (AGPAT9), transcript variant 2, mRNA.
AGTPBP1	Homo sapiens ATP/GTP binding protein 1 (AGTPBP1), mRNA.
AGTRAP	Homo sapiens angiotensin II receptor-associated protein (AGTRAP), transcript variant 4, mRNA.
AHNAK2	Homo sapiens AHNAK nucleoprotein 2 (AHNAK2), mRNA.
AIDA	Homo sapiens axin interactor, dorsalization associated (AIDA), mRNA.
AJAP1	Homo sapiens adherens junctions associated protein 1 (AJAP1), transcript variant 2, mRNA.
AK5	Homo sapiens adenylate kinase 5 (AK5), transcript variant 1, mRNA.
AKAP12	Homo sapiens A kinase (PRKA) anchor protein 12 (AKAP12), transcript variant 1, mRNA.
AKAP9	Homo sapiens A kinase (PRKA) anchor protein (yotiao) 9 (AKAP9), transcript variant 3, mRNA.
AKIP1	Homo sapiens A kinase (PRKA) interacting protein 1 (AKIP1), transcript variant 1, mRNA.
AKIRIN1	Homo sapiens akirin 1 (AKIRIN1), transcript variant 1, mRNA.
AKT3	Homo sapiens v-akt murine thymoma viral oncogene homolog 3 (protein kinase B, gamma) (AKT3), transcript variant 2, mRNA.
ALCAM	Homo sapiens activated leukocyte cell adhesion molecule (ALCAM), transcript variant 1, mRNA.
ALDH1L2	Homo sapiens aldehyde dehydrogenase 1 family, member L2 (ALDH1L2), transcript variant 2, non-coding RNA.
ALDH3B1	Homo sapiens aldehyde dehydrogenase 3 family, member B1 (ALDH3B1), transcript variant 1, mRNA.
ALG14	Homo sapiens ALG14, UDP-N-acetylglucosaminyltransferase subunit (ALG14), mRNA.
ALKBH8	Homo sapiens alkB, alkylation repair homolog 8 (E. coli) (ALKBH8), mRNA.
ALPK2	Homo sapiens alpha-kinase 2 (ALPK2), mRNA.
ALS2CR12,TRAK2	-
ALYREF	Homo sapiens Aly/REF export factor (ALYREF), mRNA.
AMIGO2	Homo sapiens adhesion molecule with Ig-like domain 2 (AMIGO2), transcript variant 2, mRNA.
AMMECR1	Homo sapiens Alport syndrome, mental retardation, midface hypoplasia and elliptocytosis chromosomal region gene 1 (AMMECR1), transcript variant 3, mRNA.
AMOTL1	Homo sapiens angiomotin like 1 (AMOTL1), mRNA.
AMPD2	Homo sapiens adenosine monophosphate deaminase 2 (AMPD2), transcript variant 4, mRNA.
AMPD3	Homo sapiens adenosine monophosphate deaminase 3 (AMPD3), transcript variant 1, mRNA.
ANK2	Homo sapiens ankyrin 2, neuronal (ANK2), transcript variant 3, mRNA.
ANK3	Homo sapiens ankyrin 3, node of Ranvier (ankyrin G) (ANK3), transcript variant 4, mRNA.
ANKH	Homo sapiens ankylosis, progressive homolog (mouse) (ANKH), mRNA.
ANKMY2	Homo sapiens ankyrin repeat and MYND domain containing 2 (ANKMY2), mRNA.
ANKRD1	Homo sapiens ankyrin repeat domain 1 (cardiac muscle) (ANKRD1), mRNA.
ANKRD11	Homo sapiens ankyrin repeat domain 11 (ANKRD11), transcript variant 1, mRNA.
ANKRD29	Homo sapiens ankyrin repeat domain 29 (ANKRD29), mRNA.
ANKRD30B	Homo sapiens ankyrin repeat domain 30B (ANKRD30B), mRNA.
ANKRD37	Homo sapiens ankyrin repeat domain 37 (ANKRD37), mRNA.
ANLN	Homo sapiens anillin, actin binding protein (ANLN), mRNA.
ANO4	Homo sapiens anoctamin 4 (ANO4), mRNA.
ANP32E	Homo sapiens acidic (leucine-rich) nuclear phosphoprotein 32 family, member E (ANP32E), transcript variant 3, mRNA.
ANPEP	Homo sapiens alanyl (membrane) aminopeptidase (ANPEP), mRNA.
ANTXR2	Homo sapiens anthrax toxin receptor 2 (ANTXR2), transcript variant 1, mRNA.
ANXA1	Homo sapiens annexin A1 (ANXA1), mRNA.
ANXA10	Homo sapiens annexin A10 (ANXA10), mRNA.
ANXA11	Homo sapiens annexin A11 (ANXA11), transcript variant c, mRNA.
ANXA2	Homo sapiens annexin A2 (ANXA2), transcript variant 2, mRNA.
ANXA2P2	Homo sapiens annexin A2 pseudogene 2 (ANXA2P2), non-coding RNA.
ANXA5	Homo sapiens annexin A5 (ANXA5), mRNA.
ANXA7	Homo sapiens annexin A7 (ANXA7), transcript variant 2, mRNA.
AP1B1	Homo sapiens adaptor-related protein complex 1, beta 1 subunit (AP1B1), transcript variant 1, mRNA.
AP1M1	Homo sapiens adaptor-related protein complex 1, mu 1 subunit (AP1M1), transcript variant 1, mRNA.
AP1S1	Homo sapiens adaptor-related protein complex 1, sigma 1 subunit (AP1S1), mRNA.
AP1S2	Homo sapiens adaptor-related protein complex 1, sigma 2 subunit (AP1S2), transcript variant 1, mRNA.
AP1S3	Homo sapiens adaptor-related protein complex 1, sigma 3 subunit (AP1S3), mRNA.
AP2A2	Homo sapiens adaptor-related protein complex 2, alpha 2 subunit (AP2A2), transcript variant 1, mRNA.
AP2M1	Homo sapiens adaptor-related protein complex 2, mu 1 subunit (AP2M1), transcript variant 2, mRNA.
AP2S1	Homo sapiens adaptor-related protein complex 2, sigma 1 subunit (AP2S1), transcript variant AP17, mRNA.
AP3B1	Homo sapiens adaptor-related protein complex 3, beta 1 subunit (AP3B1), transcript variant 2, mRNA.
AP3D1	Homo sapiens adaptor-related protein complex 3, delta 1 subunit (AP3D1), transcript variant 3, mRNA.
AP4E1	Homo sapiens adaptor-related protein complex 4, epsilon 1 subunit (AP4E1), transcript variant 1, mRNA.
APAF1	Homo sapiens apoptotic peptidase activating factor 1 (APAF1), transcript variant 1, mRNA.
APC	Homo sapiens adenomatous polyposis coli (APC), transcript variant 2, mRNA.
APCDD1L	Homo sapiens adenomatosis polyposis coli down-regulated 1-like (APCDD1L), mRNA.
APCDD1L-AS1	Homo sapiens APCDD1L antisense RNA 1 (head to head) (APCDD1L-AS1), non-coding RNA.
APITD1,APITD1-CORT,CORT	-
APOLD1	Homo sapiens apolipoprotein L domain containing 1 (APOLD1), transcript variant 2, mRNA.
APOO	Homo sapiens apolipoprotein O (APOO), transcript variant 1, mRNA.
APRT	Homo sapiens adenine phosphoribosyltransferase (APRT), transcript variant 2, mRNA.
ARC	Homo sapiens activity-regulated cytoskeleton-associated protein (ARC), mRNA.
ARCN1	Homo sapiens archain 1 (ARCN1), transcript variant 1, mRNA.
AREG	Homo sapiens amphiregulin (AREG), mRNA.
ARF1	Homo sapiens ADP-ribosylation factor 1 (ARF1), transcript variant 4, mRNA.
ARF3	Homo sapiens ADP-ribosylation factor 3 (ARF3), mRNA.
ARF4	Homo sapiens ADP-ribosylation factor 4 (ARF4), mRNA.
ARF6	Homo sapiens ADP-ribosylation factor 6 (ARF6), mRNA.
ARFGAP1	Homo sapiens ADP-ribosylation factor GTPase activating protein 1 (ARFGAP1), transcript variant 2, mRNA.
ARFGAP3,PACSIN2	-
ARFRP1	Homo sapiens ADP-ribosylation factor related protein 1 (ARFRP1), transcript variant 5, mRNA.
ARHGAP11A	Homo sapiens Rho GTPase activating protein 11A (ARHGAP11A), transcript variant 1, mRNA.
ARHGAP18	Homo sapiens Rho GTPase activating protein 18 (ARHGAP18), mRNA.
ARHGAP19,SLIT1	-
ARHGAP22	Homo sapiens Rho GTPase activating protein 22 (ARHGAP22), transcript variant 6, non-coding RNA.
ARHGAP23	Homo sapiens Rho GTPase activating protein 23 (ARHGAP23), mRNA.
ARHGAP24	Homo sapiens Rho GTPase activating protein 24 (ARHGAP24), transcript variant 1, mRNA.
ARHGAP29	Homo sapiens Rho GTPase activating protein 29 (ARHGAP29), mRNA.
ARHGAP31	Homo sapiens Rho GTPase activating protein 31 (ARHGAP31), mRNA.
ARHGDIA	Homo sapiens Rho GDP dissociation inhibitor (GDI) alpha (ARHGDIA), transcript variant 1, mRNA.
ARHGEF10	Homo sapiens Rho guanine nucleotide exchange factor (GEF) 10 (ARHGEF10), mRNA.
ARHGEF2	Homo sapiens Rho/Rac guanine nucleotide exchange factor (GEF) 2 (ARHGEF2), transcript variant 2, mRNA.
ARHGEF28	Homo sapiens Rho guanine nucleotide exchange factor (GEF) 28 (ARHGEF28), transcript variant 1, mRNA.
ARHGEF3	Homo sapiens Rho guanine nucleotide exchange factor (GEF) 3 (ARHGEF3), transcript variant 1, mRNA.
ARHGEF40	Homo sapiens Rho guanine nucleotide exchange factor (GEF) 40 (ARHGEF40), mRNA.
ARL1	Homo sapiens ADP-ribosylation factor-like 1 (ARL1), mRNA.
ARL16	Homo sapiens ADP-ribosylation factor-like 16 (ARL16), mRNA.
ARL2BP	Homo sapiens ADP-ribosylation factor-like 2 binding protein (ARL2BP), mRNA.
ARL3	Homo sapiens ADP-ribosylation factor-like 3 (ARL3), mRNA.
ARL4C	Homo sapiens ADP-ribosylation factor-like 4C (ARL4C), mRNA.
ARL6IP6	Homo sapiens ADP-ribosylation-like factor 6 interacting protein 6 (ARL6IP6), transcript variant 1, mRNA.
ARMC9	Homo sapiens armadillo repeat containing 9 (ARMC9), transcript variant 1, mRNA.
ARMCX2	Homo sapiens armadillo repeat containing, X-linked 2 (ARMCX2), mRNA.
ARNT,CTSK	-
ARNTL2	Homo sapiens aryl hydrocarbon receptor nuclear translocator-like 2 (ARNTL2), transcript variant 1, mRNA.
ARPC1A	Homo sapiens actin related protein 2/3 complex, subunit 1A, 41kDa (ARPC1A), transcript variant 1, mRNA.
ARPC1B	Homo sapiens actin related protein 2/3 complex, subunit 1B, 41kDa (ARPC1B), mRNA.
ARPC2	Homo sapiens actin related protein 2/3 complex, subunit 2, 34kDa (ARPC2), transcript variant 1, mRNA.
ARPC3	Homo sapiens actin related protein 2/3 complex, subunit 3, 21kDa (ARPC3), mRNA.
ARPC4,ARPC4-TTLL3,TTLL3	-
ARPC5	Homo sapiens actin related protein 2/3 complex, subunit 5, 16kDa (ARPC5), transcript variant 2, mRNA.
ARPC5L	Homo sapiens actin related protein 2/3 complex, subunit 5-like (ARPC5L), mRNA.
ARRDC2	Homo sapiens arrestin domain containing 2 (ARRDC2), transcript variant 1, mRNA.
ARSB	Homo sapiens arylsulfatase B (ARSB), transcript variant 1, mRNA.
ARSI	Homo sapiens arylsulfatase family, member I (ARSI), mRNA.
ARSJ	Homo sapiens arylsulfatase family, member J (ARSJ), mRNA.
ASAP2	Homo sapiens ArfGAP with SH3 domain, ankyrin repeat and PH domain 2 (ASAP2), transcript variant 1, mRNA.
ASB1	Homo sapiens ankyrin repeat and SOCS box containing 1 (ASB1), mRNA.
ASF1B	Homo sapiens anti-silencing function 1B histone chaperone (ASF1B), mRNA.
ASNS	Homo sapiens asparagine synthetase (glutamine-hydrolyzing) (ASNS), transcript variant 4, mRNA.
ASPHD2	Homo sapiens aspartate beta-hydroxylase domain containing 2 (ASPHD2), mRNA.
ASPM	Homo sapiens asp (abnormal spindle) homolog, microcephaly associated (Drosophila) (ASPM), transcript variant 1, mRNA.
ATAD2	Homo sapiens ATPase family, AAA domain containing 2 (ATAD2), mRNA.
ATAD3A	Homo sapiens ATPase family, AAA domain containing 3A (ATAD3A), nuclear gene encoding mitochondrial protein, transcript variant 2, mRNA.
ATAD5	Homo sapiens ATPase family, AAA domain containing 5 (ATAD5), mRNA.
ATF6,DUSP12	-
ATG3	Homo sapiens autophagy related 3 (ATG3), mRNA.
ATL3	Homo sapiens atlastin GTPase 3 (ATL3), mRNA.
ATP10A	Homo sapiens ATPase, class V, type 10A (ATP10A), mRNA.
ATP13A2	Homo sapiens ATPase type 13A2 (ATP13A2), transcript variant 1, mRNA.
ATP13A3	Homo sapiens ATPase type 13A3 (ATP13A3), mRNA.
ATP1B1	Homo sapiens ATPase, Na+/K+ transporting, beta 1 polypeptide (ATP1B1), mRNA.
ATP2B1	Homo sapiens ATPase, Ca++ transporting, plasma membrane 1 (ATP2B1), transcript variant 1, mRNA.
ATP5B	Homo sapiens ATP synthase, H+ transporting, mitochondrial F1 complex, beta polypeptide (ATP5B), nuclear gene encoding mitochondrial protein, mRNA.
ATP5C1	Homo sapiens ATP synthase, H+ transporting, mitochondrial F1 complex, gamma polypeptide 1 (ATP5C1), nuclear gene encoding mitochondrial protein, transcript variant 1, mRNA.
ATP5G1	Homo sapiens ATP synthase, H+ transporting, mitochondrial Fo complex, subunit C1 (subunit 9) (ATP5G1), nuclear gene encoding mitochondrial protein, transcript variant 1, mRNA.
ATP5H	Homo sapiens ATP synthase, H+ transporting, mitochondrial Fo complex, subunit d (ATP5H), nuclear gene encoding mitochondrial protein, transcript variant 1, mRNA.
ATP6V0B	Homo sapiens ATPase, H+ transporting, lysosomal 21kDa, V0 subunit b (ATP6V0B), transcript variant 1, mRNA.
ATP6V0C	Homo sapiens ATPase, H+ transporting, lysosomal 16kDa, V0 subunit c (ATP6V0C), transcript variant 2, mRNA.
ATP6V0E2	Homo sapiens ATPase, H+ transporting V0 subunit e2 (ATP6V0E2), transcript variant 1, mRNA.
ATP6V1D	Homo sapiens ATPase, H+ transporting, lysosomal 34kDa, V1 subunit D (ATP6V1D), mRNA.
ATP8B1	Homo sapiens ATPase, aminophospholipid transporter, class I, type 8B, member 1 (ATP8B1), mRNA.
ATP8B2	Homo sapiens ATPase, aminophospholipid transporter, class I, type 8B, member 2 (ATP8B2), transcript variant 1, mRNA.
ATPIF1	Homo sapiens ATPase inhibitory factor 1 (ATPIF1), nuclear gene encoding mitochondrial protein, transcript variant 1, mRNA.
ATXN1	Homo sapiens ataxin 1 (ATXN1), transcript variant 1, mRNA.
AUNIP	Homo sapiens aurora kinase A and ninein interacting protein (AUNIP), mRNA.
AURKA	Homo sapiens aurora kinase A (AURKA), transcript variant 1, mRNA.
AURKB	Homo sapiens aurora kinase B (AURKB), transcript variant 1, mRNA.
AVEN	Homo sapiens apoptosis, caspase activation inhibitor (AVEN), mRNA.
AVL9	Homo sapiens AVL9 homolog (S. cerevisiase) (AVL9), mRNA.
AVPI1	Homo sapiens arginine vasopressin-induced 1 (AVPI1), mRNA.
AXL,HNRNPUL1	-
B3GALNT1	Homo sapiens beta-1,3-N-acetylgalactosaminyltransferase 1 (globoside blood group) (B3GALNT1), transcript variant 5, mRNA.
B3GALTL	Homo sapiens beta 1,3-galactosyltransferase-like (B3GALTL), mRNA.
B3GNT2,COMMD1	-
B4GALT2	Homo sapiens UDP-Gal:betaGlcNAc beta 1,4- galactosyltransferase, polypeptide 2 (B4GALT2), transcript variant 1, mRNA.
B4GALT4	Homo sapiens UDP-Gal:betaGlcNAc beta 1,4- galactosyltransferase, polypeptide 4 (B4GALT4), transcript variant 1, mRNA.
BAALC	Homo sapiens brain and acute leukemia, cytoplasmic (BAALC), transcript variant 1, mRNA.
BAG2,ZNF451	-
BAG6,C6orf47	-
BAIAP2L1	Homo sapiens BAI1-associated protein 2-like 1 (BAIAP2L1), mRNA.
BAIAP2L2	Homo sapiens BAI1-associated protein 2-like 2 (BAIAP2L2), mRNA.
BANF1	Homo sapiens barrier to autointegration factor 1 (BANF1), transcript variant 1, mRNA.
BAZ2B	Homo sapiens bromodomain adjacent to zinc finger domain, 2B (BAZ2B), mRNA.
BBS7,CCNA2	-
BCAP29	Homo sapiens B-cell receptor-associated protein 29 (BCAP29), transcript variant 1, mRNA.
BCAR1	Homo sapiens breast cancer anti-estrogen resistance 1 (BCAR1), transcript variant 1, mRNA.
BCAS2	Homo sapiens breast carcinoma amplified sequence 2 (BCAS2), mRNA.
BCAS4	Homo sapiens breast carcinoma amplified sequence 4 (BCAS4), transcript variant 1, mRNA.
BCAT1	Homo sapiens branched chain amino-acid transaminase 1, cytosolic (BCAT1), transcript variant 1, mRNA.
BCL10	Homo sapiens B-cell CLL/lymphoma 10 (BCL10), mRNA.
BCL2A1	Homo sapiens BCL2-related protein A1 (BCL2A1), transcript variant 2, mRNA.
BCL2L1	Homo sapiens BCL2-like 1 (BCL2L1), nuclear gene encoding mitochondrial protein, transcript variant 1, mRNA.
BCL7A	Homo sapiens B-cell CLL/lymphoma 7A (BCL7A), transcript variant 1, mRNA.
BCL7B	Homo sapiens B-cell CLL/lymphoma 7B (BCL7B), transcript variant 3, non-coding RNA.
BCL7C	Homo sapiens B-cell CLL/lymphoma 7C (BCL7C), mRNA.
BCLAF1	Homo sapiens BCL2-associated transcription factor 1 (BCLAF1), transcript variant 3, mRNA.
BDKRB1	Homo sapiens bradykinin receptor B1 (BDKRB1), mRNA.
BDNF	Homo sapiens brain-derived neurotrophic factor (BDNF), transcript variant 1, mRNA.
BEND7	Homo sapiens BEN domain containing 7 (BEND7), transcript variant 1, mRNA.
BEX1	Homo sapiens brain expressed, X-linked 1 (BEX1), mRNA.
BGLAP,PMF1,PMF1-BGLAP	-
BGN	Homo sapiens biglycan (BGN), mRNA.
BHLHE40	Homo sapiens basic helix-loop-helix family, member e40 (BHLHE40), mRNA.
BICC1	Homo sapiens bicaudal C homolog 1 (Drosophila) (BICC1), mRNA.
BIRC2	Homo sapiens baculoviral IAP repeat containing 2 (BIRC2), transcript variant 1, mRNA.
BIRC5	Homo sapiens baculoviral IAP repeat containing 5 (BIRC5), transcript variant 3, mRNA.
BIVM,BIVM-ERCC5,ERCC5	-
BLM	Homo sapiens Bloom syndrome, RecQ helicase-like (BLM), mRNA.
BLVRA	Homo sapiens biliverdin reductase A (BLVRA), transcript variant 2, mRNA.
BLZF1	Homo sapiens basic leucine zipper nuclear factor 1 (BLZF1), mRNA.
BMPER	Homo sapiens BMP binding endothelial regulator (BMPER), mRNA.
BMPR1B	Homo sapiens bone morphogenetic protein receptor, type IB (BMPR1B), transcript variant 2, mRNA.
BMS1	Homo sapiens BMS1 ribosome biogenesis factor (BMS1), mRNA.
BNIP1	Homo sapiens BCL2/adenovirus E1B 19kDa interacting protein 1 (BNIP1), transcript variant BNIP1-b, mRNA.
BNIP2	Homo sapiens BCL2/adenovirus E1B 19kDa interacting protein 2 (BNIP2), mRNA.
BOLA3	Homo sapiens bolA homolog 3 (E. coli) (BOLA3), transcript variant 1, mRNA.
BPGM	Homo sapiens 2,3-bisphosphoglycerate mutase (BPGM), transcript variant 2, mRNA.
BPI	SubName: Full=Bactericidal permeability-increasing protein; SubName: Full=Bactericidal/permeability-increasing protein;
BRCA1	Homo sapiens breast cancer 1, early onset (BRCA1), transcript variant 2, mRNA.
BRCA2	Homo sapiens breast cancer 2, early onset (BRCA2), mRNA.
BRD9	Homo sapiens bromodomain containing 9 (BRD9), transcript variant 1, mRNA.
BRI3	Homo sapiens brain protein I3 (BRI3), transcript variant 1, mRNA.
BRIP1	Homo sapiens BRCA1 interacting protein C-terminal helicase 1 (BRIP1), mRNA.
BROX	Homo sapiens BRO1 domain and CAAX motif containing (BROX), mRNA.
BRSK1	Homo sapiens BR serine/threonine kinase 1 (BRSK1), mRNA.
BST1,FAM200B	-
BTBD10	Homo sapiens BTB (POZ) domain containing 10 (BTBD10), mRNA.
BTBD9	Homo sapiens BTB (POZ) domain containing 9 (BTBD9), transcript variant 4, mRNA.
BTF3L4	Homo sapiens basic transcription factor 3-like 4 (BTF3L4), transcript variant 1, mRNA.
BTN2A1	Homo sapiens butyrophilin, subfamily 2, member A1 (BTN2A1), transcript variant 1, mRNA.
BTN2A2	Homo sapiens butyrophilin, subfamily 2, member A2 (BTN2A2), transcript variant 1, mRNA.
BUB1	Homo sapiens BUB1 mitotic checkpoint serine/threonine kinase (BUB1), mRNA.
BUB1B,PAK6	-
BUB3	Homo sapiens BUB3 mitotic checkpoint protein (BUB3), transcript variant 2, mRNA.
BUD13	Homo sapiens BUD13 homolog (S. cerevisiae) (BUD13), transcript variant 1, mRNA.
BZW1	Homo sapiens basic leucine zipper and W2 domains 1 (BZW1), transcript variant 1, mRNA.
C10orf118	Homo sapiens chromosome 10 open reading frame 118 (C10orf118), mRNA.
C10orf12	Homo sapiens chromosome 10 open reading frame 12 (C10orf12), mRNA.
C10orf88	Homo sapiens chromosome 10 open reading frame 88 (C10orf88), mRNA.
C11orf24	Homo sapiens chromosome 11 open reading frame 24 (C11orf24), mRNA.
C11orf63	Homo sapiens chromosome 11 open reading frame 63 (C11orf63), transcript variant 1, mRNA.
C11orf75	-
C11orf82	Homo sapiens chromosome 11 open reading frame 82 (C11orf82), mRNA.
C11orf87	Homo sapiens chromosome 11 open reading frame 87 (C11orf87), mRNA.
C11orf91,CD59	-
C11orf96	Homo sapiens chromosome 11 open reading frame 96 (C11orf96), mRNA.
C12orf23	Homo sapiens chromosome 12 open reading frame 23 (C12orf23), mRNA.
C12orf44	Homo sapiens chromosome 12 open reading frame 44 (C12orf44), transcript variant 1, mRNA.
C12orf56	Homo sapiens chromosome 12 open reading frame 56 (C12orf56), transcript variant 1, mRNA.
C12orf75	Homo sapiens chromosome 12 open reading frame 75 (C12orf75), mRNA.
C14orf132	Homo sapiens chromosome 14 open reading frame 132 (C14orf132), mRNA.
C14orf28	Homo sapiens chromosome 14 open reading frame 28 (C14orf28), mRNA.
C14orf80	Homo sapiens chromosome 14 open reading frame 80 (C14orf80), transcript variant 1, mRNA.
C15orf52	Homo sapiens chromosome 15 open reading frame 52 (C15orf52), mRNA.
C16orf13	Homo sapiens chromosome 16 open reading frame 13 (C16orf13), transcript variant 1, mRNA.
C16orf45	Homo sapiens chromosome 16 open reading frame 45 (C16orf45), transcript variant 1, mRNA.
C16orf59	Homo sapiens chromosome 16 open reading frame 59 (C16orf59), mRNA.
C16orf80	Homo sapiens chromosome 16 open reading frame 80 (C16orf80), mRNA.
C16orf88	-
C18orf54	Homo sapiens chromosome 18 open reading frame 54 (C18orf54), mRNA.
C19orf10	Homo sapiens chromosome 19 open reading frame 10 (C19orf10), mRNA.
C19orf26	Homo sapiens chromosome 19 open reading frame 26 (C19orf26), mRNA.
C1GALT1	Homo sapiens core 1 synthase, glycoprotein-N-acetylgalactosamine 3-beta-galactosyltransferase, 1 (C1GALT1), mRNA.
C1orf43,TPM3	-
C1orf51	Homo sapiens chromosome 1 open reading frame 51 (C1orf51), mRNA.
C21orf59	Homo sapiens chromosome 21 open reading frame 59 (C21orf59), transcript variant 1, mRNA.
C21orf7	-
C3orf52	Homo sapiens chromosome 3 open reading frame 52 (C3orf52), transcript variant 2, mRNA.
C3orf67	Homo sapiens chromosome 3 open reading frame 67 (C3orf67), mRNA.
C4orf22,FGF5	-
C4orf32	Homo sapiens chromosome 4 open reading frame 32 (C4orf32), mRNA.
C5orf28	Homo sapiens chromosome 5 open reading frame 28 (C5orf28), mRNA.
C6orf1	Homo sapiens chromosome 6 open reading frame 1 (C6orf1), transcript variant 1, mRNA.
C6orf132	Homo sapiens chromosome 6 open reading frame 132 (C6orf132), mRNA.
C6orf211	Homo sapiens chromosome 6 open reading frame 211 (C6orf211), mRNA.
C7orf10	Homo sapiens chromosome 7 open reading frame 10 (C7orf10), transcript variant 1, mRNA.
C9orf3	Homo sapiens chromosome 9 open reading frame 3 (C9orf3), transcript variant 1, mRNA.
C9orf89	Homo sapiens chromosome 9 open reading frame 89 (C9orf89), mRNA.
CA13	Homo sapiens carbonic anhydrase XIII (CA13), mRNA.
CA2	Homo sapiens carbonic anhydrase II (CA2), mRNA.
CACNA2D1	Homo sapiens calcium channel, voltage-dependent, alpha 2/delta subunit 1 (CACNA2D1), mRNA.
CACNB4	Homo sapiens calcium channel, voltage-dependent, beta 4 subunit (CACNB4), transcript variant 3, mRNA.
CACYBP	Homo sapiens calcyclin binding protein (CACYBP), transcript variant 1, mRNA.
CALD1	Homo sapiens caldesmon 1 (CALD1), transcript variant 1, mRNA.
CALM1	Homo sapiens calmodulin 1 (phosphorylase kinase, delta) (CALM1), mRNA.
CALM2	Homo sapiens calmodulin 2 (phosphorylase kinase, delta) (CALM2), mRNA.
CALM3	Homo sapiens calmodulin 3 (phosphorylase kinase, delta) (CALM3), mRNA.
CALR	Homo sapiens calreticulin (CALR), mRNA.
CALU	Homo sapiens calumenin (CALU), transcript variant 4, mRNA.
CAMK1D	Homo sapiens calcium/calmodulin-dependent protein kinase ID (CAMK1D), transcript variant 2, mRNA.
CAMK2G	Homo sapiens calcium/calmodulin-dependent protein kinase II gamma (CAMK2G), transcript variant 7, mRNA.
CAMK2N1	Homo sapiens calcium/calmodulin-dependent protein kinase II inhibitor 1 (CAMK2N1), mRNA.
CAMKK1	Homo sapiens calcium/calmodulin-dependent protein kinase kinase 1, alpha (CAMKK1), transcript variant 1, mRNA.
CAMSAP2	Homo sapiens calmodulin regulated spectrin-associated protein family, member 2 (CAMSAP2), mRNA.
CAMTA1	Homo sapiens calmodulin binding transcription activator 1 (CAMTA1), transcript variant 1, mRNA.
CAMTA2	Homo sapiens calmodulin binding transcription activator 2 (CAMTA2), transcript variant 1, mRNA.
CANT1	Homo sapiens calcium activated nucleotidase 1 (CANT1), transcript variant 2, mRNA.
CAP1	Homo sapiens CAP, adenylate cyclase-associated protein 1 (yeast) (CAP1), transcript variant 1, mRNA.
CAP2	Homo sapiens CAP, adenylate cyclase-associated protein, 2 (yeast) (CAP2), mRNA.
CAPG	Homo sapiens capping protein (actin filament), gelsolin-like (CAPG), transcript variant 2, mRNA.
CAPN1	Homo sapiens calpain 1, (mu/I) large subunit (CAPN1), transcript variant 2, mRNA.
CAPN2	Homo sapiens calpain 2, (m/II) large subunit (CAPN2), transcript variant 1, mRNA.
CAPNS1	Homo sapiens calpain, small subunit 1 (CAPNS1), transcript variant 2, mRNA.
CAPNS2,LPCAT2	-
CAPRIN2	Homo sapiens caprin family member 2 (CAPRIN2), transcript variant 2, mRNA.
CAPZA1	Homo sapiens capping protein (actin filament) muscle Z-line, alpha 1 (CAPZA1), mRNA.
CAPZA2	Homo sapiens capping protein (actin filament) muscle Z-line, alpha 2 (CAPZA2), mRNA.
CAPZB	Homo sapiens capping protein (actin filament) muscle Z-line, beta (CAPZB), transcript variant 2, mRNA.
CARD10	Homo sapiens caspase recruitment domain family, member 10 (CARD10), mRNA.
CARD6	Homo sapiens caspase recruitment domain family, member 6 (CARD6), mRNA.
CARS	Homo sapiens cysteinyl-tRNA synthetase (CARS), transcript variant 5, mRNA.
CASC4	Homo sapiens cancer susceptibility candidate 4 (CASC4), transcript variant 1, mRNA.
CASC5	Homo sapiens cancer susceptibility candidate 5 (CASC5), transcript variant 1, mRNA.
CASP4	Homo sapiens caspase 4, apoptosis-related cysteine peptidase (CASP4), transcript variant gamma, mRNA.
CAST	Homo sapiens calpastatin (CAST), transcript variant 11, mRNA.
CAV1	Homo sapiens caveolin 1, caveolae protein, 22kDa (CAV1), transcript variant 1, mRNA.
CBFB	Homo sapiens core-binding factor, beta subunit (CBFB), transcript variant 2, mRNA.
CBR3	Homo sapiens carbonyl reductase 3 (CBR3), mRNA.
CBS	Homo sapiens cystathionine-beta-synthase (CBS), transcript variant 3, mRNA.
CBX1	Homo sapiens chromobox homolog 1 (CBX1), transcript variant 2, mRNA.
CBX5	Homo sapiens chromobox homolog 5 (CBX5), transcript variant 3, mRNA.
CC2D1A	Homo sapiens coiled-coil and C2 domain containing 1A (CC2D1A), mRNA.
CC2D2A	Homo sapiens coiled-coil and C2 domain containing 2A (CC2D2A), transcript variant 1, mRNA.
CCBE1	Homo sapiens collagen and calcium binding EGF domains 1 (CCBE1), mRNA.
CCBL2,GBP3,RBMXL1	-
CCDC103	Homo sapiens coiled-coil domain containing 103 (CCDC103), transcript variant 6, mRNA.
CCDC109B	Homo sapiens coiled-coil domain containing 109B (CCDC109B), mRNA.
CCDC112	Homo sapiens coiled-coil domain containing 112 (CCDC112), transcript variant 2, mRNA.
CCDC149	Homo sapiens coiled-coil domain containing 149 (CCDC149), transcript variant 1, mRNA.
CCDC15,SLC37A2	-
CCDC167	Homo sapiens coiled-coil domain containing 167 (CCDC167), mRNA.
CCDC22	Homo sapiens coiled-coil domain containing 22 (CCDC22), mRNA.
CCDC34	Homo sapiens coiled-coil domain containing 34 (CCDC34), transcript variant 1, mRNA.
CCDC50	Homo sapiens coiled-coil domain containing 50 (CCDC50), transcript variant 2, mRNA.
CCDC82	Homo sapiens coiled-coil domain containing 82 (CCDC82), mRNA.
CCDC85A	Homo sapiens coiled-coil domain containing 85A (CCDC85A), mRNA.
CCDC85C	Homo sapiens coiled-coil domain containing 85C (CCDC85C), mRNA.
CCDC88A	Homo sapiens coiled-coil domain containing 88A (CCDC88A), transcript variant 3, mRNA.
CCDC9	Homo sapiens coiled-coil domain containing 9 (CCDC9), mRNA.
CCDC90A	-
CCDC90B	Homo sapiens coiled-coil domain containing 90B (CCDC90B), nuclear gene encoding mitochondrial protein, mRNA.
CCDC91	Homo sapiens coiled-coil domain containing 91 (CCDC91), mRNA.
CCL26	Homo sapiens chemokine (C-C motif) ligand 26 (CCL26), mRNA.
CCM2	Homo sapiens cerebral cavernous malformation 2 (CCM2), transcript variant 2, mRNA.
CCNB1	Homo sapiens cyclin B1 (CCNB1), mRNA.
CCNB2	Homo sapiens cyclin B2 (CCNB2), mRNA.
CCND1	Homo sapiens cyclin D1 (CCND1), mRNA.
CCND3	Homo sapiens cyclin D3 (CCND3), transcript variant 2, mRNA.
CCNDBP1	Homo sapiens cyclin D-type binding-protein 1 (CCNDBP1), transcript variant 1, mRNA.
CCNF	Homo sapiens cyclin F (CCNF), mRNA.
CCNY	Homo sapiens cyclin Y (CCNY), transcript variant 2, mRNA.
CCNYL1	Homo sapiens cyclin Y-like 1 (CCNYL1), transcript variant 2, mRNA.
CCPG1,DYX1C1	-
CCT2	Homo sapiens chaperonin containing TCP1, subunit 2 (beta) (CCT2), transcript variant 1, mRNA.
CCT5	Homo sapiens chaperonin containing TCP1, subunit 5 (epsilon) (CCT5), mRNA.
CCZ1	Homo sapiens CCZ1 vacuolar protein trafficking and biogenesis associated homolog (S. cerevisiae) (CCZ1), mRNA.
CCZ1B	Homo sapiens CCZ1 vacuolar protein trafficking and biogenesis associated homolog B (S. cerevisiae) (CCZ1B), mRNA.
CD109	Homo sapiens CD109 molecule (CD109), transcript variant 2, mRNA.
CD14	Homo sapiens CD14 molecule (CD14), transcript variant 2, mRNA.
CD200	Homo sapiens CD200 molecule (CD200), transcript variant 2, mRNA.
CD274	Homo sapiens CD274 molecule (CD274), transcript variant 1, mRNA.
CD276	Homo sapiens CD276 molecule (CD276), transcript variant 1, mRNA.
CD2AP	Homo sapiens CD2-associated protein (CD2AP), mRNA.
CD44	Homo sapiens CD44 molecule (Indian blood group) (CD44), transcript variant 1, mRNA.
CD55	Homo sapiens CD55 molecule, decay accelerating factor for complement (Cromer blood group) (CD55), transcript variant 2, mRNA.
CD58	Homo sapiens CD58 molecule (CD58), transcript variant 1, mRNA.
CD68	Homo sapiens CD68 molecule (CD68), transcript variant 1, mRNA.
CD9	Homo sapiens CD9 molecule (CD9), mRNA.
CD97	Homo sapiens CD97 molecule (CD97), transcript variant 1, mRNA.
CDC14A	Homo sapiens cell division cycle 14A (CDC14A), transcript variant 1, mRNA.
CDC16	Homo sapiens cell division cycle 16 (CDC16), transcript variant 1, mRNA.
CDC20	Homo sapiens cell division cycle 20 (CDC20), mRNA.
CDC25A	Homo sapiens cell division cycle 25A (CDC25A), transcript variant 1, mRNA.
CDC27	Homo sapiens cell division cycle 27 (CDC27), transcript variant 1, mRNA.
CDC34	Homo sapiens cell division cycle 34 (CDC34), mRNA.
CDC37	Homo sapiens cell division cycle 37 (CDC37), mRNA.
CDC42	Homo sapiens cell division cycle 42 (CDC42), transcript variant 3, mRNA.
CDC42BPA	Homo sapiens CDC42 binding protein kinase alpha (DMPK-like) (CDC42BPA), transcript variant B, mRNA.
CDC42BPB	Homo sapiens CDC42 binding protein kinase beta (DMPK-like) (CDC42BPB), mRNA.
CDC42EP2,POLA2	-
CDC42SE1	Homo sapiens CDC42 small effector 1 (CDC42SE1), transcript variant 1, mRNA.
CDC45	Homo sapiens cell division cycle 45 (CDC45), transcript variant 1, mRNA.
CDC5L	Homo sapiens cell division cycle 5-like (CDC5L), mRNA.
CDC6	Homo sapiens cell division cycle 6 (CDC6), mRNA.
CDC7	Homo sapiens cell division cycle 7 (CDC7), transcript variant 1, mRNA.
CDCA2	Homo sapiens cell division cycle associated 2 (CDCA2), mRNA.
CDCA3	Homo sapiens cell division cycle associated 3 (CDCA3), mRNA.
CDCA4	Homo sapiens cell division cycle associated 4 (CDCA4), transcript variant 2, mRNA.
CDCA5	Homo sapiens cell division cycle associated 5 (CDCA5), mRNA.
CDCA7	Homo sapiens cell division cycle associated 7 (CDCA7), transcript variant 1, mRNA.
CDCA7L	Homo sapiens cell division cycle associated 7-like (CDCA7L), transcript variant 2, mRNA.
CDCA8	Homo sapiens cell division cycle associated 8 (CDCA8), transcript variant 2, mRNA.
CDCP1	Homo sapiens CUB domain containing protein 1 (CDCP1), transcript variant 1, mRNA.
CDH11	Homo sapiens cadherin 11, type 2, OB-cadherin (osteoblast) (CDH11), mRNA.
CDH13	Homo sapiens cadherin 13, H-cadherin (heart) (CDH13), transcript variant 2, mRNA.
CDH2	Homo sapiens cadherin 2, type 1, N-cadherin (neuronal) (CDH2), mRNA.
CDH6	Homo sapiens cadherin 6, type 2, K-cadherin (fetal kidney) (CDH6), mRNA.
CDK1	Homo sapiens cyclin-dependent kinase 1 (CDK1), transcript variant 1, mRNA.
CDK17	Homo sapiens cyclin-dependent kinase 17 (CDK17), transcript variant 1, mRNA.
CDK2	Homo sapiens cyclin-dependent kinase 2 (CDK2), transcript variant 1, mRNA.
CDK2AP1	Homo sapiens cyclin-dependent kinase 2 associated protein 1 (CDK2AP1), transcript variant 2, mRNA.
CDK2AP2	Homo sapiens cyclin-dependent kinase 2 associated protein 2 (CDK2AP2), transcript variant 2, mRNA.
CDK6	Homo sapiens cyclin-dependent kinase 6 (CDK6), transcript variant 1, mRNA.
CDK7	Homo sapiens cyclin-dependent kinase 7 (CDK7), mRNA.
CDKN2AIPNL	Homo sapiens CDKN2A interacting protein N-terminal like (CDKN2AIPNL), mRNA.
CDKN2D	Homo sapiens cyclin-dependent kinase inhibitor 2D (p19, inhibits CDK4) (CDKN2D), transcript variant 2, mRNA.
CDKN3	Homo sapiens cyclin-dependent kinase inhibitor 3 (CDKN3), transcript variant 1, mRNA.
CDR2	Homo sapiens cerebellar degeneration-related protein 2, 62kDa (CDR2), mRNA.
CDR2L	Homo sapiens cerebellar degeneration-related protein 2-like (CDR2L), mRNA.
CDT1	Homo sapiens chromatin licensing and DNA replication factor 1 (CDT1), mRNA.
CDYL2	Homo sapiens chromodomain protein, Y-like 2 (CDYL2), mRNA.
CEBPG	Homo sapiens CCAAT/enhancer binding protein (C/EBP), gamma (CEBPG), transcript variant 1, mRNA.
CENPA	Homo sapiens centromere protein A (CENPA), transcript variant 1, mRNA.
CENPE	Homo sapiens centromere protein E, 312kDa (CENPE), mRNA.
CENPF	Homo sapiens centromere protein F, 350/400kDa (CENPF), mRNA.
CENPH	Homo sapiens centromere protein H (CENPH), mRNA.
CENPI	Homo sapiens centromere protein I (CENPI), mRNA.
CENPK	Homo sapiens centromere protein K (CENPK), transcript variant 1, mRNA.
CENPL	Homo sapiens centromere protein L (CENPL), transcript variant 1, mRNA.
CENPM	Homo sapiens centromere protein M (CENPM), transcript variant 1, mRNA.
CENPQ	Homo sapiens centromere protein Q (CENPQ), mRNA.
CENPW	Homo sapiens centromere protein W (CENPW), mRNA.
CEP120	Homo sapiens centrosomal protein 120kDa (CEP120), transcript variant 1, mRNA.
CEP128	Homo sapiens centrosomal protein 128kDa (CEP128), mRNA.
CEP135	Homo sapiens centrosomal protein 135kDa (CEP135), mRNA.
CEP152	Homo sapiens centrosomal protein 152kDa (CEP152), transcript variant 1, mRNA.
CEP170	Homo sapiens centrosomal protein 170kDa (CEP170), transcript variant alpha, mRNA.
CEP170B	Homo sapiens centrosomal protein 170B (CEP170B), transcript variant 1, mRNA.
CEP192,SEH1L	-
CEP41	Homo sapiens centrosomal protein 41kDa (CEP41), transcript variant 1, mRNA.
CEP55	Homo sapiens centrosomal protein 55kDa (CEP55), transcript variant 1, mRNA.
CEP78	Homo sapiens centrosomal protein 78kDa (CEP78), transcript variant 1, mRNA.
CERK	Homo sapiens ceramide kinase (CERK), mRNA.
CFB	Homo sapiens complement factor B (CFB), mRNA.
CFL1	Homo sapiens cofilin 1 (non-muscle) (CFL1), mRNA.
CFL2	Homo sapiens cofilin 2 (muscle) (CFL2), transcript variant 4, non-coding RNA.
CHAC1	Homo sapiens ChaC, cation transport regulator homolog 1 (E. coli) (CHAC1), transcript variant 2, mRNA.
CHAF1A	Homo sapiens chromatin assembly factor 1, subunit A (p150) (CHAF1A), mRNA.
CHAF1B	Homo sapiens chromatin assembly factor 1, subunit B (p60) (CHAF1B), mRNA.
CHCHD2	Homo sapiens coiled-coil-helix-coiled-coil-helix domain containing 2 (CHCHD2), nuclear gene encoding mitochondrial protein, mRNA.
CHCHD3	Homo sapiens coiled-coil-helix-coiled-coil-helix domain containing 3 (CHCHD3), mRNA.
CHEK1	Homo sapiens checkpoint kinase 1 (CHEK1), transcript variant 2, mRNA.
CHEK2	Homo sapiens checkpoint kinase 2 (CHEK2), transcript variant 3, mRNA.
CHIC2	Homo sapiens cysteine-rich hydrophobic domain 2 (CHIC2), mRNA.
CHM	Homo sapiens choroideremia (Rab escort protein 1) (CHM), transcript variant 1, mRNA.
CHMP2A	Homo sapiens charged multivesicular body protein 2A (CHMP2A), transcript variant 2, mRNA.
CHMP2B	Homo sapiens charged multivesicular body protein 2B (CHMP2B), transcript variant 1, mRNA.
CHMP6	Homo sapiens charged multivesicular body protein 6 (CHMP6), mRNA.
CHST11	Homo sapiens carbohydrate (chondroitin 4) sulfotransferase 11 (CHST11), transcript variant 1, mRNA.
CHSY1	Homo sapiens chondroitin sulfate synthase 1 (CHSY1), mRNA.
CHTF18	Homo sapiens CTF18, chromosome transmission fidelity factor 18 homolog (S. cerevisiae) (CHTF18), mRNA.
CIB1	Homo sapiens calcium and integrin binding 1 (calmyrin) (CIB1), transcript variant d, non-coding RNA.
CIT	Homo sapiens citron (rho-interacting, serine/threonine kinase 21) (CIT), transcript variant 1, mRNA.
CKAP2	Homo sapiens cytoskeleton associated protein 2 (CKAP2), transcript variant 1, mRNA.
CKAP2L	Homo sapiens cytoskeleton associated protein 2-like (CKAP2L), mRNA.
CKAP4	Homo sapiens cytoskeleton-associated protein 4 (CKAP4), mRNA.
CKLF,CKLF-CMTM1,CMTM1	-
CKS1B	Homo sapiens CDC28 protein kinase regulatory subunit 1B (CKS1B), transcript variant 1, mRNA.
CKS2	Homo sapiens CDC28 protein kinase regulatory subunit 2 (CKS2), mRNA.
CLASP2	Homo sapiens cytoplasmic linker associated protein 2 (CLASP2), transcript variant 1, mRNA.
CLCN4	Homo sapiens chloride channel, voltage-sensitive 4 (CLCN4), transcript variant 1, mRNA.
CLCN5	Homo sapiens chloride channel, voltage-sensitive 5 (CLCN5), transcript variant 1, mRNA.
CLDN12	Homo sapiens claudin 12 (CLDN12), transcript variant 1, mRNA.
CLDN4	Homo sapiens claudin 4 (CLDN4), mRNA.
CLEC14A	Homo sapiens C-type lectin domain family 14, member A (CLEC14A), mRNA.
CLIC1	Homo sapiens chloride intracellular channel 1 (CLIC1), mRNA.
CLIC3	Homo sapiens chloride intracellular channel 3 (CLIC3), mRNA.
CLIC4	Homo sapiens chloride intracellular channel 4 (CLIC4), nuclear gene encoding mitochondrial protein, mRNA.
CLINT1	Homo sapiens clathrin interactor 1 (CLINT1), transcript variant 3, mRNA.
CLIP1	Homo sapiens CAP-GLY domain containing linker protein 1 (CLIP1), transcript variant 3, mRNA.
CLIP2	Homo sapiens CAP-GLY domain containing linker protein 2 (CLIP2), transcript variant 1, mRNA.
CLMP	Homo sapiens CXADR-like membrane protein (CLMP), mRNA.
CLOCK	Homo sapiens clock circadian regulator (CLOCK), transcript variant 1, mRNA.
CLPP	Homo sapiens ClpP caseinolytic peptidase, ATP-dependent, proteolytic subunit homolog (E. coli) (CLPP), nuclear gene encoding mitochondrial protein, mRNA.
CLPTM1L	Homo sapiens CLPTM1-like (CLPTM1L), mRNA.
CLSPN	Homo sapiens claspin (CLSPN), transcript variant 1, mRNA.
CLTB	Homo sapiens clathrin, light chain B (CLTB), transcript variant 2, mRNA.
CLTC	Homo sapiens clathrin, heavy chain (Hc) (CLTC), mRNA.
CMAHP	Homo sapiens cytidine monophospho-N-acetylneuraminic acid hydroxylase, pseudogene (CMAHP), transcript variant 1, non-coding RNA.
CMAS	Homo sapiens cytidine monophosphate N-acetylneuraminic acid synthetase (CMAS), mRNA.
CMIP	Homo sapiens c-Maf inducing protein (CMIP), transcript variant 1, mRNA.
CMKLR1	Homo sapiens chemokine-like receptor 1 (CMKLR1), transcript variant 1, mRNA.
CNEP1R1	Homo sapiens CTD nuclear envelope phosphatase 1 regulatory subunit 1 (CNEP1R1), mRNA.
CNIH3	Homo sapiens cornichon homolog 3 (Drosophila) (CNIH3), mRNA.
CNKSR2	Homo sapiens connector enhancer of kinase suppressor of Ras 2 (CNKSR2), transcript variant 1, mRNA.
CNN1	Homo sapiens calponin 1, basic, smooth muscle (CNN1), mRNA.
CNOT7	Homo sapiens CCR4-NOT transcription complex, subunit 7 (CNOT7), transcript variant 1, mRNA.
CNTF,ZFP91	-
CNTNAP1	Homo sapiens contactin associated protein 1 (CNTNAP1), mRNA.
CNTNAP3	Homo sapiens contactin associated protein-like 3 (CNTNAP3), mRNA.
CNTNAP3B	Homo sapiens contactin associated protein-like 3B (CNTNAP3B), mRNA.
COBLL1	Homo sapiens cordon-bleu WH2 repeat protein-like 1 (COBLL1), transcript variant 2, mRNA.
COG6	Homo sapiens component of oligomeric golgi complex 6 (COG6), transcript variant 3, non-coding RNA.
COG7	Homo sapiens component of oligomeric golgi complex 7 (COG7), mRNA.
COL13A1	Homo sapiens collagen, type XIII, alpha 1 (COL13A1), transcript variant 1, mRNA.
COL14A1	Homo sapiens collagen, type XIV, alpha 1 (COL14A1), mRNA.
COL15A1	Homo sapiens collagen, type XV, alpha 1 (COL15A1), mRNA.
COL17A1	Homo sapiens collagen, type XVII, alpha 1 (COL17A1), mRNA.
COL1A1	Homo sapiens collagen, type I, alpha 1 (COL1A1), mRNA.
COL22A1	Homo sapiens collagen, type XXII, alpha 1 (COL22A1), mRNA.
COL4A5	Homo sapiens collagen, type IV, alpha 5 (COL4A5), transcript variant 1, mRNA.
COL5A1	Homo sapiens collagen, type V, alpha 1 (COL5A1), transcript variant 1, mRNA.
COL5A3	Homo sapiens collagen, type V, alpha 3 (COL5A3), mRNA.
COL7A1	Homo sapiens collagen, type VII, alpha 1 (COL7A1), mRNA.
COL8A1	Homo sapiens collagen, type VIII, alpha 1 (COL8A1), transcript variant 1, mRNA.
COL8A2	Homo sapiens collagen, type VIII, alpha 2 (COL8A2), mRNA.
COLEC12	Homo sapiens collectin sub-family member 12 (COLEC12), mRNA.
COMMD10	Homo sapiens COMM domain containing 10 (COMMD10), mRNA.
COMMD7	Homo sapiens COMM domain containing 7 (COMMD7), transcript variant 1, mRNA.
COMMD8	Homo sapiens COMM domain containing 8 (COMMD8), mRNA.
COPA	Homo sapiens coatomer protein complex, subunit alpha (COPA), transcript variant 2, mRNA.
COPB1	Homo sapiens coatomer protein complex, subunit beta 1 (COPB1), transcript variant 2, mRNA.
COPE	Homo sapiens coatomer protein complex, subunit epsilon (COPE), transcript variant 2, mRNA.
COPG1	Homo sapiens coatomer protein complex, subunit gamma 1 (COPG1), mRNA.
COPRS	Homo sapiens coordinator of PRMT5, differentiation stimulator (COPRS), mRNA.
COPS3	Homo sapiens COP9 signalosome subunit 3 (COPS3), transcript variant 2, mRNA.
COPS4	Homo sapiens COP9 signalosome subunit 4 (COPS4), transcript variant 1, mRNA.
COPS6	Homo sapiens COP9 signalosome subunit 6 (COPS6), mRNA.
COPS7A	Homo sapiens COP9 signalosome subunit 7A (COPS7A), transcript variant 2, mRNA.
COPZ2	Homo sapiens coatomer protein complex, subunit zeta 2 (COPZ2), mRNA.
COQ10B	Homo sapiens coenzyme Q10 homolog B (S. cerevisiae) (COQ10B), nuclear gene encoding mitochondrial protein, mRNA.
COQ7	Homo sapiens coenzyme Q7 homolog, ubiquinone (yeast) (COQ7), nuclear gene encoding mitochondrial protein, transcript variant 1, mRNA.
CORO1C	Homo sapiens coronin, actin binding protein, 1C (CORO1C), transcript variant 1, mRNA.
COTL1	Homo sapiens coactosin-like 1 (Dictyostelium) (COTL1), mRNA.
COX17	Homo sapiens COX17 cytochrome c oxidase copper chaperone (COX17), nuclear gene encoding mitochondrial protein, mRNA.
COX7A1	Homo sapiens cytochrome c oxidase subunit VIIa polypeptide 1 (muscle) (COX7A1), nuclear gene encoding mitochondrial protein, mRNA.
COX7A2	Homo sapiens cytochrome c oxidase subunit VIIa polypeptide 2 (liver) (COX7A2), transcript variant 2, non-coding RNA.
COX7B	Homo sapiens cytochrome c oxidase subunit VIIb (COX7B), nuclear gene encoding mitochondrial protein, mRNA.
COX8A	Homo sapiens cytochrome c oxidase subunit VIIIA (ubiquitous) (COX8A), nuclear gene encoding mitochondrial protein, mRNA.
CPA4	Homo sapiens carboxypeptidase A4 (CPA4), transcript variant 1, mRNA.
CPEB1	Homo sapiens cytoplasmic polyadenylation element binding protein 1 (CPEB1), transcript variant 1, mRNA.
CPEB2	Homo sapiens cytoplasmic polyadenylation element binding protein 2 (CPEB2), transcript variant D, mRNA.
CPEB3	Homo sapiens cytoplasmic polyadenylation element binding protein 3 (CPEB3), transcript variant 1, mRNA.
CPED1	Homo sapiens cadherin-like and PC-esterase domain containing 1 (CPED1), transcript variant 1, mRNA.
CPNE2	Homo sapiens copine II (CPNE2), mRNA.
CPNE7	Homo sapiens copine VII (CPNE7), transcript variant 2, mRNA.
CPNE8	Homo sapiens copine VIII (CPNE8), mRNA.
CPPED1	Homo sapiens calcineurin-like phosphoesterase domain containing 1 (CPPED1), transcript variant 1, mRNA.
CPSF2	Homo sapiens cleavage and polyadenylation specific factor 2, 100kDa (CPSF2), mRNA.
CPT1A	Homo sapiens carnitine palmitoyltransferase 1A (liver) (CPT1A), nuclear gene encoding mitochondrial protein, transcript variant 2, mRNA.
CPXM2	Homo sapiens carboxypeptidase X (M14 family), member 2 (CPXM2), mRNA.
CRABP2	Homo sapiens cellular retinoic acid binding protein 2 (CRABP2), transcript variant 2, mRNA.
CREB3L1	Homo sapiens cAMP responsive element binding protein 3-like 1 (CREB3L1), mRNA.
CRELD2	Homo sapiens cysteine-rich with EGF-like domains 2 (CRELD2), transcript variant 1, mRNA.
CREM	Homo sapiens cAMP responsive element modulator (CREM), transcript variant 19, mRNA.
CRHR1	Homo sapiens corticotropin releasing hormone receptor 1 (CRHR1), transcript variant 5, mRNA.
CRIM1	Homo sapiens cysteine rich transmembrane BMP regulator 1 (chordin-like) (CRIM1), mRNA.
CRIP1	Homo sapiens cysteine-rich protein 1 (intestinal) (CRIP1), mRNA.
CRIP2	Homo sapiens cysteine-rich protein 2 (CRIP2), transcript variant 1, mRNA.
CRIPT	Homo sapiens cysteine-rich PDZ-binding protein (CRIPT), mRNA.
CRYZ	Homo sapiens crystallin, zeta (quinone reductase) (CRYZ), transcript variant 1, mRNA.
CSF3	Homo sapiens colony stimulating factor 3 (granulocyte) (CSF3), transcript variant 1, mRNA.
CSGALNACT1	Homo sapiens chondroitin sulfate N-acetylgalactosaminyltransferase 1 (CSGALNACT1), transcript variant 3, non-coding RNA.
CSGALNACT2	Homo sapiens chondroitin sulfate N-acetylgalactosaminyltransferase 2 (CSGALNACT2), mRNA.
CSMD2	Homo sapiens CUB and Sushi multiple domains 2 (CSMD2), mRNA.
CSNK1E	Homo sapiens casein kinase 1, epsilon (CSNK1E), transcript variant 1, mRNA.
CSNK1G1,KIAA0101	-
CSNK2A1	Homo sapiens casein kinase 2, alpha 1 polypeptide (CSNK2A1), transcript variant 1, mRNA.
CSNK2B	Homo sapiens casein kinase 2, beta polypeptide (CSNK2B), mRNA.
CSPG4	Homo sapiens chondroitin sulfate proteoglycan 4 (CSPG4), mRNA.
CSRNP1	Homo sapiens cysteine-serine-rich nuclear protein 1 (CSRNP1), mRNA.
CSRP1	Homo sapiens cysteine and glycine-rich protein 1 (CSRP1), transcript variant 5, mRNA.
CSTF3	Homo sapiens cleavage stimulation factor, 3' pre-RNA, subunit 3, 77kDa (CSTF3), transcript variant 1, mRNA.
CTAGE5	Homo sapiens CTAGE family, member 5 (CTAGE5), transcript variant 7, mRNA.
CTBP2	Homo sapiens C-terminal binding protein 2 (CTBP2), transcript variant 1, mRNA.
CTBS,GNG5	-
CTGF	Homo sapiens connective tissue growth factor (CTGF), mRNA.
CTHRC1	Homo sapiens collagen triple helix repeat containing 1 (CTHRC1), transcript variant 1, mRNA.
CTNNA1	Homo sapiens catenin (cadherin-associated protein), alpha 1, 102kDa (CTNNA1), mRNA.
CTNNAL1	Homo sapiens catenin (cadherin-associated protein), alpha-like 1 (CTNNAL1), mRNA.
CTPS1	Homo sapiens CTP synthase 1 (CTPS1), mRNA.
CTSB	Homo sapiens cathepsin B (CTSB), transcript variant 2, mRNA.
CTSZ	Homo sapiens cathepsin Z (CTSZ), mRNA.
CTTN	Homo sapiens cortactin (CTTN), transcript variant 3, mRNA.
CTTNBP2NL	Homo sapiens CTTNBP2 N-terminal like (CTTNBP2NL), mRNA.
CUBN	Homo sapiens cubilin (intrinsic factor-cobalamin receptor) (CUBN), mRNA.
CUL2	Homo sapiens cullin 2 (CUL2), transcript variant 3, mRNA.
CUL4A	Homo sapiens cullin 4A (CUL4A), transcript variant 1, mRNA.
CUTA	Homo sapiens cutA divalent cation tolerance homolog (E. coli) (CUTA), transcript variant 5, mRNA.
CXCL1	Homo sapiens chemokine (C-X-C motif) ligand 1 (melanoma growth stimulating activity, alpha) (CXCL1), transcript variant 2, non-coding RNA.
CXCL3	Homo sapiens chemokine (C-X-C motif) ligand 3 (CXCL3), mRNA.
CXCL5	Homo sapiens chemokine (C-X-C motif) ligand 5 (CXCL5), mRNA.
CXCL6	Homo sapiens chemokine (C-X-C motif) ligand 6 (CXCL6), mRNA.
CXorf38	Homo sapiens chromosome X open reading frame 38 (CXorf38), mRNA.
CXXC5	Homo sapiens CXXC finger protein 5 (CXXC5), mRNA.
CYB561	Homo sapiens cytochrome b561 (CYB561), transcript variant 3, mRNA.
CYB5B	Homo sapiens cytochrome b5 type B (outer mitochondrial membrane) (CYB5B), nuclear gene encoding mitochondrial protein, mRNA.
CYB5R4	Homo sapiens cytochrome b5 reductase 4 (CYB5R4), mRNA.
CYFIP1	Homo sapiens cytoplasmic FMR1 interacting protein 1 (CYFIP1), transcript variant 1, mRNA.
CYFIP2	Homo sapiens cytoplasmic FMR1 interacting protein 2 (CYFIP2), transcript variant 1, mRNA.
CYGB	Homo sapiens cytoglobin (CYGB), mRNA.
CYLD	Homo sapiens cylindromatosis (turban tumor syndrome) (CYLD), transcript variant 1, mRNA.
CYR61	Homo sapiens cysteine-rich, angiogenic inducer, 61 (CYR61), mRNA.
CYS1	Homo sapiens cystin 1 (CYS1), mRNA.
CYSTM1	Homo sapiens cysteine-rich transmembrane module containing 1 (CYSTM1), mRNA.
CYTH1	Homo sapiens cytohesin 1 (CYTH1), transcript variant 2, mRNA.
CYTL1	Homo sapiens cytokine-like 1 (CYTL1), mRNA.
DAB2	Homo sapiens Dab, mitogen-responsive phosphoprotein, homolog 2 (Drosophila) (DAB2), transcript variant 1, mRNA.
DAB2IP	Homo sapiens DAB2 interacting protein (DAB2IP), transcript variant 1, mRNA.
DACT1	Homo sapiens dishevelled-binding antagonist of beta-catenin 1 (DACT1), transcript variant 1, mRNA.
DAG1	Homo sapiens dystroglycan 1 (dystrophin-associated glycoprotein 1) (DAG1), transcript variant 1, mRNA.
DAGLA	Homo sapiens diacylglycerol lipase, alpha (DAGLA), mRNA.
DAP	Homo sapiens death-associated protein (DAP), mRNA.
DAPK3	Homo sapiens death-associated protein kinase 3 (DAPK3), mRNA.
DARS2	Homo sapiens aspartyl-tRNA synthetase 2, mitochondrial (DARS2), nuclear gene encoding mitochondrial protein, mRNA.
DAW1	Homo sapiens dynein assembly factor with WDR repeat domains 1 (DAW1), mRNA.
DAXX	Homo sapiens death-domain associated protein (DAXX), transcript variant 4, mRNA.
DAZAP1	Homo sapiens DAZ associated protein 1 (DAZAP1), transcript variant 1, mRNA.
DBN1	Homo sapiens drebrin 1 (DBN1), transcript variant 2, mRNA.
DBNDD1	Homo sapiens dysbindin (dystrobrevin binding protein 1) domain containing 1 (DBNDD1), transcript variant 1, mRNA.
DBNDD2,SYS1	-
DBNL	Homo sapiens drebrin-like (DBNL), transcript variant 1, mRNA.
DCAF15	Homo sapiens DDB1 and CUL4 associated factor 15 (DCAF15), mRNA.
DCBLD2	Homo sapiens discoidin, CUB and LCCL domain containing 2 (DCBLD2), mRNA.
DCK	Homo sapiens deoxycytidine kinase (DCK), mRNA.
DCLK3	Homo sapiens doublecortin-like kinase 3 (DCLK3), mRNA.
DCLRE1A	Homo sapiens DNA cross-link repair 1A (DCLRE1A), transcript variant 1, mRNA.
DCLRE1B	Homo sapiens DNA cross-link repair 1B (DCLRE1B), mRNA.
DCTN1	Homo sapiens dynactin 1 (DCTN1), transcript variant 1, mRNA.
DCTPP1	Homo sapiens dCTP pyrophosphatase 1 (DCTPP1), mRNA.
DDA1	Homo sapiens DET1 and DDB1 associated 1 (DDA1), mRNA.
DDAH1	Homo sapiens dimethylarginine dimethylaminohydrolase 1 (DDAH1), transcript variant 2, mRNA.
DDAH2	Homo sapiens dimethylarginine dimethylaminohydrolase 2 (DDAH2), mRNA.
DDHD1	Homo sapiens DDHD domain containing 1 (DDHD1), transcript variant 3, mRNA.
DDX10	Homo sapiens DEAD (Asp-Glu-Ala-Asp) box polypeptide 10 (DDX10), mRNA.
DDX21	Homo sapiens DEAD (Asp-Glu-Ala-Asp) box helicase 21 (DDX21), transcript variant 1, mRNA.
DDX39A	Homo sapiens DEAD (Asp-Glu-Ala-Asp) box polypeptide 39A (DDX39A), transcript variant 2, non-coding RNA.
DDX60L	Homo sapiens DEAD (Asp-Glu-Ala-Asp) box polypeptide 60-like (DDX60L), mRNA.
DEDD2	Homo sapiens death effector domain containing 2 (DEDD2), transcript variant 7, non-coding RNA.
DEK	Homo sapiens DEK oncogene (DEK), transcript variant 1, mRNA.
DENND1A	Homo sapiens DENN/MADD domain containing 1A (DENND1A), transcript variant 1, mRNA.
DENND1B	Homo sapiens DENN/MADD domain containing 1B (DENND1B), transcript variant 3, mRNA.
DENND2A	Homo sapiens DENN/MADD domain containing 2A (DENND2A), mRNA.
DENND3	Homo sapiens DENN/MADD domain containing 3 (DENND3), mRNA.
DEPDC1	Homo sapiens DEP domain containing 1 (DEPDC1), transcript variant 1, mRNA.
DEPDC1B	Homo sapiens DEP domain containing 1B (DEPDC1B), transcript variant 1, mRNA.
DEPDC7	Homo sapiens DEP domain containing 7 (DEPDC7), transcript variant 1, mRNA.
DERL2	Homo sapiens derlin 2 (DERL2), mRNA.
DET1	Homo sapiens de-etiolated homolog 1 (Arabidopsis) (DET1), transcript variant 1, mRNA.
DGKH	Homo sapiens diacylglycerol kinase, eta (DGKH), transcript variant 2, mRNA.
DGKI	Homo sapiens diacylglycerol kinase, iota (DGKI), mRNA.
DHDDS	Homo sapiens dehydrodolichyl diphosphate synthase (DHDDS), transcript variant 2, mRNA.
DHRS1	Homo sapiens dehydrogenase/reductase (SDR family) member 1 (DHRS1), transcript variant 2, mRNA.
DHRS13	Homo sapiens dehydrogenase/reductase (SDR family) member 13 (DHRS13), mRNA.
DHRS9	Homo sapiens dehydrogenase/reductase (SDR family) member 9 (DHRS9), transcript variant 1, mRNA.
DIAPH1	Homo sapiens diaphanous-related formin 1 (DIAPH1), transcript variant 1, mRNA.
DIAPH3	Homo sapiens diaphanous homolog 3 (Drosophila) (DIAPH3), transcript variant 1, mRNA.
DIEXF	Homo sapiens digestive organ expansion factor homolog (zebrafish) (DIEXF), mRNA.
DIO2	Homo sapiens deiodinase, iodothyronine, type II (DIO2), transcript variant 4, mRNA.
DIRAS1	Homo sapiens DIRAS family, GTP-binding RAS-like 1 (DIRAS1), mRNA.
DISC1,TSNAX	-
[truncated: 2,207 more rows]

## Sheet: DOWN Day_3_Day_9
Genes down-regulated between Day 3 and Day 9
[truncated: 1,090 more rows]
