# Supplementary material for: A hyper-dynamic nature of bivalent promoter states underlies coordinated developmental gene expression modules
Source: BMC Genomics. 2014 Dec 30;15(1):1186. doi: 10.1186/1471-2164-15-1186 (PMC4320513; doi:10.1186/1471-2164-15-1186)
Supplement: Supplementary file 2 — Additional file 2: A zip file containing five Excel tables. Table S2. Genes up- or down-regulated at each stage of differentiation; Table S3. GO terms enriched among genes up- or down-regulated at each stage of differentiation; Table S4. GO terms enriched among genes included in the 19 expression clusters; Table S5: Genes included in the 19 expression clusters; Table S6: Comparisons of enrichment in chromatin states and of chromatin state dynamics between expression clusters. Tables show P-values of (A) comparisons of enrichment in chromatin states (gene ratios; Wilcoxon test with Bonferroni correction and (B) comparisons of chromatin state dynamics (gene ratio differences; one-sided Wilcoxon tests). (ZIP 1 MB) [file 12864_2014_6925_MOESM2_ESM.zip › 2014 Shah Table S3.xls]

## Sheet: UP  Day_-2_Day_0
Gene ontology terms enriched among up-regulated genes between D-2 and D0.
GO Term	Description	P-value	FDR q-value	Enrichment	N	B	n	b
GO:0030198	extracellular matrix organization	5.19e-24	6.19e-20	5.12	14886	327	489	55
GO:0043062	extracellular structure organization	6.05e-24	3.61e-20	5.1	14886	328	489	55
GO:0032502	developmental process	6.18e-17	2.46e-13	1.69	14886	3618	489	201
GO:0044767	single-organism developmental process	4.29e-15	1.28e-11	1.7	14886	3267	489	182
GO:0048856	anatomical structure development	1.16e-14	2.76e-11	1.89	14886	2221	489	138
GO:0042221	response to chemical	2.01e-14	4e-11	1.86	14886	2307	489	141
GO:0032501	multicellular organismal process	3.47e-14	5.92e-11	1.8	14886	2514	489	149
GO:0050896	response to stimulus	4.02e-14	5.99e-11	1.46	14886	5239	489	252
GO:0044707	single-multicellular organism process	9.6e-14	1.27e-10	1.8	14886	2472	489	146
GO:0010033	response to organic substance	1.13e-13	1.35e-10	1.96	14886	1844	489	119
GO:0048513	organ development	1.98e-13	2.15e-10	2.47	14886	923	489	75
GO:0022617	extracellular matrix disassembly	2.13e-13	2.11e-10	6.8	14886	103	489	23
GO:0044699	single-organism process	4.14e-13	3.8e-10	1.26	14886	8867	489	366
GO:0070887	cellular response to chemical stimulus	7.69e-13	6.55e-10	2.03	14886	1557	489	104
GO:0051239	regulation of multicellular organismal process	1.21e-12	9.62e-10	1.96	14886	1725	489	111
GO:0042127	regulation of cell proliferation	2.19e-12	1.63e-09	2.26	14886	1090	489	81
GO:0022610	biological adhesion	3.08e-12	2.16e-09	2.67	14886	685	489	60
GO:0001525	angiogenesis	5.48e-12	3.63e-09	4.33	14886	218	489	31
GO:0007155	cell adhesion	8.46e-12	5.31e-09	2.63	14886	683	489	59
GO:0050793	regulation of developmental process	1.28e-11	7.63e-09	2.01	14886	1451	489	96
GO:0071310	cellular response to organic substance	1.29e-11	7.34e-09	2.08	14886	1320	489	90
GO:0048519	negative regulation of biological process	1.97e-11	1.07e-08	1.62	14886	3048	489	162
GO:0048646	anatomical structure formation involved in morphogenesis	5.41e-11	2.81e-08	2.71	14886	584	489	52
GO:0044763	single-organism cellular process	5.58e-11	2.77e-08	1.29	14886	7453	489	315
GO:0048523	negative regulation of cellular process	7.73e-11	3.69e-08	1.63	14886	2793	489	150
GO:1901700	response to oxygen-containing compound	8.13e-11	3.73e-08	2.25	14886	961	489	71
GO:0048585	negative regulation of response to stimulus	8.68e-11	3.83e-08	2.33	14886	861	489	66
GO:0009719	response to endogenous stimulus	8.93e-11	3.81e-08	2.2	14886	1025	489	74
GO:0030199	collagen fibril organization	1.13e-10	4.65e-08	10.41	14886	38	489	13
GO:0009653	anatomical structure morphogenesis	1.9e-10	7.57e-08	2.15	14886	1063	489	75
GO:0040011	locomotion	3.3e-10	1.27e-07	2.47	14886	690	489	56
GO:0001101	response to acid	3.49e-10	1.3e-07	3.79	14886	241	489	30
GO:0009887	organ morphogenesis	5.84e-10	2.11e-07	3.22	14886	340	489	36
GO:2000026	regulation of multicellular organismal development	7.07e-10	2.48e-07	2.09	14886	1094	489	75
GO:0006928	cellular component movement	8.47e-10	2.89e-07	2.09	14886	1077	489	74
GO:0051716	cellular response to stimulus	9.41e-10	3.12e-07	1.45	14886	4165	489	198
GO:0016477	cell migration	1.06e-09	3.43e-07	2.61	14886	559	489	48
GO:0022603	regulation of anatomical structure morphogenesis	1.1e-09	3.45e-07	2.52	14886	616	489	51
GO:0030574	collagen catabolic process	2.07e-09	6.33e-07	7.03	14886	65	489	15
GO:0048870	cell motility	2.15e-09	6.42e-07	2.5	14886	609	489	50
GO:0044243	multicellular organismal catabolic process	4.04e-09	1.18e-06	6.72	14886	68	489	15
GO:0048518	positive regulation of biological process	4.43e-09	1.26e-06	1.49	14886	3478	489	170
GO:0023057	negative regulation of signaling	5.43e-09	1.51e-06	2.27	14886	765	489	57
GO:0023051	regulation of signaling	6.9e-09	1.87e-06	1.69	14886	2037	489	113
GO:0009968	negative regulation of signal transduction	7.72e-09	2.05e-06	2.29	14886	732	489	55
GO:0030324	lung development	9.33e-09	2.42e-06	6.34	14886	72	489	15
GO:0009888	tissue development	1.13e-08	2.86e-06	2.66	14886	469	489	41
GO:0032963	collagen metabolic process	1.14e-08	2.83e-06	6.26	14886	73	489	15
GO:0065008	regulation of biological quality	1.45e-08	3.52e-06	1.66	14886	2113	489	115
GO:0071495	cellular response to endogenous stimulus	1.46e-08	3.48e-06	2.31	14886	685	489	52
GO:0048522	positive regulation of cellular process	1.64e-08	3.84e-06	1.51	14886	3113	489	154
GO:0010648	negative regulation of cell communication	1.76e-08	4.03e-06	2.21	14886	770	489	56
GO:0010646	regulation of cell communication	1.98e-08	4.47e-06	1.66	14886	2051	489	112
GO:0014070	response to organic cyclic compound	2.01e-08	4.44e-06	2.5	14886	535	489	44
GO:0007165	signal transduction	2.02e-08	4.37e-06	1.48	14886	3334	489	162
GO:0044259	multicellular organismal macromolecule metabolic process	2.94e-08	6.27e-06	5.85	14886	78	489	15
GO:0008284	positive regulation of cell proliferation	3.08e-08	6.44e-06	2.38	14886	601	489	47
GO:0048869	cellular developmental process	3.92e-08	8.05e-06	1.69	14886	1832	489	102
GO:1901342	regulation of vasculature development	4.02e-08	8.12e-06	3.94	14886	170	489	22
GO:0045765	regulation of angiogenesis	4.58e-08	9.1e-06	4.07	14886	157	489	21
GO:0009966	regulation of signal transduction	4.78e-08	9.36e-06	1.69	14886	1815	489	101
GO:0044236	multicellular organismal metabolic process	5.01e-08	9.64e-06	5.64	14886	81	489	15
GO:0065007	biological regulation	8.32e-08	1.58e-05	1.22	14886	7953	489	318
GO:0043067	regulation of programmed cell death	1.11e-07	2.06e-05	1.91	14886	1118	489	70
GO:0042981	regulation of apoptotic process	1.64e-07	3.01e-05	1.9	14886	1107	489	69
GO:1901698	response to nitrogen compound	1.7e-07	3.07e-05	2.27	14886	616	489	46
GO:0007166	cell surface receptor signaling pathway	1.86e-07	3.31e-05	1.64	14886	1890	489	102
GO:0009611	response to wounding	1.89e-07	3.31e-05	2.58	14886	424	489	36
GO:0010243	response to organonitrogen compound	1.97e-07	3.4e-05	2.31	14886	579	489	44
GO:1901701	cellular response to oxygen-containing compound	1.97e-07	3.35e-05	2.31	14886	579	489	44
GO:0010941	regulation of cell death	2e-07	3.36e-05	1.87	14886	1158	489	71
GO:0045766	positive regulation of angiogenesis	2.15e-07	3.56e-05	5.07	14886	90	489	15
GO:0006950	response to stress	2.19e-07	3.58e-05	1.59	14886	2170	489	113
GO:0050789	regulation of biological process	2.27e-07	3.65e-05	1.22	14886	7547	489	303
GO:0009605	response to external stimulus	2.35e-07	3.74e-05	1.92	14886	1028	489	65
GO:0050794	regulation of cellular process	2.45e-07	3.84e-05	1.23	14886	7151	489	290
GO:0043200	response to amino acid	2.92e-07	4.53e-05	5.33	14886	80	489	14
GO:0048731	system development	3.17e-07	4.85e-05	2.3	14886	569	489	43
GO:0033993	response to lipid	5.85e-07	8.83e-05	2.33	14886	522	489	40
GO:0008285	negative regulation of cell proliferation	7.39e-07	0.00011	2.34	14886	507	489	39
GO:0048583	regulation of response to stimulus	8.02e-07	0.000118	1.52	14886	2379	489	119
GO:0070848	response to growth factor	9e-07	0.000131	2.32	14886	511	489	39
GO:0071560	cellular response to transforming growth factor beta stimulus	9.41e-07	0.000135	3.86	14886	142	489	18
GO:0009070	serine family amino acid biosynthetic process	9.52e-07	0.000135	15.22	14886	12	489	6
GO:0006418	tRNA aminoacylation for protein translation	9.65e-07	0.000135	7.08	14886	43	489	10
GO:0071559	response to transforming growth factor beta	1.04e-06	0.000145	3.83	14886	143	489	18
GO:0006564	L-serine biosynthetic process	1.15e-06	0.000158	30.44	14886	4	489	4
GO:0006082	organic acid metabolic process	1.28e-06	0.000173	1.99	14886	811	489	53
GO:0050727	regulation of inflammatory response	1.29e-06	0.000173	3.35	14886	191	489	21
GO:0071363	cellular response to growth factor stimulus	1.32e-06	0.000174	2.32	14886	499	489	38
GO:0045595	regulation of cell differentiation	1.55e-06	0.000203	1.85	14886	1039	489	63
GO:0043436	oxoacid metabolic process	1.77e-06	0.000229	1.98	14886	798	489	52
GO:0043038	amino acid activation	1.88e-06	0.000241	6.62	14886	46	489	10
GO:0043039	tRNA aminoacylation	1.88e-06	0.000238	6.62	14886	46	489	10
GO:0006563	L-serine metabolic process	1.93e-06	0.000243	19.03	14886	8	489	5
GO:0051094	positive regulation of developmental process	2.02e-06	0.000252	2.06	14886	694	489	47
GO:0045944	positive regulation of transcription from RNA polymerase II promoter	2.22e-06	0.000273	2.09	14886	654	489	45
GO:0019752	carboxylic acid metabolic process	2.66e-06	0.000324	2.04	14886	701	489	47
GO:0001501	skeletal system development	2.81e-06	0.000338	3.75	14886	138	489	17
GO:0051270	regulation of cellular component movement	2.82e-06	0.000336	2.28	14886	495	489	37
GO:2001237	negative regulation of extrinsic apoptotic signaling pathway	2.86e-06	0.000338	4.77	14886	83	489	13
GO:0009628	response to abiotic stimulus	2.94e-06	0.000344	1.95	14886	812	489	52
GO:0007167	enzyme linked receptor protein signaling pathway	3.89e-06	0.00045	2.05	14886	668	489	45
GO:0050900	leukocyte migration	4.17e-06	0.000479	3.22	14886	189	489	20
GO:0030154	cell differentiation	4.31e-06	0.00049	1.72	14886	1259	489	71
GO:0007179	transforming growth factor beta receptor signaling pathway	5.29e-06	0.000596	3.97	14886	115	489	15
GO:0032101	regulation of response to external stimulus	5.46e-06	0.000608	2.27	14886	469	489	35
GO:0060548	negative regulation of cell death	7.87e-06	0.000869	2.08	14886	601	489	41
GO:0006357	regulation of transcription from RNA polymerase II promoter	8.09e-06	0.000886	1.72	14886	1187	489	67
GO:0060325	face morphogenesis	8.61e-06	0.000934	7.38	14886	33	489	8
GO:0022411	cellular component disassembly	9.64e-06	0.00104	2.59	14886	306	489	26
GO:2000145	regulation of cell motility	1e-05	0.00107	2.24	14886	462	489	34
GO:0080134	regulation of response to stress	1.12e-05	0.00118	1.92	14886	762	489	48
GO:0006935	chemotaxis	1.14e-05	0.00119	3.01	14886	202	489	20
GO:0042330	taxis	1.14e-05	0.00118	3.01	14886	202	489	20
GO:0010951	negative regulation of endopeptidase activity	1.2e-05	0.00124	3.53	14886	138	489	16
GO:0010466	negative regulation of peptidase activity	1.32e-05	0.00135	3.5	14886	139	489	16
GO:0048146	positive regulation of fibroblast proliferation	1.38e-05	0.00139	6.96	14886	35	489	8
GO:0060284	regulation of cell development	1.39e-05	0.00139	2.12	14886	531	489	37
GO:1901607	alpha-amino acid biosynthetic process	1.44e-05	0.00143	5.34	14886	57	489	10
GO:0048545	response to steroid hormone	1.45e-05	0.00143	2.71	14886	258	489	23
GO:0070208	protein heterotrimerization	1.47e-05	0.00144	13.84	14886	11	489	5
GO:0048145	regulation of fibroblast proliferation	1.69e-05	0.00164	5.25	14886	58	489	10
GO:0008544	epidermis development	1.82e-05	0.00175	4.35	14886	84	489	12
GO:0006520	cellular amino acid metabolic process	1.86e-05	0.00178	2.39	14886	356	489	28
GO:0030334	regulation of cell migration	2.02e-05	0.00191	2.23	14886	437	489	32
GO:0048008	platelet-derived growth factor receptor signaling pathway	2.57e-05	0.00241	7.61	14886	28	489	7
GO:0051241	negative regulation of multicellular organismal process	2.77e-05	0.00258	2.49	14886	306	489	25
GO:1901652	response to peptide	2.91e-05	0.00269	2.43	14886	326	489	26
GO:0051960	regulation of nervous system development	2.95e-05	0.00271	2.16	14886	466	489	33
GO:0016053	organic acid biosynthetic process	3.09e-05	0.00281	2.73	14886	234	489	21
GO:0046394	carboxylic acid biosynthetic process	3.09e-05	0.00279	2.73	14886	234	489	21
GO:2001234	negative regulation of apoptotic signaling pathway	3.16e-05	0.00283	3.27	14886	149	489	16
GO:0043069	negative regulation of programmed cell death	3.18e-05	0.00283	2.02	14886	573	489	38
GO:0070206	protein trimerization	3.29e-05	0.00291	7.35	14886	29	489	7
GO:0010647	positive regulation of cell communication	3.3e-05	0.00289	1.76	14886	932	489	54
GO:0001817	regulation of cytokine production	3.41e-05	0.00297	2.28	14886	388	489	29
GO:0071229	cellular response to acid	3.91e-05	0.00338	3.55	14886	120	489	14
GO:0030155	regulation of cell adhesion	4.28e-05	0.00367	2.48	14886	295	489	24
GO:0010574	regulation of vascular endothelial growth factor production	4.34e-05	0.0037	8.7	14886	21	489	6
GO:0051246	regulation of protein metabolic process	4.34e-05	0.00367	1.54	14886	1597	489	81
GO:0008652	cellular amino acid biosynthetic process	4.6e-05	0.00386	3.97	14886	92	489	12
GO:0050767	regulation of neurogenesis	5.09e-05	0.00425	2.19	14886	417	489	30
GO:2001236	regulation of extrinsic apoptotic signaling pathway	5.24e-05	0.00434	3.29	14886	139	489	15
GO:0043066	negative regulation of apoptotic process	5.28e-05	0.00434	1.99	14886	565	489	37
GO:0009725	response to hormone	5.4e-05	0.00441	1.95	14886	609	489	39
GO:0048514	blood vessel morphogenesis	5.4e-05	0.00438	4.61	14886	66	489	10
GO:0023056	positive regulation of signaling	5.42e-05	0.00437	1.74	14886	926	489	53
GO:0048592	eye morphogenesis	5.65e-05	0.00452	5.8	14886	42	489	8
GO:0040012	regulation of locomotion	5.72e-05	0.00455	2.06	14886	503	489	34
GO:0009893	positive regulation of metabolic process	5.84e-05	0.00461	1.47	14886	1994	489	96
GO:0040007	growth	6.25e-05	0.00491	2.47	14886	283	489	23
GO:0071417	cellular response to organonitrogen compound	7.19e-05	0.0056	2.3	14886	344	489	26
GO:2000027	regulation of organ morphogenesis	7.33e-05	0.00568	3.36	14886	127	489	14
GO:0043588	skin development	7.64e-05	0.00588	7.94	14886	23	489	6
GO:0042573	retinoic acid metabolic process	8.56e-05	0.00655	10.15	14886	15	489	5
GO:0090287	regulation of cellular response to growth factor stimulus	9.23e-05	0.00702	3.13	14886	146	489	15
GO:0007178	transmembrane receptor protein serine/threonine kinase signaling pathway	9.4e-05	0.00709	2.99	14886	163	489	16
GO:0050817	coagulation	9.96e-05	0.00747	2.14	14886	412	489	29
GO:0007596	blood coagulation	9.96e-05	0.00742	2.14	14886	412	489	29
GO:0008150	biological_process	0.000101	0.00747	1.07	14886	12635	489	443
GO:0001503	ossification	0.000105	0.00773	3.65	14886	100	489	12
GO:0010955	negative regulation of protein processing	0.000105	0.0077	4.72	14886	58	489	9
GO:0051240	positive regulation of multicellular organismal process	0.000107	0.0078	2.02	14886	498	489	33
GO:0001763	morphogenesis of a branching structure	0.000108	0.00779	3.09	14886	148	489	15
GO:0007568	aging	0.000109	0.0078	2.95	14886	165	489	16
GO:0060688	regulation of morphogenesis of a branching structure	0.000111	0.00795	5.29	14886	46	489	8
GO:0032879	regulation of localization	0.000112	0.00792	1.54	14886	1440	489	73
GO:0070482	response to oxygen levels	0.000122	0.0086	2.63	14886	220	489	19
GO:0007599	hemostasis	0.000123	0.00862	2.12	14886	417	489	29
GO:0010628	positive regulation of gene expression	0.000125	0.00871	1.66	14886	1028	489	56
GO:2000482	regulation of interleukin-8 secretion	0.000127	0.00881	13.53	14886	9	489	4
GO:0007154	cell communication	0.000133	0.00916	1.82	14886	703	489	42
GO:0009967	positive regulation of signal transduction	0.000133	0.00913	1.71	14886	888	489	50
GO:0071396	cellular response to lipid	0.000139	0.0095	2.69	14886	204	489	18
GO:0019216	regulation of lipid metabolic process	0.000139	0.00945	2.69	14886	204	489	18
GO:0051272	positive regulation of cellular component movement	0.000141	0.0095	2.46	14886	260	489	21
GO:0045598	regulation of fat cell differentiation	0.000145	0.00975	4.11	14886	74	489	10
GO:0048584	positive regulation of response to stimulus	0.000147	0.00978	1.59	14886	1229	489	64
GO:0010942	positive regulation of cell death	0.000148	0.00978	2.16	14886	380	489	27
GO:0010604	positive regulation of macromolecule metabolic process	0.000151	0.00994	1.46	14886	1811	489	87
GO:0070613	regulation of protein processing	0.000156	0.0102	2.12	14886	402	489	28
GO:0042060	wound healing	0.000157	0.0102	4.49	14886	61	489	9
GO:0032922	circadian regulation of gene expression	0.00016	0.0104	7.03	14886	26	489	6
GO:0048520	positive regulation of behavior	0.000172	0.0111	3.72	14886	90	489	11
GO:1901699	cellular response to nitrogen compound	0.000196	0.0125	2.16	14886	366	489	26
GO:0042445	hormone metabolic process	0.000202	0.0129	3.22	14886	123	489	13
GO:0051346	negative regulation of hydrolase activity	0.000206	0.0131	2.45	14886	248	489	20
GO:0061138	morphogenesis of a branching epithelium	0.000209	0.0132	3.04	14886	140	489	14
GO:0002685	regulation of leukocyte migration	0.000209	0.0131	3.64	14886	92	489	11
GO:0048511	rhythmic process	0.000216	0.0135	2.78	14886	175	489	16
GO:0010575	positive regulation vascular endothelial growth factor production	0.000225	0.014	8.46	14886	18	489	5
GO:0015804	neutral amino acid transport	0.000225	0.0139	8.46	14886	18	489	5
GO:0036293	response to decreased oxygen levels	0.000226	0.0139	2.58	14886	212	489	18
GO:0043408	regulation of MAPK cascade	0.00023	0.0141	2.01	14886	454	489	30
GO:0050878	regulation of body fluid levels	0.000238	0.0145	1.96	14886	498	489	32
GO:0032103	positive regulation of response to external stimulus	0.000239	0.0145	2.87	14886	159	489	15
GO:0030335	positive regulation of cell migration	0.000242	0.0146	2.43	14886	251	489	20
GO:0051090	regulation of sequence-specific DNA binding transcription factor activity	0.000243	0.0146	2.26	14886	310	489	23
GO:0003156	regulation of organ formation	0.000248	0.0148	6.52	14886	28	489	6
GO:0050921	positive regulation of chemotaxis	0.000252	0.015	3.85	14886	79	489	10
GO:0042592	homeostatic process	0.000253	0.0149	1.7	14886	841	489	47
GO:0000902	cell morphogenesis	0.000274	0.0161	2.84	14886	161	489	15
GO:0032526	response to retinoic acid	0.000278	0.0163	3.52	14886	95	489	11
GO:0009892	negative regulation of metabolic process	0.000281	0.0163	1.5	14886	1459	489	72
GO:0010812	negative regulation of cell-substrate adhesion	0.000288	0.0167	5.33	14886	40	489	7
GO:0043065	positive regulation of apoptotic process	0.000295	0.017	2.14	14886	355	489	25
GO:0009069	serine family amino acid metabolic process	0.000304	0.0174	6.3	14886	29	489	6
GO:0001568	blood vessel development	0.00031	0.0177	3.76	14886	81	489	10
GO:2000147	positive regulation of cell motility	0.000313	0.0178	2.38	14886	256	489	20
GO:0060445	branching involved in salivary gland morphogenesis	0.000316	0.0179	11.07	14886	11	489	4
GO:0060828	regulation of canonical Wnt signaling pathway	0.000324	0.0182	3.07	14886	129	489	13
GO:0002328	pro-B cell differentiation	0.000335	0.0188	18.27	14886	5	489	3
GO:0051093	negative regulation of developmental process	0.000337	0.0188	1.9	14886	530	489	33
GO:0071230	cellular response to amino acid stimulus	0.000337	0.0187	5.2	14886	41	489	7
GO:0031325	positive regulation of cellular metabolic process	0.000349	0.0193	1.42	14886	1883	489	88
GO:0043068	positive regulation of programmed cell death	0.000364	0.02	2.11	14886	360	489	25
GO:0014074	response to purine-containing compound	0.000365	0.02	3.2	14886	114	489	12
GO:0003279	cardiac septum development	0.000386	0.021	7.61	14886	20	489	5
GO:0001558	regulation of cell growth	0.000388	0.021	2.28	14886	280	489	21
GO:0032677	regulation of interleukin-8 production	0.000393	0.0212	5.07	14886	42	489	7
GO:0051128	regulation of cellular component organization	0.000395	0.0212	1.5	14886	1400	489	69
GO:0031667	response to nutrient levels	0.000396	0.0212	2.47	14886	222	489	18
GO:0009991	response to extracellular stimulus	0.000413	0.022	2.39	14886	242	489	19
GO:1901566	organonitrogen compound biosynthetic process	0.000415	0.022	1.92	14886	492	489	31
GO:0042493	response to drug	0.000424	0.0224	2.22	14886	302	489	22
GO:0009612	response to mechanical stimulus	0.000427	0.0224	2.84	14886	150	489	14
GO:0030168	platelet activation	0.000429	0.0224	2.62	14886	186	489	16
GO:0001942	hair follicle development	0.000446	0.0232	5.89	14886	31	489	6
GO:0048844	artery morphogenesis	0.000457	0.0237	4.96	14886	43	489	7
GO:0008283	cell proliferation	0.000458	0.0237	1.88	14886	517	489	32
GO:0051050	positive regulation of transport	0.000474	0.0244	1.88	14886	518	489	32
GO:0010721	negative regulation of cell development	0.000501	0.0256	3.1	14886	118	489	12
GO:0045893	positive regulation of transcription, DNA-templated	0.000518	0.0264	1.62	14886	941	489	50
GO:0001666	response to hypoxia	0.00052	0.0264	2.49	14886	208	489	17
GO:0009891	positive regulation of biosynthetic process	0.00052	0.0263	1.53	14886	1212	489	61
GO:0007169	transmembrane receptor protein tyrosine kinase signaling pathway	0.000527	0.0265	1.89	14886	499	489	31
GO:0010035	response to inorganic substance	0.00053	0.0266	2.18	14886	307	489	22
GO:0051173	positive regulation of nitrogen compound metabolic process	0.000539	0.0269	1.55	14886	1139	489	58
GO:0042325	regulation of phosphorylation	0.00054	0.0268	1.61	14886	967	489	51
GO:0045597	positive regulation of cell differentiation	0.000545	0.027	1.89	14886	500	489	31
GO:0002576	platelet degranulation	0.00056	0.0276	3.81	14886	72	489	9
GO:0007162	negative regulation of cell adhesion	0.000562	0.0276	3.25	14886	103	489	11
GO:0031328	positive regulation of cellular biosynthetic process	0.000578	0.0282	1.53	14886	1192	489	60
GO:0002688	regulation of leukocyte chemotaxis	0.000579	0.0282	4.2	14886	58	489	8
GO:0014066	regulation of phosphatidylinositol 3-kinase signaling	0.000579	0.0281	4.2	14886	58	489	8
GO:0097529	myeloid leukocyte migration	0.000579	0.028	4.2	14886	58	489	8
GO:0060326	cell chemotaxis	0.000584	0.0281	3.04	14886	120	489	12
GO:0010605	negative regulation of macromolecule metabolic process	0.000589	0.0282	1.49	14886	1344	489	66
GO:0040017	positive regulation of locomotion	0.000592	0.0282	2.26	14886	269	489	20
GO:0045935	positive regulation of nucleobase-containing compound metabolic process	0.000599	0.0285	1.55	14886	1119	489	57
GO:0018149	peptide cross-linking	0.000621	0.0294	6.92	14886	22	489	5
GO:0032102	negative regulation of response to external stimulus	0.000621	0.0293	2.87	14886	138	489	13
GO:0002009	morphogenesis of an epithelium	0.000647	0.0304	2.3	14886	251	489	19
GO:0051043	regulation of membrane protein ectodomain proteolysis	0.000649	0.0304	9.37	14886	13	489	4
GO:0010761	fibroblast migration	0.000654	0.0305	15.22	14886	6	489	3
GO:0050746	regulation of lipoprotein metabolic process	0.000654	0.0304	15.22	14886	6	489	3
GO:0060324	face development	0.000654	0.0303	15.22	14886	6	489	3
GO:0050920	regulation of chemotaxis	0.000662	0.0305	3.19	14886	105	489	11
GO:0080135	regulation of cellular response to stress	0.000694	0.0318	2.1	14886	334	489	23
GO:0001570	vasculogenesis	0.00073	0.0334	4.06	14886	60	489	8
GO:0032989	cellular component morphogenesis	0.000751	0.0342	2.05	14886	357	489	24
GO:0045596	negative regulation of cell differentiation	0.000767	0.0348	1.95	14886	422	489	27
GO:0052548	regulation of endopeptidase activity	0.000784	0.0354	2.27	14886	255	489	19
GO:0007160	cell-matrix adhesion	0.000835	0.0376	3.6	14886	76	489	9
GO:0097305	response to alcohol	0.000839	0.0376	2.38	14886	217	489	17
GO:0044283	small molecule biosynthetic process	0.000849	0.0379	2.07	14886	339	489	23
GO:0050819	negative regulation of coagulation	0.000879	0.0391	5.22	14886	35	489	6
GO:0030111	regulation of Wnt signaling pathway	0.000892	0.0396	2.54	14886	180	489	15
GO:0032642	regulation of chemokine production	0.000906	0.04	4.44	14886	48	489	7
GO:0043433	negative regulation of sequence-specific DNA binding transcription factor activity	0.000906	0.0399	3.07	14886	109	489	11
GO:0060021	palate development	0.000911	0.04	3.93	14886	62	489	8
GO:0051247	positive regulation of protein metabolic process	0.000912	0.0398	1.6	14886	892	489	47
GO:0010557	positive regulation of macromolecule biosynthetic process	0.000915	0.0399	1.53	14886	1114	489	56
GO:0050707	regulation of cytokine secretion	0.000919	0.0399	3.56	14886	77	489	9
GO:0051591	response to cAMP	0.000919	0.0397	3.56	14886	77	489	9
GO:0050927	positive regulation of positive chemotaxis	0.000949	0.0409	6.34	14886	24	489	5
GO:0006954	inflammatory response	0.000951	0.0408	2.13	14886	300	489	21
GO:0044700	single organism signaling	0.000961	0.0411	1.75	14886	609	489	35
GO:0023052	signaling	0.000961	0.0409	1.75	14886	609	489	35
GO:0016043	cellular component organization	0.000983	0.0417	1.26	14886	3481	489	144
GO:0071840	cellular component organization or biogenesis	0.000994	0.042	1.26	14886	3510	489	145
GO:0097485	neuron projection guidance	0.000998	0.042	2.08	14886	322	489	22
GO:0007411	axon guidance	0.000998	0.0419	2.08	14886	322	489	22
GO:1901605	alpha-amino acid metabolic process	0.000999	0.0418	2.51	14886	182	489	15

## Sheet: UP  Day_0_Day_3
Gene ontology terms enriched among up-regulated genes between D0 and D3.
GO Term	Description	P-value	FDR q-value	Enrichment	N	B	n	b
GO:0006629	lipid metabolic process	5.06e-29	6.03e-25	1.95	14921	910	2179	259
GO:0044281	small molecule metabolic process	2.44e-24	1.46e-20	1.52	14921	2080	2179	463
GO:0044255	cellular lipid metabolic process	2.03e-23	8.08e-20	1.96	14921	715	2179	205
GO:0008152	metabolic process	1.13e-21	3.39e-18	1.19	14921	7321	2179	1274
GO:0071704	organic substance metabolic process	1.17e-21	2.8e-18	1.2	14921	6883	2179	1210
GO:0043436	oxoacid metabolic process	2.78e-19	5.54e-16	1.81	14921	800	2179	211
GO:0019083	viral transcription	3.01e-19	5.13e-16	4.05	14921	76	2179	45
GO:0044238	primary metabolic process	5.19e-19	7.74e-16	1.2	14921	6653	2179	1162
GO:0006082	organic acid metabolic process	9.48e-19	1.26e-15	1.79	14921	813	2179	212
GO:0006414	translational elongation	1.07e-18	1.27e-15	3.73	14921	90	2179	49
GO:0006415	translational termination	1.26e-18	1.37e-15	3.95	14921	78	2179	45
GO:0044710	single-organism metabolic process	5.6e-18	5.57e-15	1.32	14921	3418	2179	659
GO:0006066	alcohol metabolic process	6.48e-18	5.94e-15	2.39	14921	284	2179	99
GO:0019752	carboxylic acid metabolic process	1.41e-17	1.2e-14	1.82	14921	703	2179	187
GO:0006413	translational initiation	1.8e-17	1.43e-14	3.36	14921	108	2179	53
GO:0009058	biosynthetic process	4.3e-17	3.21e-14	1.31	14921	3384	2179	649
GO:0044237	cellular metabolic process	1.55e-16	1.08e-13	1.18	14921	6736	2179	1160
GO:0032787	monocarboxylic acid metabolic process	1.98e-16	1.31e-13	2.16	14921	355	2179	112
GO:1901615	organic hydroxy compound metabolic process	5.85e-16	3.67e-13	2.12	14921	369	2179	114
GO:1901576	organic substance biosynthetic process	6.05e-16	3.61e-13	1.3	14921	3322	2179	633
GO:0000184	nuclear-transcribed mRNA catabolic process, nonsense-mediated decay	1.85e-15	1.05e-12	3.2	14921	107	2179	50
GO:0019058	viral life cycle	2.34e-15	1.27e-12	3.23	14921	104	2179	49
GO:0016125	sterol metabolic process	4.79e-15	2.49e-12	3.22	14921	102	2179	48
GO:0008203	cholesterol metabolic process	9.37e-15	4.66e-12	3.31	14921	93	2179	45
GO:0043624	cellular protein complex disassembly	1.55e-14	7.38e-12	3.28	14921	94	2179	45
GO:0006614	SRP-dependent cotranslational protein targeting to membrane	3.21e-14	1.47e-11	3.18	14921	99	2179	46
GO:0045047	protein targeting to ER	5.12e-14	2.26e-11	3.15	14921	100	2179	46
GO:0044711	single-organism biosynthetic process	8.04e-14	3.42e-11	1.59	14921	967	2179	225
GO:0006613	cotranslational protein targeting to membrane	8.08e-14	3.32e-11	3.12	14921	101	2179	46
GO:0072599	establishment of protein localization to endoplasmic reticulum	8.08e-14	3.21e-11	3.12	14921	101	2179	46
GO:0006631	fatty acid metabolic process	1.77e-13	6.81e-11	2.29	14921	236	2179	79
GO:0006790	sulfur compound metabolic process	2.76e-13	1.03e-10	2.3	14921	229	2179	77
GO:0008202	steroid metabolic process	2.83e-13	1.02e-10	2.41	14921	199	2179	70
GO:0043241	protein complex disassembly	3.95e-13	1.39e-10	2.93	14921	112	2179	48
GO:0044249	cellular biosynthetic process	8.04e-13	2.74e-10	1.27	14921	3213	2179	598
GO:0008610	lipid biosynthetic process	1.32e-12	4.39e-10	1.89	14921	428	2179	118
GO:0006612	protein targeting to membrane	1.67e-12	5.38e-10	2.66	14921	139	2179	54
GO:0009056	catabolic process	2.17e-12	6.8e-10	1.42	14921	1579	2179	327
GO:0032984	macromolecular complex disassembly	5.78e-12	1.77e-09	2.76	14921	119	2179	48
GO:0006402	mRNA catabolic process	1.12e-11	3.35e-09	2.4	14921	174	2179	61
GO:0009987	cellular process	1.38e-11	4.02e-09	1.08	14921	10744	2179	1696
GO:0000956	nuclear-transcribed mRNA catabolic process	3.17e-11	9.02e-09	2.41	14921	165	2179	58
GO:1901362	organic cyclic compound biosynthetic process	4.75e-11	1.32e-08	1.3	14921	2433	2179	462
GO:0044283	small molecule biosynthetic process	1.14e-10	3.1e-08	1.91	14921	341	2179	95
GO:1901575	organic substance catabolic process	1.36e-10	3.6e-08	1.41	14921	1407	2179	289
GO:0051186	cofactor metabolic process	2.71e-10	7.04e-08	2.09	14921	236	2179	72
GO:0090150	establishment of protein localization to membrane	4.2e-10	1.07e-07	2.22	14921	188	2179	61
GO:0006401	RNA catabolic process	4.26e-10	1.06e-07	2.19	14921	197	2179	63
GO:1901564	organonitrogen compound metabolic process	1.07e-09	2.62e-07	1.41	14921	1269	2179	261
GO:0043603	cellular amide metabolic process	1.34e-09	3.19e-07	2.42	14921	136	2179	48
GO:0006639	acylglycerol metabolic process	2.02e-09	4.72e-07	2.87	14921	81	2179	34
GO:0010033	response to organic substance	2.23e-09	5.11e-07	1.32	14921	1845	2179	356
GO:0006807	nitrogen compound metabolic process	2.28e-09	5.12e-07	1.19	14921	4277	2179	741
GO:0046165	alcohol biosynthetic process	2.3e-09	5.09e-07	2.77	14921	89	2179	36
GO:0006638	neutral lipid metabolic process	2.97e-09	6.44e-07	2.84	14921	82	2179	34
GO:0006695	cholesterol biosynthetic process	2.98e-09	6.36e-07	4.2	14921	31	2179	19
GO:0048513	organ development	3.54e-09	7.42e-07	1.47	14921	920	2179	198
GO:0042221	response to chemical	3.98e-09	8.18e-07	1.28	14921	2308	2179	430
GO:0016126	sterol biosynthetic process	6.36e-09	1.29e-06	3.91	14921	35	2179	20
GO:0006732	coenzyme metabolic process	7.63e-09	1.52e-06	2.15	14921	178	2179	56
GO:0006641	triglyceride metabolic process	8.05e-09	1.57e-06	2.85	14921	77	2179	32
GO:0006767	water-soluble vitamin metabolic process	8.58e-09	1.65e-06	2.79	14921	81	2179	33
GO:0044271	cellular nitrogen compound biosynthetic process	1.69e-08	3.2e-06	1.26	14921	2377	2179	437
GO:0006694	steroid biosynthetic process	2.49e-08	4.63e-06	2.57	14921	96	2179	36
GO:0022411	cellular component disassembly	2.85e-08	5.23e-06	1.82	14921	305	2179	81
GO:0019432	triglyceride biosynthetic process	4.22e-08	7.63e-06	3.6	14921	38	2179	20
GO:0072594	establishment of protein localization to organelle	5.04e-08	8.98e-06	1.9	14921	249	2179	69
GO:0018130	heterocycle biosynthetic process	5.17e-08	9.07e-06	1.25	14921	2329	2179	426
GO:0044248	cellular catabolic process	5.21e-08	9e-06	1.36	14921	1279	2179	254
GO:1901700	response to oxygen-containing compound	7.45e-08	1.27e-05	1.42	14921	961	2179	199
GO:0046460	neutral lipid biosynthetic process	7.48e-08	1.26e-05	3.51	14921	39	2179	20
GO:0046463	acylglycerol biosynthetic process	7.48e-08	1.24e-05	3.51	14921	39	2179	20
GO:1901617	organic hydroxy compound biosynthetic process	9.2e-08	1.5e-05	2.28	14921	126	2179	42
GO:0006749	glutathione metabolic process	1.05e-07	1.7e-05	3.34	14921	43	2179	21
GO:0044282	small molecule catabolic process	1.23e-07	1.96e-05	1.93	14921	220	2179	62
GO:0006766	vitamin metabolic process	1.4e-07	2.2e-05	2.39	14921	106	2179	37
GO:0009991	response to extracellular stimulus	1.87e-07	2.9e-05	1.87	14921	242	2179	66
GO:0019438	aromatic compound biosynthetic process	1.91e-07	2.93e-05	1.24	14921	2329	2179	422
GO:0050793	regulation of developmental process	2.32e-07	3.5e-05	1.32	14921	1451	2179	279
GO:0032774	RNA biosynthetic process	2.4e-07	3.59e-05	1.26	14921	2065	2179	379
GO:0045017	glycerolipid biosynthetic process	2.5e-07	3.69e-05	2.02	14921	176	2179	52
GO:0019216	regulation of lipid metabolic process	2.69e-07	3.91e-05	1.94	14921	205	2179	58
GO:0044763	single-organism cellular process	3.07e-07	4.41e-05	1.1	14921	7464	2179	1198
GO:0046486	glycerolipid metabolic process	3.61e-07	5.12e-05	1.82	14921	256	2179	68
GO:0034654	nucleobase-containing compound biosynthetic process	4.2e-07	5.89e-05	1.24	14921	2263	2179	409
GO:0070887	cellular response to chemical stimulus	6.12e-07	8.49e-05	1.29	14921	1558	2179	294
GO:0009725	response to hormone	6.4e-07	8.77e-05	1.5	14921	609	2179	133
GO:0031667	response to nutrient levels	9.27e-07	0.000126	1.85	14921	222	2179	60
GO:1901360	organic cyclic compound metabolic process	1.25e-06	0.000167	1.16	14921	3930	2179	665
GO:0055088	lipid homeostasis	1.26e-06	0.000168	2.48	14921	80	2179	29
GO:0044712	single-organism catabolic process	1.53e-06	0.0002	1.4	14921	854	2179	174
GO:0006720	isoprenoid metabolic process	1.6e-06	0.000207	2.42	14921	85	2179	30
GO:0014070	response to organic cyclic compound	1.82e-06	0.000233	1.51	14921	536	2179	118
GO:0044699	single-organism process	1.87e-06	0.000238	1.08	14921	8882	2179	1395
GO:0097305	response to alcohol	2.06e-06	0.000259	1.83	14921	217	2179	58
GO:0006605	protein targeting	2.34e-06	0.00029	1.78	14921	243	2179	63
GO:0033993	response to lipid	2.61e-06	0.000322	1.51	14921	523	2179	115
GO:0071310	cellular response to organic substance	2.65e-06	0.000323	1.3	14921	1321	2179	251
GO:0006644	phospholipid metabolic process	2.67e-06	0.000322	1.76	14921	249	2179	64
GO:0001101	response to acid	2.74e-06	0.000327	1.78	14921	239	2179	62
GO:2000026	regulation of multicellular organismal development	2.8e-06	0.000331	1.33	14921	1093	2179	213
GO:0034308	primary alcohol metabolic process	2.84e-06	0.000332	3.54	14921	29	2179	15
GO:0010941	regulation of cell death	3.01e-06	0.000348	1.32	14921	1160	2179	224
GO:0006412	translation	3.25e-06	0.000373	1.79	14921	230	2179	60
GO:0009719	response to endogenous stimulus	3.33e-06	0.000378	1.34	14921	1024	2179	201
GO:0042127	regulation of cell proliferation	3.41e-06	0.000384	1.33	14921	1090	2179	212
GO:0016054	organic acid catabolic process	3.46e-06	0.000386	1.94	14921	166	2179	47
GO:0046395	carboxylic acid catabolic process	3.46e-06	0.000382	1.94	14921	166	2179	47
GO:0031326	regulation of cellular biosynthetic process	3.73e-06	0.000408	1.18	14921	3030	2179	522
GO:0009059	macromolecule biosynthetic process	3.76e-06	0.000407	1.2	14921	2499	2179	439
GO:0009057	macromolecule catabolic process	3.8e-06	0.000408	1.42	14921	709	2179	147
GO:0006869	lipid transport	4.97e-06	0.00053	2	14921	144	2179	42
GO:0034340	response to type I interferon	5.11e-06	0.000539	2.77	14921	52	2179	21
GO:0051239	regulation of multicellular organismal process	5.14e-06	0.000538	1.25	14921	1726	2179	315
GO:0007584	response to nutrient	5.43e-06	0.000563	2.03	14921	135	2179	40
GO:0006575	cellular modified amino acid metabolic process	5.76e-06	0.000593	1.92	14921	164	2179	46
GO:0008150	biological_process	5.96e-06	0.000608	1.04	14921	12664	2179	1916
GO:0009889	regulation of biosynthetic process	6.19e-06	0.000626	1.17	14921	3062	2179	525
GO:0006979	response to oxidative stress	6.52e-06	0.000654	1.73	14921	245	2179	62
GO:0006768	biotin metabolic process	6.98e-06	0.000694	5.48	14921	10	2179	8
GO:2000112	regulation of cellular macromolecule biosynthetic process	7.15e-06	0.000705	1.18	14921	2821	2179	487
GO:0006520	cellular amino acid metabolic process	7.38e-06	0.000722	1.59	14921	357	2179	83
GO:0000302	response to reactive oxygen species	7.62e-06	0.000739	2.09	14921	118	2179	36
GO:0034641	cellular nitrogen compound metabolic process	7.79e-06	0.00075	1.15	14921	3914	2179	655
GO:0010942	positive regulation of cell death	8.51e-06	0.000812	1.57	14921	380	2179	87
GO:0010468	regulation of gene expression	8.74e-06	0.000828	1.16	14921	3265	2179	555
GO:0048878	chemical homeostasis	8.77e-06	0.000823	1.45	14921	570	2179	121
GO:0051188	cofactor biosynthetic process	9.41e-06	0.000877	2.07	14921	119	2179	36
GO:0060337	type I interferon signaling pathway	1.01e-05	0.000938	2.74	14921	50	2179	20
GO:0043067	regulation of programmed cell death	1.06e-05	0.000972	1.31	14921	1120	2179	214
GO:0042981	regulation of apoptotic process	1.13e-05	0.00103	1.31	14921	1109	2179	212
GO:0035337	fatty-acyl-CoA metabolic process	1.23e-05	0.00111	3.56	14921	25	2179	13
GO:0045595	regulation of cell differentiation	1.3e-05	0.00117	1.32	14921	1039	2179	200
GO:0045668	negative regulation of osteoblast differentiation	1.34e-05	0.00119	3.21	14921	32	2179	15
GO:0071616	acyl-CoA biosynthetic process	1.41e-05	0.00125	3.74	14921	22	2179	12
GO:0035384	thioester biosynthetic process	1.41e-05	0.00124	3.74	14921	22	2179	12
GO:0071357	cellular response to type I interferon	1.44e-05	0.00125	2.69	14921	51	2179	20
GO:0008210	estrogen metabolic process	1.49e-05	0.00128	4.28	14921	16	2179	10
GO:0010883	regulation of lipid storage	1.61e-05	0.00138	3.04	14921	36	2179	16
GO:0051094	positive regulation of developmental process	1.79e-05	0.00152	1.39	14921	694	2179	141
GO:0046890	regulation of lipid biosynthetic process	1.8e-05	0.00152	2.14	14921	99	2179	31
GO:0009108	coenzyme biosynthetic process	1.81e-05	0.00152	2.21	14921	90	2179	29
GO:0043068	positive regulation of programmed cell death	1.87e-05	0.00156	1.56	14921	360	2179	82
GO:0034645	cellular macromolecule biosynthetic process	1.97e-05	0.00164	1.2	14921	2315	2179	404
GO:0006637	acyl-CoA metabolic process	1.99e-05	0.00164	2.57	14921	56	2179	21
GO:0035383	thioester metabolic process	1.99e-05	0.00163	2.57	14921	56	2179	21
GO:0045597	positive regulation of cell differentiation	2.01e-05	0.00163	1.47	14921	500	2179	107
GO:0072330	monocarboxylic acid biosynthetic process	2.05e-05	0.00165	1.93	14921	142	2179	40
GO:0010035	response to inorganic substance	2.14e-05	0.00171	1.61	14921	307	2179	72
GO:0042493	response to drug	2.23e-05	0.00178	1.61	14921	302	2179	71
GO:0008285	negative regulation of cell proliferation	2.27e-05	0.00179	1.46	14921	507	2179	108
GO:0006793	phosphorus metabolic process	2.32e-05	0.00182	1.24	14921	1582	2179	287
GO:0080090	regulation of primary metabolic process	2.44e-05	0.0019	1.13	14921	4204	2179	694
GO:0042157	lipoprotein metabolic process	2.45e-05	0.0019	2.96	14921	37	2179	16
GO:0006518	peptide metabolic process	2.88e-05	0.00222	2.23	14921	83	2179	27
GO:0046949	fatty-acyl-CoA biosynthetic process	3.14e-05	0.0024	4.03	14921	17	2179	10
GO:0016053	organic acid biosynthetic process	3.22e-05	0.00245	1.68	14921	236	2179	58
GO:0046394	carboxylic acid biosynthetic process	3.22e-05	0.00243	1.68	14921	236	2179	58
GO:0033273	response to vitamin	3.47e-05	0.00261	2.43	14921	62	2179	22
GO:0060021	palate development	3.47e-05	0.00259	2.43	14921	62	2179	22
GO:0007167	enzyme linked receptor protein signaling pathway	3.51e-05	0.0026	1.38	14921	668	2179	135
GO:0006721	terpenoid metabolic process	3.9e-05	0.00287	2.31	14921	71	2179	24
GO:0009063	cellular amino acid catabolic process	3.96e-05	0.0029	2.1	14921	98	2179	30
GO:0009887	organ morphogenesis	4.08e-05	0.00297	1.55	14921	340	2179	77
GO:0005996	monosaccharide metabolic process	4.11e-05	0.00297	1.78	14921	181	2179	47
GO:0046474	glycerophospholipid biosynthetic process	4.19e-05	0.00301	1.84	14921	156	2179	42
GO:0015850	organic hydroxy compound transport	4.56e-05	0.00326	2.25	14921	76	2179	25
GO:0008654	phospholipid biosynthetic process	4.77e-05	0.00339	1.77	14921	182	2179	47
GO:0019222	regulation of metabolic process	5.15e-05	0.00364	1.12	14921	4665	2179	760
GO:0042542	response to hydrogen peroxide	5.2e-05	0.00365	2.2	14921	81	2179	26
GO:0010556	regulation of macromolecule biosynthetic process	5.58e-05	0.00389	1.16	14921	2907	2179	492
GO:0015936	coenzyme A metabolic process	6.13e-05	0.00425	3.8	14921	18	2179	10
GO:0043065	positive regulation of apoptotic process	6.14e-05	0.00424	1.52	14921	355	2179	79
GO:0044764	multi-organism cellular process	6.26e-05	0.00429	1.42	14921	542	2179	112
GO:0034754	cellular hormone metabolic process	6.49e-05	0.00443	2.25	14921	73	2179	24
GO:0048545	response to steroid hormone	6.9e-05	0.00468	1.62	14921	258	2179	61
GO:2001233	regulation of apoptotic signaling pathway	7.17e-05	0.00483	1.56	14921	307	2179	70
GO:0044767	single-organism developmental process	7.24e-05	0.00485	1.14	14921	3272	2179	547
GO:0010743	regulation of macrophage derived foam cell differentiation	7.41e-05	0.00494	3.29	14921	25	2179	12
GO:0072376	protein activation cascade	7.7e-05	0.0051	2.57	14921	48	2179	18
GO:0006633	fatty acid biosynthetic process	7.92e-05	0.00522	2.08	14921	92	2179	28
GO:0045834	positive regulation of lipid metabolic process	7.92e-05	0.00519	2.08	14921	92	2179	28
GO:0034097	response to cytokine	8.01e-05	0.00522	1.45	14921	459	2179	97
GO:0001822	kidney development	8.18e-05	0.00531	1.97	14921	111	2179	32
GO:0031323	regulation of cellular metabolic process	8.25e-05	0.00532	1.12	14921	4216	2179	690
GO:0080134	regulation of response to stress	8.36e-05	0.00536	1.34	14921	763	2179	149
GO:0035336	long-chain fatty-acyl-CoA metabolic process	9.31e-05	0.00594	3.42	14921	22	2179	11
GO:1901214	regulation of neuron death	0.000102	0.00647	1.74	14921	177	2179	45
GO:0032502	developmental process	0.000102	0.00647	1.13	14921	3623	2179	599
GO:0016032	viral process	0.000105	0.00659	1.4	14921	537	2179	110
GO:0044403	symbiosis, encompassing mutualism through parasitism	0.000105	0.00656	1.4	14921	537	2179	110
GO:0023051	regulation of signaling	0.000107	0.00665	1.19	14921	2038	2179	354
GO:0010646	regulation of cell communication	0.000113	0.00696	1.19	14921	2052	2179	356
GO:0009967	positive regulation of signal transduction	0.000115	0.00708	1.3	14921	888	2179	169
GO:0080135	regulation of cellular response to stress	0.00012	0.00734	1.52	14921	334	2179	74
GO:0019318	hexose metabolic process	0.000124	0.00755	1.76	14921	163	2179	42
GO:0035338	long-chain fatty-acyl-CoA biosynthetic process	0.000128	0.00776	3.85	14921	16	2179	9
GO:0010885	regulation of cholesterol storage	0.000132	0.00796	4.21	14921	13	2179	8
GO:0009071	serine family amino acid catabolic process	0.000132	0.00792	4.21	14921	13	2179	8
GO:0048562	embryonic organ morphogenesis	0.000133	0.00794	1.98	14921	104	2179	30
GO:0048518	positive regulation of biological process	0.000136	0.00808	1.13	14921	3481	2179	576
GO:0009966	regulation of signal transduction	0.000139	0.00823	1.2	14921	1816	2179	318
GO:0019637	organophosphate metabolic process	0.00014	0.00821	1.31	14921	843	2179	161
GO:0016101	diterpenoid metabolic process	0.000146	0.00856	2.28	14921	63	2179	21
GO:0006805	xenobiotic metabolic process	0.000148	0.00861	1.88	14921	124	2179	34
GO:0048584	positive regulation of response to stimulus	0.000149	0.00864	1.25	14921	1229	2179	224
GO:0048856	anatomical structure development	0.00015	0.00864	1.18	14921	2219	2179	381
GO:0006796	phosphate-containing compound metabolic process	0.000153	0.00879	1.22	14921	1541	2179	274
GO:0042474	middle ear morphogenesis	0.000155	0.00884	3.27	14921	23	2179	11
GO:0090407	organophosphate biosynthetic process	0.000167	0.00948	1.48	14921	371	2179	80
GO:0006006	glucose metabolic process	0.000176	0.00997	1.84	14921	130	2179	35
GO:1901701	cellular response to oxygen-containing compound	0.000178	0.01	1.37	14921	579	2179	116
GO:0065007	biological regulation	0.000182	0.0102	1.07	14921	7970	2179	1241
GO:0071825	protein-lipid complex subunit organization	0.000186	0.0104	3.04	14921	27	2179	12
GO:1901566	organonitrogen compound biosynthetic process	0.000197	0.011	1.4	14921	493	2179	101
GO:0055094	response to lipoprotein particle	0.000207	0.0114	5.14	14921	8	2179	6
GO:1901678	iron coordination entity transport	0.000207	0.0114	5.14	14921	8	2179	6
GO:0044242	cellular lipid catabolic process	0.000232	0.0127	1.92	14921	107	2179	30
GO:0010243	response to organonitrogen compound	0.000234	0.0128	1.36	14921	577	2179	115
GO:1902531	regulation of intracellular signal transduction	0.000243	0.0132	1.26	14921	1066	2179	196
GO:0006958	complement activation, classical pathway	0.000248	0.0134	3.14	14921	24	2179	11
GO:1901685	glutathione derivative metabolic process	0.000248	0.0133	3.14	14921	24	2179	11
GO:1901687	glutathione derivative biosynthetic process	0.000248	0.0133	3.14	14921	24	2179	11
GO:0023056	positive regulation of signaling	0.000253	0.0135	1.28	14921	926	2179	173
GO:0043648	dicarboxylic acid metabolic process	0.000258	0.0137	2.08	14921	79	2179	24
GO:0009605	response to external stimulus	0.000268	0.0141	1.26	14921	1031	2179	190
GO:0071276	cellular response to cadmium ion	0.000269	0.0141	3.91	14921	14	2179	8
GO:0071294	cellular response to zinc ion	0.000269	0.0141	4.36	14921	11	2179	7
GO:0036109	alpha-linolenic acid metabolic process	0.000269	0.014	4.36	14921	11	2179	7
GO:0006355	regulation of transcription, DNA-templated	0.000287	0.0149	1.15	14921	2559	2179	431
GO:0006024	glycosaminoglycan biosynthetic process	0.000292	0.0151	2	14921	89	2179	26
GO:0051252	regulation of RNA metabolic process	0.000296	0.0152	1.15	14921	2670	2179	448
GO:0019217	regulation of fatty acid metabolic process	0.000299	0.0153	2.28	14921	57	2179	19
GO:0006956	complement activation	0.000301	0.0154	2.78	14921	32	2179	13
GO:0042592	homeostatic process	0.000302	0.0153	1.29	14921	844	2179	159
GO:0071345	cellular response to cytokine stimulus	0.000303	0.0153	1.45	14921	372	2179	79
GO:0048660	regulation of smooth muscle cell proliferation	0.000304	0.0153	2.18	14921	66	2179	21
GO:0046686	response to cadmium ion	0.000306	0.0153	2.66	14921	36	2179	14
GO:0044419	interspecies interaction between organisms	0.000316	0.0158	1.35	14921	599	2179	118
GO:0048522	positive regulation of cellular process	0.000317	0.0158	1.13	14921	3115	2179	516
GO:0001568	blood vessel development	0.000318	0.0157	2.05	14921	80	2179	24
GO:0022603	regulation of anatomical structure morphogenesis	0.000321	0.0158	1.34	14921	617	2179	121
GO:0044272	sulfur compound biosynthetic process	0.000323	0.0159	1.91	14921	104	2179	29
GO:0043170	macromolecule metabolic process	0.000327	0.016	1.09	14921	5413	2179	862
GO:0010647	positive regulation of cell communication	0.000352	0.0171	1.27	14921	932	2179	173
GO:0006023	aminoglycan biosynthetic process	0.000354	0.0172	1.98	14921	90	2179	26
GO:0097306	cellular response to alcohol	0.000359	0.0174	2.38	14921	49	2179	17
GO:2001141	regulation of RNA biosynthetic process	0.000365	0.0176	1.15	14921	2592	2179	435
GO:0032872	regulation of stress-activated MAPK cascade	0.000367	0.0176	1.73	14921	150	2179	38
GO:0045667	regulation of osteoblast differentiation	0.000367	0.0175	1.95	14921	95	2179	27
GO:0019221	cytokine-mediated signaling pathway	0.00038	0.018	1.53	14921	268	2179	60
GO:0071827	plasma lipoprotein particle organization	0.000385	0.0182	3.01	14921	25	2179	11
GO:1901698	response to nitrogen compound	0.00039	0.0184	1.34	14921	614	2179	120
GO:0009069	serine family amino acid metabolic process	0.000419	0.0197	2.83	14921	29	2179	12
GO:0050678	regulation of epithelial cell proliferation	0.00042	0.0196	1.61	14921	209	2179	49
GO:0070302	regulation of stress-activated protein kinase signaling cascade	0.000423	0.0197	1.72	14921	151	2179	38
GO:0005975	carbohydrate metabolic process	0.000423	0.0197	1.33	14921	651	2179	126
GO:0048705	skeletal system morphogenesis	0.000428	0.0198	1.96	14921	91	2179	26
GO:0006022	aminoglycan metabolic process	0.000432	0.0199	1.74	14921	146	2179	37
GO:0048534	hematopoietic or lymphoid organ development	0.000432	0.0198	1.74	14921	146	2179	37
GO:0044265	cellular macromolecule catabolic process	0.00044	0.0201	1.34	14921	598	2179	117
GO:0055098	response to low-density lipoprotein particle	0.000454	0.0207	6.85	14921	4	2179	4
GO:0019322	pentose biosynthetic process	0.000454	0.0206	6.85	14921	4	2179	4
GO:0046449	creatinine metabolic process	0.000454	0.0205	6.85	14921	4	2179	4
GO:0043627	response to estrogen	0.000455	0.0205	1.78	14921	131	2179	34
GO:0016042	lipid catabolic process	0.000456	0.0205	1.65	14921	183	2179	44
GO:0007169	transmembrane receptor protein tyrosine kinase signaling pathway	0.00048	0.0214	1.37	14921	499	2179	100
GO:0001523	retinoid metabolic process	0.00049	0.0218	2.21	14921	59	2179	19
GO:0006103	2-oxoglutarate metabolic process	0.000502	0.0223	3.65	14921	15	2179	8
GO:0071495	cellular response to endogenous stimulus	0.000512	0.0226	1.31	14921	684	2179	131
GO:0006650	glycerophospholipid metabolic process	0.000515	0.0227	1.61	14921	200	2179	47
GO:0006351	transcription, DNA-templated	0.000536	0.0235	1.18	14921	1882	2179	323
GO:0006703	estrogen biosynthetic process	0.000544	0.0238	4.57	14921	9	2179	6
GO:0051409	response to nitrosative stress	0.000544	0.0237	4.57	14921	9	2179	6
GO:0010608	posttranscriptional regulation of gene expression	0.000571	0.0248	1.43	14921	368	2179	77
GO:0001657	ureteric bud development	0.000586	0.0253	2.52	14921	38	2179	14
GO:1901606	alpha-amino acid catabolic process	0.000672	0.0289	1.99	14921	79	2179	23
GO:0071363	cellular response to growth factor stimulus	0.000679	0.0291	1.36	14921	498	2179	99
GO:0007568	aging	0.00068	0.0291	1.66	14921	165	2179	40
GO:0051181	cofactor transport	0.000683	0.0291	3.24	14921	19	2179	9
GO:0010563	negative regulation of phosphorus metabolic process	0.000688	0.0292	1.47	14921	302	2179	65
GO:0045936	negative regulation of phosphate metabolic process	0.000688	0.0291	1.47	14921	302	2179	65
GO:0044270	cellular nitrogen compound catabolic process	0.000693	0.0292	1.32	14921	611	2179	118
GO:0045471	response to ethanol	0.000721	0.0303	1.92	14921	89	2179	25
GO:0040008	regulation of growth	0.000722	0.0302	1.36	14921	493	2179	98
GO:0048583	regulation of response to stimulus	0.00076	0.0317	1.15	14921	2381	2179	399
GO:0060070	canonical Wnt signaling pathway	0.000779	0.0324	2.01	14921	75	2179	22
GO:0060255	regulation of macromolecule metabolic process	0.00078	0.0323	1.11	14921	3983	2179	643
GO:0034440	lipid oxidation	0.000787	0.0325	2.24	14921	52	2179	17
GO:0019395	fatty acid oxidation	0.000787	0.0324	2.24	14921	52	2179	17
GO:1901361	organic cyclic compound catabolic process	0.000787	0.0323	1.31	14921	643	2179	123
GO:1901565	organonitrogen compound catabolic process	0.000796	0.0325	1.35	14921	518	2179	102
GO:0001676	long-chain fatty acid metabolic process	0.000815	0.0332	1.97	14921	80	2179	23
GO:0034655	nucleobase-containing compound catabolic process	0.000827	0.0336	1.33	14921	572	2179	111
GO:0030301	cholesterol transport	0.000836	0.0338	2.54	14921	35	2179	13
GO:0006081	cellular aldehyde metabolic process	0.000836	0.0337	2.54	14921	35	2179	13
GO:0015918	sterol transport	0.000836	0.0336	2.54	14921	35	2179	13
GO:0031099	regeneration	0.000842	0.0337	1.93	14921	85	2179	24
GO:0033559	unsaturated fatty acid metabolic process	0.000842	0.0336	1.93	14921	85	2179	24
GO:0035567	non-canonical Wnt signaling pathway	0.000851	0.0338	2.79	14921	27	2179	11
GO:0007566	embryo implantation	0.000859	0.0341	2.65	14921	31	2179	12
GO:0006544	glycine metabolic process	0.000876	0.0346	3.42	14921	16	2179	8
GO:0043066	negative regulation of apoptotic process	0.00088	0.0347	1.33	14921	567	2179	110
GO:0060548	negative regulation of cell death	0.000889	0.0349	1.32	14921	603	2179	116
GO:0042439	ethanolamine-containing compound metabolic process	0.000971	0.038	2.1	14921	62	2179	19
GO:0009888	tissue development	0.000985	0.0384	1.36	14921	468	2179	93
GO:0016070	RNA metabolic process	0.000997	0.0388	1.13	14921	2656	2179	440

## Sheet: UP  Day_3_Day_9
Gene ontology terms enriched among up-regulated genes between D3 and D9.
GO Term	Description	P-value	FDR q-value	Enrichment	N	B	n	b
GO:0044699	single-organism process	2.73e-22	3.26e-18	1.23	14895	8874	1045	767
GO:0044763	single-organism cellular process	6.5e-21	3.88e-17	1.28	14895	7459	1045	668
GO:0032502	developmental process	1.36e-14	5.4e-11	1.42	14895	3621	1045	360
GO:0010033	response to organic substance	2.16e-14	6.45e-11	1.64	14895	1846	1045	213
GO:0008150	biological_process	1.62e-13	3.87e-10	1.09	14895	12643	1045	963
GO:1901700	response to oxygen-containing compound	1.37e-12	2.73e-09	1.88	14895	963	1045	127
GO:0042221	response to chemical	1.98e-12	3.37e-09	1.51	14895	2309	1045	245
GO:0048518	positive regulation of biological process	2.59e-12	3.87e-09	1.39	14895	3482	1045	339
GO:0044281	small molecule metabolic process	2.89e-12	3.83e-09	1.54	14895	2078	1045	225
GO:0032879	regulation of localization	4.92e-12	5.87e-09	1.67	14895	1440	1045	169
GO:0009719	response to endogenous stimulus	5.65e-12	6.13e-09	1.82	14895	1025	1045	131
GO:0048519	negative regulation of biological process	1.19e-11	1.19e-08	1.41	14895	3052	1045	302
GO:1901698	response to nitrogen compound	1.51e-11	1.39e-08	2.08	14895	616	1045	90
GO:0044767	single-organism developmental process	2.31e-11	1.97e-08	1.39	14895	3271	1045	318
GO:0048856	anatomical structure development	2.7e-11	2.15e-08	1.5	14895	2221	1045	233
GO:0044711	single-organism biosynthetic process	3.75e-11	2.8e-08	1.81	14895	967	1045	123
GO:0050793	regulation of developmental process	3.95e-11	2.77e-08	1.64	14895	1454	1045	167
GO:0010243	response to organonitrogen compound	4.48e-11	2.97e-08	2.09	14895	579	1045	85
GO:0044710	single-organism metabolic process	7.42e-11	4.66e-08	1.36	14895	3417	1045	327
GO:0050896	response to stimulus	7.88e-11	4.7e-08	1.26	14895	5243	1045	465
GO:0051128	regulation of cellular component organization	9.16e-11	5.2e-08	1.64	14895	1401	1045	161
GO:0048523	negative regulation of cellular process	1.21e-10	6.56e-08	1.41	14895	2797	1045	277
GO:0007155	cell adhesion	1.38e-10	7.16e-08	1.96	14895	682	1045	94
GO:0022610	biological adhesion	1.62e-10	8.05e-08	1.96	14895	684	1045	94
GO:0006082	organic acid metabolic process	2.18e-10	1.04e-07	1.86	14895	812	1045	106
GO:0048522	positive regulation of cellular process	2.38e-10	1.09e-07	1.38	14895	3117	1045	301
GO:0051239	regulation of multicellular organismal process	3.53e-10	1.56e-07	1.54	14895	1728	1045	187
GO:0043436	oxoacid metabolic process	3.87e-10	1.65e-07	1.86	14895	799	1045	104
GO:0014070	response to organic cyclic compound	1.07e-09	4.39e-07	2.05	14895	536	1045	77
GO:0071310	cellular response to organic substance	1.12e-09	4.46e-07	1.62	14895	1322	1045	150
GO:0009987	cellular process	2.11e-09	8.12e-07	1.11	14895	10728	1045	833
GO:0050789	regulation of biological process	2.68e-09	1e-06	1.17	14895	7552	1045	621
GO:0065007	biological regulation	2.7e-09	9.77e-07	1.16	14895	7958	1045	649
GO:0042127	regulation of cell proliferation	2.75e-09	9.64e-07	1.67	14895	1090	1045	128
GO:0065008	regulation of biological quality	3.58e-09	1.22e-06	1.45	14895	2116	1045	215
GO:0044255	cellular lipid metabolic process	3.66e-09	1.21e-06	1.85	14895	715	1045	93
GO:0050794	regulation of cellular process	4.48e-09	1.44e-06	1.18	14895	7155	1045	592
GO:2000026	regulation of multicellular organismal development	7.66e-09	2.41e-06	1.65	14895	1097	1045	127
GO:0070887	cellular response to chemical stimulus	8.1e-09	2.48e-06	1.53	14895	1559	1045	167
GO:1901701	cellular response to oxygen-containing compound	8.25e-09	2.46e-06	1.94	14895	581	1045	79
GO:0043067	regulation of programmed cell death	8.31e-09	2.42e-06	1.64	14895	1121	1045	129
GO:0042981	regulation of apoptotic process	8.44e-09	2.4e-06	1.64	14895	1110	1045	128
GO:0001932	regulation of protein phosphorylation	1.05e-08	2.92e-06	1.77	14895	805	1045	100
GO:0010941	regulation of cell death	1.15e-08	3.12e-06	1.62	14895	1161	1045	132
GO:0044283	small molecule biosynthetic process	1.16e-08	3.07e-06	2.26	14895	340	1045	54
GO:0045595	regulation of cell differentiation	1.52e-08	3.94e-06	1.66	14895	1042	1045	121
GO:0030198	extracellular matrix organization	1.87e-08	4.74e-06	2.27	14895	326	1045	52
GO:0043062	extracellular structure organization	2.07e-08	5.15e-06	2.27	14895	327	1045	52
GO:0006629	lipid metabolic process	2.78e-08	6.77e-06	1.7	14895	908	1045	108
GO:0050790	regulation of catalytic activity	3.05e-08	7.29e-06	1.51	14895	1541	1045	163
GO:0019217	regulation of fatty acid metabolic process	3.31e-08	7.74e-06	4.5	14895	57	1045	18
GO:0006641	triglyceride metabolic process	3.39e-08	7.78e-06	3.94	14895	76	1045	21
GO:0019752	carboxylic acid metabolic process	5.63e-08	1.27e-05	1.79	14895	702	1045	88
GO:0051049	regulation of transport	6.07e-08	1.34e-05	1.62	14895	1045	1045	119
GO:0009725	response to hormone	6.12e-08	1.33e-05	1.85	14895	608	1045	79
GO:0051716	cellular response to stimulus	7.53e-08	1.6e-05	1.26	14895	4169	1045	368
GO:0006639	acylglycerol metabolic process	8.99e-08	1.88e-05	3.74	14895	80	1045	21
GO:0006638	neutral lipid metabolic process	1.13e-07	2.33e-05	3.7	14895	81	1045	21
GO:0022603	regulation of anatomical structure morphogenesis	1.23e-07	2.48e-05	1.82	14895	618	1045	79
GO:0001525	angiogenesis	1.36e-07	2.7e-05	2.5	14895	217	1045	38
GO:0051094	positive regulation of developmental process	1.43e-07	2.81e-05	1.76	14895	695	1045	86
GO:0060341	regulation of cellular localization	2.03e-07	3.9e-05	1.73	14895	733	1045	89
GO:0044707	single-multicellular organism process	2.06e-07	3.9e-05	1.35	14895	2474	1045	235
GO:0036293	response to decreased oxygen levels	2.16e-07	4.03e-05	2.49	14895	212	1045	37
GO:0023051	regulation of signaling	2.16e-07	3.96e-05	1.4	14895	2038	1045	200
GO:0051246	regulation of protein metabolic process	2.18e-07	3.94e-05	1.46	14895	1599	1045	164
GO:0033993	response to lipid	2.25e-07	4e-05	1.88	14895	522	1045	69
GO:2000145	regulation of cell motility	2.33e-07	4.1e-05	1.95	14895	461	1045	63
GO:0032501	multicellular organismal process	2.36e-07	4.08e-05	1.35	14895	2516	1045	238
GO:0042325	regulation of phosphorylation	2.37e-07	4.04e-05	1.62	14895	969	1045	110
GO:0051270	regulation of cellular component movement	2.8e-07	4.7e-05	1.9	14895	494	1045	66
GO:0009991	response to extracellular stimulus	2.82e-07	4.67e-05	2.37	14895	241	1045	40
GO:0051248	negative regulation of protein metabolic process	3.17e-07	5.18e-05	1.89	14895	506	1045	67
GO:0065009	regulation of molecular function	3.22e-07	5.2e-05	1.41	14895	1901	1045	188
GO:0031399	regulation of protein modification process	3.24e-07	5.16e-05	1.59	14895	1032	1045	115
GO:0030334	regulation of cell migration	3.57e-07	5.6e-05	1.96	14895	436	1045	60
GO:0006986	response to unfolded protein	3.72e-07	5.77e-05	2.99	14895	124	1045	26
GO:0071840	cellular component organization or biogenesis	3.86e-07	5.91e-05	1.27	14895	3513	1045	314
GO:0001666	response to hypoxia	3.88e-07	5.86e-05	2.47	14895	208	1045	36
GO:0051084	'de novo' posttranslational protein folding	3.96e-07	5.9e-05	4.55	14895	47	1045	15
GO:0001933	negative regulation of protein phosphorylation	4.44e-07	6.54e-05	2.42	14895	218	1045	37
GO:0010646	regulation of cell communication	5.53e-07	8.05e-05	1.38	14895	2052	1045	199
GO:0070482	response to oxygen levels	5.6e-07	8.05e-05	2.4	14895	220	1045	37
GO:0006984	ER-nucleus signaling pathway	6.32e-07	8.97e-05	3.36	14895	89	1045	21
GO:0006418	tRNA aminoacylation for protein translation	7.33e-07	0.000103	4.64	14895	43	1045	14
GO:0006950	response to stress	7.72e-07	0.000107	1.36	14895	2174	1045	208
GO:0045859	regulation of protein kinase activity	7.98e-07	0.000109	1.78	14895	593	1045	74
GO:0051338	regulation of transferase activity	8.08e-07	0.00011	1.74	14895	647	1045	79
GO:0016043	cellular component organization	1.06e-06	0.000143	1.26	14895	3484	1045	309
GO:0071495	cellular response to endogenous stimulus	1.18e-06	0.000157	1.7	14895	686	1045	82
GO:0006458	'de novo' protein folding	1.29e-06	0.000169	4.19	14895	51	1045	15
GO:0035966	response to topologically incorrect protein	1.32e-06	0.000171	2.81	14895	132	1045	26
GO:0051174	regulation of phosphorus metabolic process	1.36e-06	0.000175	1.46	14895	1404	1045	144
GO:0019220	regulation of phosphate metabolic process	1.47e-06	0.000187	1.46	14895	1394	1045	143
GO:0055088	lipid homeostasis	1.57e-06	0.000198	3.43	14895	79	1045	19
GO:0031667	response to nutrient levels	1.73e-06	0.000215	2.32	14895	221	1045	36
GO:1901652	response to peptide	1.81e-06	0.000223	2.05	14895	326	1045	47
GO:1901617	organic hydroxy compound biosynthetic process	1.83e-06	0.000222	2.83	14895	126	1045	25
GO:0043038	amino acid activation	1.84e-06	0.000222	4.34	14895	46	1045	14
GO:0043039	tRNA aminoacylation	1.84e-06	0.00022	4.34	14895	46	1045	14
GO:0032268	regulation of cellular protein metabolic process	1.85e-06	0.000219	1.48	14895	1304	1045	135
GO:0040012	regulation of locomotion	2.18e-06	0.000255	1.82	14895	502	1045	64
GO:0051271	negative regulation of cellular component movement	2.26e-06	0.000262	2.67	14895	144	1045	27
GO:0048869	cellular developmental process	2.51e-06	0.000288	1.38	14895	1835	1045	178
GO:0046165	alcohol biosynthetic process	2.63e-06	0.000299	3.2	14895	89	1045	20
GO:0030336	negative regulation of cell migration	2.74e-06	0.000309	2.71	14895	137	1045	26
GO:0008284	positive regulation of cell proliferation	2.76e-06	0.000308	1.73	14895	602	1045	73
GO:0043086	negative regulation of catalytic activity	2.79e-06	0.000308	1.76	14895	559	1045	69
GO:0042326	negative regulation of phosphorylation	2.79e-06	0.000306	2.17	14895	263	1045	40
GO:0010563	negative regulation of phosphorus metabolic process	2.91e-06	0.000316	2.08	14895	302	1045	44
GO:0045936	negative regulation of phosphate metabolic process	2.91e-06	0.000313	2.08	14895	302	1045	44
GO:0043549	regulation of kinase activity	2.97e-06	0.000316	1.71	14895	625	1045	75
GO:0006987	activation of signaling protein activity involved in unfolded protein response	3.08e-06	0.000325	3.74	14895	61	1045	16
GO:0048583	regulation of response to stimulus	3.32e-06	0.000348	1.32	14895	2384	1045	221
GO:0042304	regulation of fatty acid biosynthetic process	3.42e-06	0.000355	5.7	14895	25	1045	10
GO:0044093	positive regulation of molecular function	3.73e-06	0.000384	1.51	14895	1084	1045	115
GO:0007160	cell-matrix adhesion	3.73e-06	0.000381	3.38	14895	76	1045	18
GO:0032069	regulation of nuclease activity	3.88e-06	0.000393	3.51	14895	69	1045	17
GO:0043085	positive regulation of catalytic activity	3.93e-06	0.000394	1.57	14895	888	1045	98
GO:0023057	negative regulation of signaling	4.35e-06	0.000432	1.62	14895	765	1045	87
GO:0009966	regulation of signal transduction	4.67e-06	0.00046	1.37	14895	1816	1045	175
GO:0001101	response to acid	4.75e-06	0.000465	2.2	14895	240	1045	37
GO:2000146	negative regulation of cell motility	4.78e-06	0.000463	2.63	14895	141	1045	26
GO:0032075	positive regulation of nuclease activity	4.87e-06	0.000469	3.62	14895	63	1045	16
GO:1901564	organonitrogen compound metabolic process	5.06e-06	0.000483	1.46	14895	1269	1045	130
GO:0034976	response to endoplasmic reticulum stress	5.08e-06	0.000481	2.68	14895	133	1045	25
GO:0043933	macromolecular complex subunit organization	5.34e-06	0.000502	1.48	14895	1175	1045	122
GO:0051051	negative regulation of transport	5.55e-06	0.000517	2.09	14895	280	1045	41
GO:0071822	protein complex subunit organization	5.61e-06	0.000519	1.52	14895	1023	1045	109
GO:0008285	negative regulation of cell proliferation	6.11e-06	0.000561	1.77	14895	507	1045	63
GO:0030968	endoplasmic reticulum unfolded protein response	6.71e-06	0.000611	3.25	14895	79	1045	18
GO:0003012	muscle system process	6.84e-06	0.000618	2.32	14895	197	1045	32
GO:0007165	signal transduction	7.97e-06	0.000715	1.25	14895	3337	1045	292
GO:0034620	cellular response to unfolded protein	8.1e-06	0.000721	3.21	14895	80	1045	18
GO:0044236	multicellular organismal metabolic process	8.1e-06	0.000716	3.21	14895	80	1045	18
GO:0051348	negative regulation of transferase activity	8.72e-06	0.000765	2.36	14895	181	1045	30
GO:0046486	glycerolipid metabolic process	8.8e-06	0.000766	2.12	14895	256	1045	38
GO:0010565	regulation of cellular ketone metabolic process	9.22e-06	0.000797	2.54	14895	146	1045	26
GO:0090287	regulation of cellular response to growth factor stimulus	9.22e-06	0.000791	2.54	14895	146	1045	26
GO:0045922	negative regulation of fatty acid metabolic process	9.67e-06	0.000824	7.68	14895	13	1045	7
GO:0010648	negative regulation of cell communication	1e-05	0.000847	1.59	14895	770	1045	86
GO:0048513	organ development	1.08e-05	0.000905	1.53	14895	921	1045	99
GO:0040013	negative regulation of locomotion	1.09e-05	0.000913	2.42	14895	165	1045	28
GO:0007568	aging	1.23e-05	0.00102	2.4	14895	166	1045	28
GO:0051130	positive regulation of cellular component organization	1.25e-05	0.00103	1.68	14895	595	1045	70
GO:0048646	anatomical structure formation involved in morphogenesis	1.26e-05	0.00103	1.68	14895	584	1045	69
GO:0051050	positive regulation of transport	1.29e-05	0.00105	1.73	14895	519	1045	63
GO:0032269	negative regulation of cellular protein metabolic process	1.38e-05	0.00112	1.79	14895	445	1045	56
GO:0010562	positive regulation of phosphorus metabolic process	1.4e-05	0.00112	1.6	14895	720	1045	81
GO:0045937	positive regulation of phosphate metabolic process	1.4e-05	0.00112	1.6	14895	720	1045	81
GO:0050878	regulation of body fluid levels	1.43e-05	0.00113	1.74	14895	499	1045	61
GO:0043069	negative regulation of programmed cell death	1.49e-05	0.00117	1.68	14895	576	1045	68
GO:0051247	positive regulation of protein metabolic process	1.54e-05	0.0012	1.53	14895	894	1045	96
GO:0006469	negative regulation of protein kinase activity	1.54e-05	0.0012	2.42	14895	159	1045	27
GO:0045597	positive regulation of cell differentiation	1.62e-05	0.00124	1.74	14895	501	1045	61
GO:0055081	anion homeostasis	1.62e-05	0.00124	4.92	14895	29	1045	10
GO:0008203	cholesterol metabolic process	1.7e-05	0.00129	2.94	14895	92	1045	19
GO:0033673	negative regulation of kinase activity	1.73e-05	0.00131	2.36	14895	169	1045	28
GO:0032270	positive regulation of cellular protein metabolic process	1.76e-05	0.00132	1.55	14895	816	1045	89
GO:0007599	hemostasis	1.78e-05	0.00132	1.81	14895	417	1045	53
GO:0044092	negative regulation of molecular function	1.84e-05	0.00136	1.6	14895	714	1045	80
GO:0048878	chemical homeostasis	1.87e-05	0.00138	1.68	14895	569	1045	67
GO:0044259	multicellular organismal macromolecule metabolic process	1.87e-05	0.00137	3.15	14895	77	1045	17
GO:0071417	cellular response to organonitrogen compound	1.89e-05	0.00137	1.9	14895	345	1045	46
GO:0048731	system development	1.98e-05	0.00143	1.68	14895	570	1045	67
GO:0060548	negative regulation of cell death	2.07e-05	0.00149	1.65	14895	604	1045	70
GO:0051241	negative regulation of multicellular organismal process	2.15e-05	0.00154	1.96	14895	306	1045	42
GO:0045833	negative regulation of lipid metabolic process	2.26e-05	0.0016	3.78	14895	49	1045	13
GO:0035967	cellular response to topologically incorrect protein	2.33e-05	0.00164	2.98	14895	86	1045	18
GO:0033554	cellular response to stress	2.35e-05	0.00165	1.48	14895	1033	1045	107
GO:0006564	L-serine biosynthetic process	2.41e-05	0.00168	14.25	14895	4	1045	4
GO:0009628	response to abiotic stimulus	2.5e-05	0.00174	1.54	14895	812	1045	88
GO:0043434	response to peptide hormone	2.52e-05	0.00174	1.94	14895	308	1045	42
GO:0009968	negative regulation of signal transduction	2.55e-05	0.00175	1.58	14895	732	1045	81
GO:0050817	coagulation	2.58e-05	0.00176	1.8	14895	412	1045	52
GO:0007596	blood coagulation	2.58e-05	0.00175	1.8	14895	412	1045	52
GO:0051093	negative regulation of developmental process	2.79e-05	0.00188	1.69	14895	532	1045	63
GO:0090407	organophosphate biosynthetic process	2.97e-05	0.00199	1.84	14895	372	1045	48
GO:0032963	collagen metabolic process	3.01e-05	0.002	3.17	14895	72	1045	16
GO:0048584	positive regulation of response to stimulus	3.11e-05	0.00206	1.42	14895	1232	1045	123
GO:0060284	regulation of cell development	3.13e-05	0.00206	1.68	14895	534	1045	63
GO:0006695	cholesterol biosynthetic process	3.15e-05	0.00206	4.6	14895	31	1045	10
GO:0043066	negative regulation of apoptotic process	3.28e-05	0.00214	1.66	14895	568	1045	66
GO:0006006	glucose metabolic process	3.31e-05	0.00215	2.52	14895	130	1045	23
GO:0031401	positive regulation of protein modification process	3.31e-05	0.00214	1.57	14895	726	1045	80
GO:0006936	muscle contraction	3.41e-05	0.00219	2.32	14895	166	1045	27
GO:0022602	ovulation cycle process	3.6e-05	0.0023	3.12	14895	73	1045	16
GO:0019216	regulation of lipid metabolic process	3.65e-05	0.00232	2.17	14895	204	1045	31
GO:0034329	cell junction assembly	3.85e-05	0.00243	2.44	14895	140	1045	24
GO:0030199	collagen fibril organization	3.97e-05	0.00249	4.13	14895	38	1045	11
GO:0031400	negative regulation of protein modification process	4.01e-05	0.0025	1.86	14895	345	1045	45
GO:0051345	positive regulation of hydrolase activity	4.21e-05	0.00262	1.75	14895	441	1045	54
GO:1901615	organic hydroxy compound metabolic process	4.33e-05	0.00268	1.83	14895	367	1045	47
GO:1901699	cellular response to nitrogen compound	4.33e-05	0.00266	1.83	14895	367	1045	47
GO:0031589	cell-substrate adhesion	4.75e-05	0.0029	2.66	14895	107	1045	20
GO:0009605	response to external stimulus	5e-05	0.00304	1.46	14895	1028	1045	105
GO:0046890	regulation of lipid biosynthetic process	5e-05	0.00303	2.74	14895	99	1045	19
GO:0034332	adherens junction organization	5.28e-05	0.00318	3.33	14895	60	1045	14
GO:0009893	positive regulation of metabolic process	5.47e-05	0.00328	1.31	14895	1996	1045	183
GO:0031325	positive regulation of cellular metabolic process	6e-05	0.00358	1.32	14895	1885	1045	174
GO:0009892	negative regulation of metabolic process	6.39e-05	0.00379	1.37	14895	1461	1045	140
GO:0043407	negative regulation of MAP kinase activity	6.41e-05	0.00379	3.27	14895	61	1045	14
GO:0070555	response to interleukin-1	6.41e-05	0.00377	3.27	14895	61	1045	14
GO:0016125	sterol metabolic process	6.65e-05	0.00389	2.68	14895	101	1045	19
GO:0001934	positive regulation of protein phosphorylation	7.47e-05	0.00435	1.63	14895	561	1045	64
GO:0032386	regulation of intracellular transport	7.47e-05	0.00433	1.84	14895	333	1045	43
GO:0032787	monocarboxylic acid metabolic process	7.48e-05	0.00431	1.81	14895	354	1045	45
GO:0042493	response to drug	7.53e-05	0.00432	1.89	14895	302	1045	40
GO:0048585	negative regulation of response to stimulus	7.75e-05	0.00443	1.49	14895	861	1045	90
GO:0034330	cell junction organization	8.19e-05	0.00466	2.25	14895	165	1045	26
GO:0006457	protein folding	8.33e-05	0.00471	2.17	14895	184	1045	28
GO:0034381	plasma lipoprotein particle clearance	8.53e-05	0.0048	5.87	14895	17	1045	7
GO:0007229	integrin-mediated signaling pathway	9.33e-05	0.00523	3.17	14895	63	1045	14
GO:0051336	regulation of hydrolase activity	9.38e-05	0.00523	1.49	14895	842	1045	88
GO:0045765	regulation of angiogenesis	9.38e-05	0.0052	2.27	14895	157	1045	25
GO:0051240	positive regulation of multicellular organismal process	9.7e-05	0.00536	1.66	14895	499	1045	58
GO:0016126	sterol biosynthetic process	0.000101	0.00554	4.07	14895	35	1045	10
GO:0010942	positive regulation of cell death	0.000102	0.0056	1.76	14895	380	1045	47
GO:0016053	organic acid biosynthetic process	0.000102	0.00558	2	14895	235	1045	33
GO:0046394	carboxylic acid biosynthetic process	0.000102	0.00555	2	14895	235	1045	33
GO:0045923	positive regulation of fatty acid metabolic process	0.000108	0.00584	4.96	14895	23	1045	8
GO:0042327	positive regulation of phosphorylation	0.00011	0.00589	1.56	14895	648	1045	71
GO:0044057	regulation of system process	0.000111	0.00594	1.87	14895	297	1045	39
GO:0030574	collagen catabolic process	0.000112	0.00596	3.12	14895	64	1045	14
GO:2000644	regulation of receptor catabolic process	0.000114	0.00603	11.4	14895	5	1045	4
GO:0031642	negative regulation of myelination	0.000114	0.00601	11.4	14895	5	1045	4
GO:0009743	response to carbohydrate	0.000119	0.00628	2.5	14895	114	1045	20
GO:0006793	phosphorus metabolic process	0.000121	0.00631	1.33	14895	1581	1045	148
GO:0045785	positive regulation of cell adhesion	0.000121	0.00633	2.33	14895	141	1045	23
GO:0040008	regulation of growth	0.000128	0.00665	1.65	14895	493	1045	57
GO:1901566	organonitrogen compound biosynthetic process	0.000128	0.00662	1.65	14895	493	1045	57
GO:0010883	regulation of lipid storage	0.000131	0.00672	3.96	14895	36	1045	10
GO:0010885	regulation of cholesterol storage	0.000131	0.00673	6.58	14895	13	1045	6
GO:0008610	lipid biosynthetic process	0.000136	0.00696	1.7	14895	428	1045	51
GO:0070201	regulation of establishment of protein localization	0.000138	0.00699	1.75	14895	374	1045	46
GO:0046883	regulation of hormone secretion	0.000142	0.00717	2.14	14895	180	1045	27
GO:0038034	signal transduction in absence of ligand	0.000148	0.00745	4.28	14895	30	1045	9
GO:0097192	extrinsic apoptotic signaling pathway in absence of ligand	0.000148	0.00742	4.28	14895	30	1045	9
GO:0006869	lipid transport	0.000151	0.00754	2.29	14895	143	1045	23
GO:0048660	regulation of smooth muscle cell proliferation	0.000159	0.00789	3.02	14895	66	1045	14
GO:0043065	positive regulation of apoptotic process	0.00016	0.00795	1.77	14895	355	1045	44
GO:0050767	regulation of neurogenesis	0.000162	0.00798	1.7	14895	420	1045	50
GO:0006796	phosphate-containing compound metabolic process	0.000164	0.00803	1.33	14895	1541	1045	144
GO:0055089	fatty acid homeostasis	0.000167	0.00817	7.92	14895	9	1045	5
GO:0045717	negative regulation of fatty acid biosynthetic process	0.000167	0.00814	7.92	14895	9	1045	5
GO:0006066	alcohol metabolic process	0.000168	0.00813	1.87	14895	282	1045	37
GO:0019432	triglyceride biosynthetic process	0.000168	0.00811	3.85	14895	37	1045	10
GO:0031644	regulation of neurological system process	0.000168	0.00808	3.85	14895	37	1045	10
GO:0051301	cell division	0.000169	0.00808	2.51	14895	108	1045	19
GO:0030100	regulation of endocytosis	0.000173	0.00827	2.38	14895	126	1045	21
GO:0006520	cellular amino acid metabolic process	0.000182	0.00866	1.76	14895	357	1045	44
GO:0031324	negative regulation of cellular metabolic process	0.000186	0.00881	1.35	14895	1358	1045	129
GO:0044243	multicellular organismal catabolic process	0.000188	0.00886	2.98	14895	67	1045	14
GO:0009653	anatomical structure morphogenesis	0.000192	0.009	1.41	14895	1064	1045	105
GO:0071704	organic substance metabolic process	0.000193	0.00904	1.12	14895	6874	1045	538
GO:0009888	tissue development	0.000202	0.00939	1.64	14895	468	1045	54
GO:0071901	negative regulation of protein serine/threonine kinase activity	0.00021	0.00973	2.54	14895	101	1045	18
GO:0010743	regulation of macrophage derived foam cell differentiation	0.00021	0.00973	4.56	14895	25	1045	8
GO:0045806	negative regulation of endocytosis	0.00021	0.00969	4.56	14895	25	1045	8
GO:0042310	vasoconstriction	0.00021	0.00966	4.56	14895	25	1045	8
GO:0007166	cell surface receptor signaling pathway	0.000211	0.00963	1.29	14895	1892	1045	171
GO:0051960	regulation of nervous system development	0.000213	0.00969	1.64	14895	469	1045	54
GO:0046460	neutral lipid biosynthetic process	0.000214	0.0097	3.75	14895	38	1045	10
GO:0046463	acylglycerol biosynthetic process	0.000214	0.00966	3.75	14895	38	1045	10
GO:0032880	regulation of protein localization	0.000216	0.00971	1.67	14895	436	1045	51
GO:0030029	actin filament-based process	0.000219	0.00982	1.88	14895	265	1045	35
GO:0043068	positive regulation of programmed cell death	0.00022	0.00983	1.74	14895	360	1045	44
GO:0034097	response to cytokine	0.000226	0.0101	1.65	14895	459	1045	53
GO:0022617	extracellular matrix disassembly	0.000238	0.0106	2.52	14895	102	1045	18
GO:0033500	carbohydrate homeostasis	0.000238	0.0105	2.52	14895	102	1045	18
GO:0042593	glucose homeostasis	0.000238	0.0105	2.52	14895	102	1045	18
GO:0033273	response to vitamin	0.000257	0.0113	3.04	14895	61	1045	13
GO:0044843	cell cycle G1/S phase transition	0.000264	0.0115	2.26	14895	139	1045	22
GO:0000082	G1/S transition of mitotic cell cycle	0.000264	0.0115	2.26	14895	139	1045	22
GO:0007015	actin filament organization	0.000275	0.0119	2.42	14895	112	1045	19
GO:0090276	regulation of peptide hormone secretion	0.000281	0.0122	2.2	14895	149	1045	23
GO:0051493	regulation of cytoskeleton organization	0.000284	0.0122	1.81	14895	300	1045	38
GO:0030154	cell differentiation	0.000286	0.0123	1.36	14895	1260	1045	120
GO:0006107	oxaloacetate metabolic process	0.000315	0.0135	7.13	14895	10	1045	5
GO:0045723	positive regulation of fatty acid biosynthetic process	0.000315	0.0134	7.13	14895	10	1045	5
GO:0031645	negative regulation of neurological system process	0.000315	0.0134	7.13	14895	10	1045	5
GO:0006790	sulfur compound metabolic process	0.000318	0.0135	1.93	14895	229	1045	31
GO:0051129	negative regulation of cellular component organization	0.00032	0.0135	1.69	14895	388	1045	46
GO:0050746	regulation of lipoprotein metabolic process	0.000322	0.0135	9.5	14895	6	1045	4
GO:0043623	cellular protein complex assembly	0.000323	0.0135	1.98	14895	209	1045	29
GO:1901342	regulation of vasculature development	0.000336	0.014	2.1	14895	170	1045	25
GO:0042149	cellular response to glucose starvation	0.000339	0.0141	5.7	14895	15	1045	6
GO:0043200	response to amino acid	0.000341	0.0141	2.71	14895	79	1045	15
GO:0034447	very-low-density lipoprotein particle clearance	0.000344	0.0142	14.25	14895	3	1045	3
GO:0006883	cellular sodium ion homeostasis	0.000344	0.0142	14.25	14895	3	1045	3
GO:0006114	glycerol biosynthetic process	0.000344	0.0141	14.25	14895	3	1045	3
GO:0043084	penile erection	0.000344	0.0141	14.25	14895	3	1045	3
GO:0019401	alditol biosynthetic process	0.000344	0.014	14.25	14895	3	1045	3
GO:0051046	regulation of secretion	0.000357	0.0145	1.65	14895	423	1045	49
GO:0005975	carbohydrate metabolic process	0.00036	0.0145	1.51	14895	651	1045	69
GO:0033043	regulation of organelle organization	0.00038	0.0153	1.52	14895	629	1045	67
GO:0008152	metabolic process	0.000382	0.0153	1.1	14895	7313	1045	566
GO:0014074	response to purine-containing compound	0.000389	0.0156	2.35	14895	115	1045	19
GO:0008217	regulation of blood pressure	0.000389	0.0155	2.42	14895	106	1045	18
GO:0010605	negative regulation of macromolecule metabolic process	0.000405	0.0161	1.33	14895	1346	1045	126
GO:0007584	response to nutrient	0.000413	0.0164	2.23	14895	134	1045	21
GO:0008637	apoptotic mitochondrial changes	0.000417	0.0165	3.05	14895	56	1045	12
GO:0051146	striated muscle cell differentiation	0.000418	0.0165	3.48	14895	41	1045	10
GO:0019318	hexose metabolic process	0.00043	0.0169	2.1	14895	163	1045	24
GO:0030036	actin cytoskeleton organization	0.000439	0.0172	1.92	14895	223	1045	30
GO:0007167	enzyme linked receptor protein signaling pathway	0.000451	0.0176	1.49	14895	668	1045	70
GO:0002791	regulation of peptide secretion	0.000457	0.0178	2.13	14895	154	1045	23
GO:0045766	positive regulation of angiogenesis	0.000476	0.0185	2.53	14895	90	1045	16
GO:0090066	regulation of anatomical structure size	0.000487	0.0188	1.98	14895	194	1045	27
GO:0045787	positive regulation of cell cycle	0.000492	0.0189	2.38	14895	108	1045	18
GO:1901607	alpha-amino acid biosynthetic process	0.000495	0.019	3	14895	57	1045	12
GO:0006631	fatty acid metabolic process	0.0005	0.0191	1.88	14895	235	1045	31
GO:0050796	regulation of insulin secretion	0.000506	0.0193	2.2	14895	136	1045	21
GO:0002931	response to ischemia	0.00051	0.0194	5.35	14895	16	1045	6
GO:0046653	tetrahydrofolate metabolic process	0.00051	0.0193	5.35	14895	16	1045	6
GO:0012501	programmed cell death	0.000514	0.0194	1.52	14895	601	1045	64
GO:0007517	muscle organ development	0.000518	0.0195	2.61	14895	82	1045	15
GO:0010745	negative regulation of macrophage derived foam cell differentiation	0.000544	0.0204	6.48	14895	11	1045	5
GO:0043517	positive regulation of DNA damage response, signal transduction by p53 class mediator	0.000544	0.0203	6.48	14895	11	1045	5
GO:0044770	cell cycle phase transition	0.000545	0.0203	1.83	14895	257	1045	33
GO:0018149	peptide cross-linking	0.000549	0.0204	4.54	14895	22	1045	7
GO:0090087	regulation of peptide transport	0.00055	0.0204	2.1	14895	156	1045	23
GO:0008064	regulation of actin polymerization or depolymerization	0.000551	0.0204	2.42	14895	100	1045	17
GO:0010811	positive regulation of cell-substrate adhesion	0.000553	0.0204	2.7	14895	74	1045	14
GO:0032868	response to insulin	0.00056	0.0206	1.91	14895	216	1045	29
GO:0042632	cholesterol homeostasis	0.000567	0.0208	3.14	14895	50	1045	11
GO:0002682	regulation of immune system process	0.000568	0.0207	1.4	14895	937	1045	92
GO:0071453	cellular response to oxygen levels	0.000592	0.0215	2.58	14895	83	1045	15
GO:0042592	homeostatic process	0.000606	0.022	1.42	14895	842	1045	84
GO:0045834	positive regulation of lipid metabolic process	0.000613	0.0222	2.48	14895	92	1045	16
GO:0030832	regulation of actin filament length	0.000621	0.0224	2.4	14895	101	1045	17
GO:0006915	apoptotic process	0.000648	0.0233	1.52	14895	583	1045	62
GO:0032371	regulation of sterol transport	0.000649	0.0233	3.93	14895	29	1045	8
GO:0032374	regulation of cholesterol transport	0.000649	0.0232	3.93	14895	29	1045	8
GO:0055092	sterol homeostasis	0.000678	0.0241	3.07	14895	51	1045	11
GO:0034284	response to monosaccharide	0.000693	0.0246	2.45	14895	93	1045	16
GO:0008652	cellular amino acid biosynthetic process	0.000693	0.0246	2.45	14895	93	1045	16
GO:0006644	phospholipid metabolic process	0.000694	0.0245	1.82	14895	250	1045	32
GO:0051292	nuclear pore complex assembly	0.00071	0.025	8.14	14895	7	1045	4
GO:0046349	amino sugar biosynthetic process	0.00071	0.0249	8.14	14895	7	1045	4
GO:0008283	cell proliferation	0.00072	0.0252	1.55	14895	516	1045	56
GO:0035556	intracellular signal transduction	0.000723	0.0252	1.33	14895	1278	1045	119
GO:0034367	macromolecular complex remodeling	0.000742	0.0258	5.03	14895	17	1045	6
GO:0034368	protein-lipid complex remodeling	0.000742	0.0257	5.03	14895	17	1045	6
GO:0034369	plasma lipoprotein particle remodeling	0.000742	0.0257	5.03	14895	17	1045	6
GO:0019433	triglyceride catabolic process	0.000742	0.0256	5.03	14895	17	1045	6
GO:0030155	regulation of cell adhesion	0.000766	0.0264	1.75	14895	294	1045	36
GO:0061061	muscle structure development	0.000767	0.0263	2.52	14895	85	1045	15
GO:0050730	regulation of peptidyl-tyrosine phosphorylation	0.000773	0.0264	2.09	14895	150	1045	22
GO:1901879	regulation of protein depolymerization	0.000806	0.0275	2.85	14895	60	1045	12
GO:0015909	long-chain fatty acid transport	0.000832	0.0283	3.8	14895	30	1045	8
GO:0014829	vascular smooth muscle contraction	0.000879	0.0298	5.94	14895	12	1045	5
GO:0044772	mitotic cell cycle phase transition	0.00091	0.0308	1.8	14895	254	1045	32
GO:0090092	regulation of transmembrane receptor protein serine/threonine kinase signaling pathway	0.000925	0.0312	2.06	14895	152	1045	22
GO:0048771	tissue remodeling	0.000941	0.0316	2.8	14895	61	1045	12
GO:0006399	tRNA metabolic process	0.00095	0.0318	2.25	14895	114	1045	18
GO:0071456	cellular response to hypoxia	0.000956	0.0319	2.56	14895	78	1045	14
GO:0019637	organophosphate metabolic process	0.000968	0.0323	1.4	14895	843	1045	83
GO:0048662	negative regulation of smooth muscle cell proliferation	0.000984	0.0327	4.16	14895	24	1045	7

## Sheet: DOWN  Day_-2_Day_0
Gene ontology terms enriched among down-regulated genes between D-2 and D0.
GO Term	Description	P-value	FDR q-value	Enrichment	N	B	n	b
GO:0022402	cell cycle process	9.52e-09	0.000114	2.16	14886	865	486	61
GO:0044763	single-organism cellular process	9.45e-08	0.000563	1.23	14886	7451	486	300
GO:1902589	single-organism organelle organization	1.38e-07	0.00055	1.91	14886	1109	486	69
GO:0007010	cytoskeleton organization	1.85e-07	0.000552	2.41	14886	522	486	41
GO:0016043	cellular component organization	4.12e-07	0.000982	1.42	14886	3478	486	161
GO:0051303	establishment of chromosome localization	5.54e-07	0.0011	12.61	14886	17	486	7
GO:0071840	cellular component organization or biogenesis	7.11e-07	0.00121	1.41	14886	3507	486	161
GO:0006996	organelle organization	7.32e-07	0.00109	1.64	14886	1758	486	94
GO:0065009	regulation of molecular function	3.5e-06	0.00464	1.57	14886	1898	486	97
GO:0065007	biological regulation	4.17e-06	0.00497	1.19	14886	7953	486	308
GO:0019220	regulation of phosphate metabolic process	4.92e-06	0.00534	1.67	14886	1392	486	76
GO:0000278	mitotic cell cycle	5.07e-06	0.00504	2.47	14886	372	486	30
GO:0051174	regulation of phosphorus metabolic process	6.38e-06	0.00586	1.66	14886	1402	486	76
GO:0007059	chromosome segregation	7.84e-06	0.00668	4.71	14886	78	486	12
GO:0050790	regulation of catalytic activity	9.14e-06	0.00727	1.61	14886	1539	486	81
GO:0044699	single-organism process	1.33e-05	0.00994	1.15	14886	8865	486	334
GO:0051272	positive regulation of cellular component movement	1.59e-05	0.0112	2.7	14886	261	486	23
GO:0007049	cell cycle	1.68e-05	0.0112	2.1	14886	539	486	37
GO:0044093	positive regulation of molecular function	1.85e-05	0.0116	1.73	14886	1082	486	61
GO:0051716	cellular response to stimulus	2.43e-05	0.0145	1.3	14886	4166	486	177
GO:0010595	positive regulation of endothelial cell migration	2.51e-05	0.0143	5.63	14886	49	486	9
GO:0040017	positive regulation of locomotion	2.58e-05	0.014	2.62	14886	269	486	23
GO:0030335	positive regulation of cell migration	2.63e-05	0.0137	2.68	14886	251	486	22
GO:0050896	response to stimulus	2.65e-05	0.0132	1.25	14886	5239	486	214
GO:0032480	negative regulation of type I interferon production	3.16e-05	0.0151	7.39	14886	29	486	7
GO:0051726	regulation of cell cycle	3.19e-05	0.0146	1.92	14886	686	486	43
GO:2000147	positive regulation of cell motility	3.56e-05	0.0157	2.63	14886	256	486	22
GO:0051310	metaphase plate congression	3.76e-05	0.016	11.78	14886	13	486	5
GO:1902531	regulation of intracellular signal transduction	4.14e-05	0.017	1.7	14886	1064	486	59
GO:0043536	positive regulation of blood vessel endothelial cell migration	4.19e-05	0.0167	8.75	14886	21	486	6
GO:0010647	positive regulation of cell communication	5.3e-05	0.0204	1.74	14886	931	486	53
GO:0043085	positive regulation of catalytic activity	5.74e-05	0.0214	1.76	14886	887	486	51
GO:1902533	positive regulation of intracellular signal transduction	5.83e-05	0.0211	1.96	14886	593	486	38
GO:0031399	regulation of protein modification process	5.97e-05	0.0209	1.7	14886	1030	486	57
GO:0065008	regulation of biological quality	6.03e-05	0.0206	1.45	14886	2113	486	100
GO:0023056	positive regulation of signaling	8.64e-05	0.0286	1.72	14886	925	486	52
GO:0048525	negative regulation of viral process	0.0001	0.0324	4.75	14886	58	486	9
GO:0040012	regulation of locomotion	0.000107	0.0336	2.02	14886	501	486	33
GO:0010634	positive regulation of epithelial cell migration	0.000109	0.0335	4.25	14886	72	486	10
GO:0009967	positive regulation of signal transduction	0.000111	0.0332	1.73	14886	887	486	50
GO:0000070	mitotic sister chromatid segregation	0.000118	0.0343	9.57	14886	16	486	5
GO:0008360	regulation of cell shape	0.00012	0.0341	3.6	14886	102	486	12
GO:0000075	cell cycle checkpoint	0.000133	0.037	3.18	14886	135	486	14
GO:0036017	response to erythropoietin	0.000135	0.0366	22.97	14886	4	486	3
GO:0036018	cellular response to erythropoietin	0.000135	0.0358	22.97	14886	4	486	3
GO:0010033	response to organic substance	0.000136	0.0353	1.46	14886	1843	486	88
GO:0006461	protein complex assembly	0.00014	0.0355	1.79	14886	755	486	44
GO:0001932	regulation of protein phosphorylation	0.000146	0.0364	1.75	14886	803	486	46
GO:0051338	regulation of transferase activity	0.000165	0.0401	1.85	14886	646	486	39
GO:0002376	immune system process	0.000166	0.0397	1.55	14886	1367	486	69
GO:0010035	response to inorganic substance	0.000193	0.0452	2.29	14886	307	486	23
GO:0033043	regulation of organelle organization	0.000197	0.0451	1.85	14886	629	486	38
GO:1902099	regulation of metaphase/anaphase transition of cell cycle	0.000198	0.0447	5.64	14886	38	486	7
GO:0030071	regulation of mitotic metaphase/anaphase transition	0.000198	0.0438	5.64	14886	38	486	7
GO:0010594	regulation of endothelial cell migration	0.000216	0.0468	3.93	14886	78	486	10
GO:0006334	nucleosome assembly	0.000218	0.0465	3.62	14886	93	486	11
GO:0007088	regulation of mitosis	0.000218	0.0457	3.62	14886	93	486	11
GO:0000819	sister chromatid segregation	0.000219	0.045	8.51	14886	18	486	5
GO:0000280	nuclear division	0.000222	0.0449	2.32	14886	290	486	22
GO:0048285	organelle fission	0.000233	0.0464	2.27	14886	311	486	23
GO:0007067	mitosis	0.000249	0.0487	2.56	14886	215	486	18
GO:0045859	regulation of protein kinase activity	0.000255	0.0491	1.86	14886	592	486	36
GO:0006950	response to stress	0.000259	0.0491	1.4	14886	2169	486	99
GO:0042325	regulation of phosphorylation	0.000259	0.0484	1.65	14886	967	486	52
GO:2000145	regulation of cell motility	0.00026	0.0477	2	14886	460	486	30
GO:0042221	response to chemical	0.000273	0.0494	1.38	14886	2306	486	104
GO:0051656	establishment of organelle localization	0.000283	0.0503	3.11	14886	128	486	13
GO:0000281	mitotic cytokinesis	0.000289	0.0507	8.06	14886	19	486	5
GO:0045932	negative regulation of muscle contraction	0.000289	0.05	8.06	14886	19	486	5
GO:0043116	negative regulation of vascular permeability	0.000308	0.0526	11.14	14886	11	486	4
GO:0043549	regulation of kinase activity	0.000343	0.0576	1.82	14886	624	486	37
GO:1901990	regulation of mitotic cell cycle phase transition	0.000348	0.0577	2.49	14886	221	486	18
GO:0048584	positive regulation of response to stimulus	0.000365	0.0596	1.55	14886	1228	486	62
GO:0034728	nucleosome organization	0.000374	0.0603	3.2	14886	115	486	12
GO:0051270	regulation of cellular component movement	0.000401	0.0637	1.92	14886	494	486	31
GO:0050789	regulation of biological process	0.000422	0.0662	1.15	14886	7547	486	283
GO:1901987	regulation of cell cycle phase transition	0.000456	0.0707	2.44	14886	226	486	18
GO:0007165	signal transduction	0.000484	0.074	1.29	14886	3335	486	140
GO:0030334	regulation of cell migration	0.000509	0.0769	1.97	14886	435	486	28
GO:0071310	cellular response to organic substance	0.000513	0.0764	1.51	14886	1320	486	65
GO:0007346	regulation of mitotic cell cycle	0.000518	0.0763	2.14	14886	329	486	23
GO:0000083	regulation of transcription involved in G1/S transition of mitotic cell cycle	0.000604	0.0878	6.96	14886	22	486	5
GO:0048519	negative regulation of biological process	0.000646	0.0928	1.3	14886	3049	486	129
GO:0000910	cytokinesis	0.000657	0.0933	3.73	14886	74	486	9
GO:0009987	cellular process	0.000673	0.0944	1.09	14886	10720	486	381
GO:0051094	positive regulation of developmental process	0.000681	0.0944	1.72	14886	694	486	39
GO:0065004	protein-DNA complex assembly	0.000681	0.0934	3.18	14886	106	486	11
GO:0010562	positive regulation of phosphorus metabolic process	0.000689	0.0934	1.71	14886	718	486	40
GO:0045937	positive regulation of phosphate metabolic process	0.000689	0.0923	1.71	14886	718	486	40
GO:0010038	response to metal ion	0.000706	0.0936	2.42	14886	215	486	17
GO:0045785	positive regulation of cell adhesion	0.000719	0.0943	2.82	14886	141	486	13
GO:0051276	chromosome organization	0.000721	0.0935	1.76	14886	626	486	36
GO:0045071	negative regulation of viral genome replication	0.000725	0.093	5.41	14886	34	486	6
GO:0051246	regulation of protein metabolic process	0.000743	0.0942	1.44	14886	1597	486	75
GO:0048010	vascular endothelial growth factor receptor signaling pathway	0.000751	0.0943	6.66	14886	23	486	5
GO:0001525	angiogenesis	0.000784	0.0974	2.4	14886	217	486	17
GO:0051247	positive regulation of protein metabolic process	0.0008	0.0984	1.61	14886	892	486	47
GO:0031401	positive regulation of protein modification process	0.000809	0.0984	1.69	14886	724	486	40
GO:0031577	spindle checkpoint	0.000851	0.103	5.25	14886	35	486	6
GO:0010632	regulation of epithelial cell migration	0.000862	0.103	3.09	14886	109	486	11
GO:0071822	protein complex subunit organization	0.000935	0.11	1.56	14886	1022	486	52
GO:0032268	regulation of cellular protein metabolic process	0.000982	0.115	1.48	14886	1302	486	63
GO:0071824	protein-DNA complex subunit organization	0.000984	0.114	2.87	14886	128	486	12
GO:0000226	microtubule cytoskeleton organization	0.000985	0.113	2.43	14886	202	486	16

## Sheet: DOWN  Day_0_Day_3
Gene ontology terms enriched among down-regulated genes between D0 and D3.
GO Term	Description	P-value	FDR q-value	Enrichment	N	B	n	b
GO:0022402	cell cycle process	2.39e-37	2.85e-33	1.98	14907	870	2665	308
GO:0000278	mitotic cell cycle	2.51e-33	1.5e-29	2.48	14907	374	2665	166
GO:0007049	cell cycle	9.91e-32	3.94e-28	2.17	14907	541	2665	210
GO:0016043	cellular component organization	1.94e-30	5.8e-27	1.37	14907	3491	2665	857
GO:0071840	cellular component organization or biogenesis	2.99e-30	7.13e-27	1.37	14907	3520	2665	862
GO:0044699	single-organism process	1.97e-27	3.92e-24	1.15	14907	8882	2665	1833
GO:0006996	organelle organization	1.06e-26	1.81e-23	1.54	14907	1766	2665	485
GO:1902589	single-organism organelle organization	3e-24	4.48e-21	1.67	14907	1115	2665	332
GO:0044763	single-organism cellular process	6.49e-24	8.61e-21	1.18	14907	7466	2665	1569
GO:0044770	cell cycle phase transition	1.36e-20	1.63e-17	2.38	14907	259	2665	110
GO:0051128	regulation of cellular component organization	4.99e-20	5.41e-17	1.52	14907	1404	2665	382
GO:0044772	mitotic cell cycle phase transition	5.67e-20	5.64e-17	2.36	14907	256	2665	108
GO:0007017	microtubule-based process	7.8e-20	7.16e-17	2.12	14907	362	2665	137
GO:0007010	cytoskeleton organization	2.57e-19	2.19e-16	1.89	14907	526	2665	178
GO:0007067	mitosis	1.32e-17	1.05e-14	2.38	14907	219	2665	93
GO:0000280	nuclear division	1.11e-16	8.31e-14	2.13	14907	294	2665	112
GO:0051493	regulation of cytoskeleton organization	1.3e-16	9.13e-14	2.11	14907	302	2665	114
GO:0000226	microtubule cytoskeleton organization	2.64e-16	1.75e-13	2.37	14907	203	2665	86
GO:0006928	cellular component movement	4.06e-16	2.55e-13	1.54	14907	1078	2665	296
GO:0048285	organelle fission	5.89e-16	3.51e-13	2.06	14907	315	2665	116
GO:0008150	biological_process	8.44e-16	4.8e-13	1.06	14907	12654	2665	2391
GO:0033043	regulation of organelle organization	5.92e-15	3.21e-12	1.69	14907	631	2665	191
GO:0044843	cell cycle G1/S phase transition	1.55e-14	8.03e-12	2.58	14907	139	2665	64
GO:0000082	G1/S transition of mitotic cell cycle	1.55e-14	7.69e-12	2.58	14907	139	2665	64
GO:0051716	cellular response to stimulus	3.45e-14	1.65e-11	1.21	14907	4172	2665	906
GO:0071822	protein complex subunit organization	5.34e-14	2.45e-11	1.51	14907	1024	2665	276
GO:0050790	regulation of catalytic activity	5.62e-13	2.48e-10	1.38	14907	1545	2665	382
GO:0033554	cellular response to stress	9.99e-13	4.26e-10	1.48	14907	1034	2665	273
GO:2000145	regulation of cell motility	2.32e-12	9.57e-10	1.74	14907	461	2665	143
GO:0065009	regulation of molecular function	2.66e-12	1.06e-09	1.33	14907	1904	2665	452
GO:0043933	macromolecular complex subunit organization	9.6e-12	3.69e-09	1.42	14907	1176	2665	299
GO:0007059	chromosome segregation	1.14e-11	4.25e-09	2.87	14907	80	2665	41
GO:0050817	coagulation	1.68e-11	6.06e-09	1.75	14907	413	2665	129
GO:0007596	blood coagulation	1.68e-11	5.89e-09	1.75	14907	413	2665	129
GO:0007599	hemostasis	1.94e-11	6.63e-09	1.74	14907	418	2665	130
GO:0051270	regulation of cellular component movement	2.12e-11	7.01e-09	1.67	14907	495	2665	148
GO:0009966	regulation of signal transduction	2.35e-11	7.59e-09	1.32	14907	1816	2665	429
GO:0031399	regulation of protein modification process	2.48e-11	7.79e-09	1.44	14907	1034	2665	267
GO:0016192	vesicle-mediated transport	3.49e-11	1.07e-08	1.55	14907	692	2665	192
GO:0048523	negative regulation of cellular process	4.03e-11	1.2e-08	1.24	14907	2798	2665	622
GO:0007165	signal transduction	4.68e-11	1.36e-08	1.22	14907	3339	2665	726
GO:0030334	regulation of cell migration	5.03e-11	1.43e-08	1.71	14907	436	2665	133
GO:0032270	positive regulation of cellular protein metabolic process	6.58e-11	1.82e-08	1.5	14907	815	2665	218
GO:0001932	regulation of protein phosphorylation	7.6e-11	2.06e-08	1.5	14907	807	2665	216
GO:0009987	cellular process	7.81e-11	2.07e-08	1.07	14907	10735	2665	2052
GO:0019882	antigen processing and presentation	1.02e-10	2.64e-08	2.09	14907	193	2665	72
GO:0051247	positive regulation of protein metabolic process	1.08e-10	2.73e-08	1.47	14907	893	2665	234
GO:0010646	regulation of cell communication	1.53e-10	3.8e-08	1.29	14907	2054	2665	472
GO:0097485	neuron projection guidance	1.57e-10	3.81e-08	1.81	14907	321	2665	104
GO:0007411	axon guidance	1.57e-10	3.74e-08	1.81	14907	321	2665	104
GO:0000910	cytokinesis	1.66e-10	3.88e-08	2.8	14907	76	2665	38
GO:0023051	regulation of signaling	2.42e-10	5.56e-08	1.28	14907	2040	2665	468
GO:0031401	positive regulation of protein modification process	2.46e-10	5.53e-08	1.51	14907	725	2665	196
GO:0040012	regulation of locomotion	2.58e-10	5.71e-08	1.63	14907	502	2665	146
GO:0051130	positive regulation of cellular component organization	2.71e-10	5.89e-08	1.57	14907	595	2665	167
GO:0030198	extracellular matrix organization	3.38e-10	7.19e-08	1.79	14907	329	2665	105
GO:0048519	negative regulation of biological process	3.38e-10	7.07e-08	1.22	14907	3053	2665	665
GO:0048522	positive regulation of cellular process	3.5e-10	7.21e-08	1.22	14907	3116	2665	677
GO:0012501	programmed cell death	3.86e-10	7.81e-08	1.56	14907	602	2665	168
GO:0032879	regulation of localization	3.99e-10	7.93e-08	1.34	14907	1441	2665	346
GO:0043062	extracellular structure organization	4.1e-10	8.01e-08	1.78	14907	330	2665	105
GO:0019884	antigen processing and presentation of exogenous antigen	4.11e-10	7.92e-08	2.17	14907	157	2665	61
GO:0045184	establishment of protein localization	4.18e-10	7.91e-08	1.42	14907	999	2665	254
GO:0032268	regulation of cellular protein metabolic process	4.46e-10	8.31e-08	1.36	14907	1306	2665	318
GO:0016265	death	4.53e-10	8.32e-08	1.48	14907	785	2665	208
GO:0048583	regulation of response to stimulus	4.87e-10	8.8e-08	1.25	14907	2384	2665	534
GO:0008219	cell death	5.49e-10	9.77e-08	1.48	14907	782	2665	207
GO:0051302	regulation of cell division	5.67e-10	9.95e-08	2.05	14907	188	2665	69
GO:0045859	regulation of protein kinase activity	5.79e-10	1e-07	1.56	14907	596	2665	166
GO:0043549	regulation of kinase activity	6.25e-10	1.07e-07	1.54	14907	628	2665	173
GO:0019220	regulation of phosphate metabolic process	6.64e-10	1.12e-07	1.34	14907	1398	2665	336
GO:0006950	response to stress	6.65e-10	1.1e-07	1.27	14907	2175	2665	492
GO:0051174	regulation of phosphorus metabolic process	6.78e-10	1.11e-07	1.34	14907	1408	2665	338
GO:0010564	regulation of cell cycle process	1.12e-09	1.8e-07	1.68	14907	403	2665	121
GO:0022616	DNA strand elongation	1.29e-09	2.06e-07	3.79	14907	31	2665	21
GO:0002478	antigen processing and presentation of exogenous peptide antigen	1.5e-09	2.35e-07	2.14	14907	154	2665	59
GO:0050896	response to stimulus	1.51e-09	2.35e-07	1.14	14907	5247	2665	1072
GO:0000075	cell cycle checkpoint	1.64e-09	2.5e-07	2.22	14907	136	2665	54
GO:0044093	positive regulation of molecular function	2.9e-09	4.37e-07	1.38	14907	1085	2665	268
GO:0042325	regulation of phosphorylation	3.06e-09	4.56e-07	1.41	14907	971	2665	244
GO:0051338	regulation of transferase activity	3.29e-09	4.85e-07	1.51	14907	650	2665	175
GO:0007346	regulation of mitotic cell cycle	3.52e-09	5.12e-07	1.73	14907	329	2665	102
GO:0051726	regulation of cell cycle	3.9e-09	5.6e-07	1.49	14907	688	2665	183
GO:0006915	apoptotic process	4.29e-09	6.09e-07	1.53	14907	584	2665	160
GO:0007051	spindle organization	4.57e-09	6.42e-07	2.8	14907	64	2665	32
GO:0006271	DNA strand elongation involved in DNA replication	4.95e-09	6.87e-07	3.73	14907	30	2665	20
GO:0006259	DNA metabolic process	6.31e-09	8.65e-07	1.5	14907	637	2665	171
GO:0010638	positive regulation of organelle organization	6.59e-09	8.94e-07	1.8	14907	270	2665	87
GO:0035556	intracellular signal transduction	7.13e-09	9.57e-07	1.34	14907	1279	2665	306
GO:0043085	positive regulation of catalytic activity	7.66e-09	1.02e-06	1.41	14907	890	2665	225
GO:0051246	regulation of protein metabolic process	7.95e-09	1.04e-06	1.3	14907	1601	2665	371
GO:0030029	actin filament-based process	8.21e-09	1.07e-06	1.8	14907	267	2665	86
GO:0015031	protein transport	8.53e-09	1.09e-06	1.4	14907	948	2665	237
GO:0048518	positive regulation of biological process	8.71e-09	1.11e-06	1.18	14907	3481	2665	736
GO:0000819	sister chromatid segregation	1.1e-08	1.38e-06	4.42	14907	19	2665	15
GO:0051649	establishment of localization in cell	1.41e-08	1.76e-06	1.33	14907	1292	2665	307
GO:0050878	regulation of body fluid levels	1.49e-08	1.83e-06	1.56	14907	499	2665	139
GO:0048002	antigen processing and presentation of peptide antigen	1.86e-08	2.26e-06	2.01	14907	167	2665	60
GO:0070507	regulation of microtubule cytoskeleton organization	2.02e-08	2.43e-06	2.44	14907	87	2665	38
GO:0008064	regulation of actin polymerization or depolymerization	2.14e-08	2.55e-06	2.33	14907	101	2665	42
GO:0032956	regulation of actin cytoskeleton organization	2.24e-08	2.64e-06	1.9	14907	203	2665	69
GO:0006461	protein complex assembly	2.4e-08	2.8e-06	1.44	14907	755	2665	194
GO:1901991	negative regulation of mitotic cell cycle phase transition	2.97e-08	3.44e-06	2	14907	165	2665	59
GO:0030832	regulation of actin filament length	3.01e-08	3.45e-06	2.3	14907	102	2665	42
GO:0044839	cell cycle G2/M phase transition	3.01e-08	3.43e-06	2.13	14907	131	2665	50
GO:0000086	G2/M transition of mitotic cell cycle	3.01e-08	3.39e-06	2.13	14907	131	2665	50
GO:1901988	negative regulation of cell cycle phase transition	3.07e-08	3.42e-06	1.99	14907	169	2665	60
GO:0030036	actin cytoskeleton organization	3.39e-08	3.74e-06	1.84	14907	225	2665	74
GO:0032970	regulation of actin filament-based process	3.45e-08	3.78e-06	1.86	14907	217	2665	72
GO:0032271	regulation of protein polymerization	3.49e-08	3.79e-06	2.27	14907	106	2665	43
GO:0034330	cell junction organization	3.81e-08	4.09e-06	1.99	14907	166	2665	59
GO:0010948	negative regulation of cell cycle process	4.3e-08	4.58e-06	1.86	14907	214	2665	71
GO:0030833	regulation of actin filament polymerization	5.01e-08	5.29e-06	2.41	14907	86	2665	37
GO:0006334	nucleosome assembly	5.13e-08	5.37e-06	2.35	14907	93	2665	39
GO:0031344	regulation of cell projection organization	5.91e-08	6.13e-06	1.69	14907	307	2665	93
GO:0045785	positive regulation of cell adhesion	6.07e-08	6.25e-06	2.06	14907	141	2665	52
GO:0034728	nucleosome organization	6.14e-08	6.27e-06	2.19	14907	115	2665	45
GO:0044087	regulation of cellular component biogenesis	6.37e-08	6.44e-06	1.6	14907	394	2665	113
GO:0001525	angiogenesis	9.89e-08	9.92e-06	1.82	14907	218	2665	71
GO:0007163	establishment or maintenance of cell polarity	1.03e-07	1.03e-05	2.35	14907	88	2665	37
GO:0071824	protein-DNA complex subunit organization	1.07e-07	1.06e-05	2.1	14907	128	2665	48
GO:0065004	protein-DNA complex assembly	1.11e-07	1.08e-05	2.22	14907	106	2665	42
GO:0001934	positive regulation of protein phosphorylation	1.11e-07	1.08e-05	1.49	14907	560	2665	149
GO:0030155	regulation of cell adhesion	1.39e-07	1.34e-05	1.69	14907	295	2665	89
GO:0051495	positive regulation of cytoskeleton organization	1.5e-07	1.43e-05	2.13	14907	118	2665	45
GO:0051234	establishment of localization	1.58e-07	1.49e-05	1.19	14907	2742	2665	585
GO:0019886	antigen processing and presentation of exogenous peptide antigen via MHC class II	1.75e-07	1.65e-05	2.34	14907	86	2665	36
GO:0032535	regulation of cellular component size	2.06e-07	1.92e-05	2.03	14907	138	2665	50
GO:1902531	regulation of intracellular signal transduction	2.06e-07	1.91e-05	1.33	14907	1065	2665	254
GO:0000070	mitotic sister chromatid segregation	2.15e-07	1.97e-05	4.28	14907	17	2665	13
GO:0030335	positive regulation of cell migration	2.16e-07	1.96e-05	1.74	14907	251	2665	78
GO:0022607	cellular component assembly	2.22e-07	2e-05	1.3	14907	1317	2665	305
GO:0032886	regulation of microtubule-based process	3.39e-07	3.04e-05	2.16	14907	106	2665	41
GO:0002504	antigen processing and presentation of peptide or polysaccharide antigen via MHC class II	3.48e-07	3.1e-05	2.29	14907	88	2665	36
GO:0002495	antigen processing and presentation of peptide antigen via MHC class II	3.48e-07	3.07e-05	2.29	14907	88	2665	36
GO:0065007	biological regulation	3.63e-07	3.19e-05	1.08	14907	7966	2665	1540
GO:1901990	regulation of mitotic cell cycle phase transition	4.02e-07	3.5e-05	1.77	14907	221	2665	70
GO:0050794	regulation of cellular process	4.42e-07	3.83e-05	1.09	14907	7163	2665	1396
GO:0032989	cellular component morphogenesis	4.52e-07	3.88e-05	1.59	14907	359	2665	102
GO:0022603	regulation of anatomical structure morphogenesis	4.69e-07	3.99e-05	1.44	14907	619	2665	159
GO:1901987	regulation of cell cycle phase transition	4.72e-07	3.99e-05	1.76	14907	226	2665	71
GO:0008283	cell proliferation	5.24e-07	4.4e-05	1.48	14907	518	2665	137
GO:2000147	positive regulation of cell motility	5.24e-07	4.37e-05	1.7	14907	256	2665	78
GO:0016477	cell migration	5.52e-07	4.58e-05	1.46	14907	560	2665	146
GO:0051272	positive regulation of cellular component movement	5.97e-07	4.91e-05	1.69	14907	261	2665	79
GO:0006974	cellular response to DNA damage stimulus	6.47e-07	5.29e-05	1.45	14907	580	2665	150
GO:0051303	establishment of chromosome localization	6.47e-07	5.25e-05	4.04	14907	18	2665	13
GO:0050789	regulation of biological process	6.71e-07	5.41e-05	1.08	14907	7560	2665	1465
GO:0031110	regulation of microtubule polymerization or depolymerization	6.76e-07	5.41e-05	2.8	14907	46	2665	23
GO:0007093	mitotic cell cycle checkpoint	7.03e-07	5.6e-05	2.29	14907	83	2665	34
GO:0031145	anaphase-promoting complex-dependent proteasomal ubiquitin-dependent protein catabolic process	7.13e-07	5.64e-05	2.36	14907	76	2665	32
GO:1902582	single-organism intracellular transport	8.48e-07	6.65e-05	1.37	14907	786	2665	193
GO:0009226	nucleotide-sugar biosynthetic process	9.28e-07	7.24e-05	4.2	14907	16	2665	12
GO:0032880	regulation of protein localization	9.33e-07	7.23e-05	1.51	14907	436	2665	118
GO:0065003	macromolecular complex assembly	1e-06	7.73e-05	1.35	14907	894	2665	215
GO:0032502	developmental process	1.02e-06	7.8e-05	1.15	14907	3625	2665	745
GO:1901879	regulation of protein depolymerization	1.08e-06	8.22e-05	2.52	14907	60	2665	27
GO:0040017	positive regulation of locomotion	1.11e-06	8.38e-05	1.66	14907	269	2665	80
GO:0034329	cell junction assembly	1.13e-06	8.49e-05	1.94	14907	141	2665	49
GO:0010811	positive regulation of cell-substrate adhesion	1.21e-06	9.02e-05	2.34	14907	74	2665	31
GO:0070887	cellular response to chemical stimulus	1.29e-06	9.57e-05	1.25	14907	1558	2665	348
GO:0007264	small GTPase mediated signal transduction	1.4e-06	0.000103	1.53	14907	394	2665	108
GO:0051129	negative regulation of cellular component organization	1.5e-06	0.00011	1.53	14907	390	2665	107
GO:0061024	membrane organization	1.55e-06	0.000113	1.51	14907	431	2665	116
GO:0010498	proteasomal protein catabolic process	1.61e-06	0.000117	1.79	14907	191	2665	61
GO:0002433	immune response-regulating cell surface receptor signaling pathway involved in phagocytosis	1.71e-06	0.000123	2.39	14907	68	2665	29
GO:0038096	Fc-gamma receptor signaling pathway involved in phagocytosis	1.71e-06	0.000122	2.39	14907	68	2665	29
GO:0051301	cell division	1.73e-06	0.000123	2.07	14907	108	2665	40
GO:0051276	chromosome organization	1.75e-06	0.000124	1.41	14907	627	2665	158
GO:0022604	regulation of cell morphogenesis	1.83e-06	0.000128	1.58	14907	329	2665	93
GO:0048193	Golgi vesicle transport	2.25e-06	0.000157	1.85	14907	160	2665	53
GO:0002376	immune system process	2.29e-06	0.000159	1.26	14907	1370	2665	309
GO:0002431	Fc receptor mediated stimulatory signaling pathway	2.45e-06	0.000169	2.35	14907	69	2665	29
GO:0038094	Fc-gamma receptor signaling pathway	2.45e-06	0.000168	2.35	14907	69	2665	29
GO:0051248	negative regulation of protein metabolic process	2.8e-06	0.000191	1.45	14907	505	2665	131
GO:1901184	regulation of ERBB signaling pathway	2.91e-06	0.000197	2.37	14907	66	2665	28
GO:0090068	positive regulation of cell cycle process	2.95e-06	0.000199	1.77	14907	190	2665	60
GO:0043161	proteasome-mediated ubiquitin-dependent protein catabolic process	3.03e-06	0.000203	1.77	14907	186	2665	59
GO:0051783	regulation of nuclear division	3.09e-06	0.000206	2.01	14907	114	2665	41
GO:0033674	positive regulation of kinase activity	3.1e-06	0.000206	1.49	14907	423	2665	113
GO:0051347	positive regulation of transferase activity	3.87e-06	0.000255	1.48	14907	434	2665	115
GO:0043069	negative regulation of programmed cell death	4.05e-06	0.000266	1.41	14907	574	2665	145
GO:0023057	negative regulation of signaling	4.07e-06	0.000265	1.35	14907	765	2665	185
GO:0009968	negative regulation of signal transduction	4.35e-06	0.000282	1.36	14907	732	2665	178
GO:0060284	regulation of cell development	4.62e-06	0.000298	1.43	14907	533	2665	136
GO:0043244	regulation of protein complex disassembly	4.87e-06	0.000312	2.28	14907	71	2665	29
GO:0007088	regulation of mitosis	4.97e-06	0.000317	2.11	14907	93	2665	35
GO:0022610	biological adhesion	5.22e-06	0.000331	1.37	14907	686	2665	168
GO:0007052	mitotic spindle organization	5.31e-06	0.000335	3.4	14907	23	2665	14
GO:0010810	regulation of cell-substrate adhesion	5.34e-06	0.000335	1.94	14907	124	2665	43
GO:0010562	positive regulation of phosphorus metabolic process	5.4e-06	0.000337	1.36	14907	720	2665	175
GO:0045937	positive regulation of phosphate metabolic process	5.4e-06	0.000335	1.36	14907	720	2665	175
GO:0045860	positive regulation of protein kinase activity	5.96e-06	0.000368	1.49	14907	401	2665	107
GO:0051983	regulation of chromosome segregation	6.17e-06	0.00038	3.23	14907	26	2665	15
GO:0090066	regulation of anatomical structure size	6.17e-06	0.000378	1.73	14907	194	2665	60
GO:0010648	negative regulation of cell communication	6.25e-06	0.000381	1.34	14907	770	2665	185
GO:0009653	anatomical structure morphogenesis	6.45e-06	0.000391	1.29	14907	1065	2665	245
GO:0007155	cell adhesion	6.73e-06	0.000405	1.37	14907	684	2665	167
GO:0045216	cell-cell junction organization	6.83e-06	0.00041	1.86	14907	141	2665	47
GO:0060548	negative regulation of cell death	6.86e-06	0.000409	1.39	14907	603	2665	150
GO:0043066	negative regulation of apoptotic process	7.51e-06	0.000446	1.4	14907	566	2665	142
GO:0051438	regulation of ubiquitin-protein ligase activity	8.12e-06	0.00048	2.09	14907	91	2665	34
GO:0048585	negative regulation of response to stimulus	8.21e-06	0.000482	1.32	14907	861	2665	203
GO:0007265	Ras protein signal transduction	8.52e-06	0.000498	1.86	14907	138	2665	46
GO:0031398	positive regulation of protein ubiquitination	8.54e-06	0.000497	1.89	14907	130	2665	44
GO:0071900	regulation of protein serine/threonine kinase activity	8.58e-06	0.000497	1.51	14907	363	2665	98
GO:0065008	regulation of biological quality	8.62e-06	0.000497	1.19	14907	2120	2665	451
GO:0051340	regulation of ligase activity	8.64e-06	0.000496	2.06	14907	95	2665	35
GO:0031400	negative regulation of protein modification process	8.69e-06	0.000496	1.52	14907	345	2665	94
GO:0006270	DNA replication initiation	8.97e-06	0.000509	3.46	14907	21	2665	13
GO:0050793	regulation of developmental process	9.51e-06	0.000538	1.24	14907	1453	2665	321
GO:0044767	single-organism developmental process	1.05e-05	0.000589	1.14	14907	3273	2665	669
GO:0030163	protein catabolic process	1.06e-05	0.000595	1.63	14907	240	2665	70
GO:0009225	nucleotide-sugar metabolic process	1.16e-05	0.000646	3.11	14907	27	2665	15
GO:0046907	intracellular transport	1.17e-05	0.000649	1.29	14907	974	2665	225
GO:0042327	positive regulation of phosphorylation	1.18e-05	0.00065	1.37	14907	647	2665	158
GO:0030168	platelet activation	1.18e-05	0.00065	1.72	14907	185	2665	57
GO:0051439	regulation of ubiquitin-protein ligase activity involved in mitotic cell cycle	1.27e-05	0.000698	2.19	14907	74	2665	29
GO:0051603	proteolysis involved in cellular protein catabolic process	1.29e-05	0.000701	1.53	14907	330	2665	90
GO:0043405	regulation of MAP kinase activity	1.31e-05	0.00071	1.63	14907	237	2665	69
GO:0006152	purine nucleoside catabolic process	1.34e-05	0.000722	1.6	14907	259	2665	74
GO:0046130	purine ribonucleoside catabolic process	1.34e-05	0.000719	1.6	14907	259	2665	74
GO:0006796	phosphate-containing compound metabolic process	1.39e-05	0.000746	1.22	14907	1541	2665	337
GO:0010769	regulation of cell morphogenesis involved in differentiation	1.52e-05	0.000809	1.66	14907	212	2665	63
GO:0006810	transport	1.53e-05	0.000814	1.16	14907	2677	2665	555
GO:0051494	negative regulation of cytoskeleton organization	1.64e-05	0.000864	2.08	14907	86	2665	32
GO:0071310	cellular response to organic substance	1.76e-05	0.000926	1.24	14907	1321	2665	293
GO:0010563	negative regulation of phosphorus metabolic process	1.78e-05	0.000931	1.54	14907	301	2665	83
GO:0045936	negative regulation of phosphate metabolic process	1.78e-05	0.000927	1.54	14907	301	2665	83
GO:0006260	DNA replication	1.79e-05	0.000929	1.77	14907	158	2665	50
GO:1901185	negative regulation of ERBB signaling pathway	1.8e-05	0.000929	2.72	14907	37	2665	18
GO:0045185	maintenance of protein location	1.82e-05	0.000936	2.02	14907	94	2665	34
GO:0031114	regulation of microtubule depolymerization	1.83e-05	0.000938	3.31	14907	22	2665	13
GO:0051293	establishment of spindle localization	1.83e-05	0.000934	3.31	14907	22	2665	13
GO:0009203	ribonucleoside triphosphate catabolic process	1.84e-05	0.000935	1.6	14907	248	2665	71
GO:0009207	purine ribonucleoside triphosphate catabolic process	1.84e-05	0.000932	1.6	14907	248	2665	71
GO:0032990	cell part morphogenesis	1.88e-05	0.000945	1.66	14907	209	2665	62
GO:0030968	endoplasmic reticulum unfolded protein response	1.88e-05	0.000944	2.12	14907	79	2665	30
GO:1901880	negative regulation of protein depolymerization	1.92e-05	0.000959	2.5	14907	47	2665	21
GO:0042454	ribonucleoside catabolic process	1.94e-05	0.000966	1.58	14907	266	2665	75
GO:0031111	negative regulation of microtubule polymerization or depolymerization	2.08e-05	0.00103	3	14907	28	2665	15
GO:0036293	response to decreased oxygen levels	2.1e-05	0.00103	1.65	14907	214	2665	63
GO:0009143	nucleoside triphosphate catabolic process	2.33e-05	0.00114	1.59	14907	254	2665	72
GO:0071702	organic substance transport	2.38e-05	0.00116	1.22	14907	1443	2665	316
GO:2001236	regulation of extrinsic apoptotic signaling pathway	2.45e-05	0.00119	1.81	14907	139	2665	45
GO:0034620	cellular response to unfolded protein	2.5e-05	0.00121	2.1	14907	80	2665	30
GO:0043254	regulation of protein complex assembly	2.56e-05	0.00123	1.67	14907	198	2665	59
GO:0060341	regulation of cellular localization	2.66e-05	0.00128	1.33	14907	734	2665	174
GO:0051781	positive regulation of cell division	2.81e-05	0.00135	2.26	14907	62	2665	25
GO:0040011	locomotion	2.84e-05	0.00136	1.34	14907	691	2665	165
GO:0009146	purine nucleoside triphosphate catabolic process	2.85e-05	0.00135	1.58	14907	251	2665	71
GO:0060491	regulation of cell projection assembly	2.85e-05	0.00135	2.15	14907	73	2665	28
GO:0006793	phosphorus metabolic process	3.13e-05	0.00148	1.21	14907	1581	2665	342
GO:0007026	negative regulation of microtubule depolymerization	3.15e-05	0.00148	3.36	14907	20	2665	12
GO:0048870	cell motility	3.15e-05	0.00148	1.36	14907	610	2665	148
GO:0031577	spindle checkpoint	3.15e-05	0.00147	2.72	14907	35	2665	17
GO:0070201	regulation of establishment of protein localization	3.19e-05	0.00148	1.47	14907	374	2665	98
GO:0032269	negative regulation of cellular protein metabolic process	3.28e-05	0.00152	1.42	14907	444	2665	113
GO:0070482	response to oxygen levels	3.69e-05	0.0017	1.61	14907	222	2665	64
GO:2000026	regulation of multicellular organismal development	3.81e-05	0.00175	1.26	14907	1096	2665	246
GO:0042058	regulation of epidermal growth factor receptor signaling pathway	3.87e-05	0.00177	2.22	14907	63	2665	25
GO:0051656	establishment of organelle localization	3.88e-05	0.00177	1.82	14907	129	2665	42
GO:0075713	establishment of integrated proviral latency	3.91e-05	0.00178	4.89	14907	8	2665	7
GO:0051443	positive regulation of ubiquitin-protein ligase activity	4.09e-05	0.00185	2.08	14907	78	2665	29
GO:0009164	nucleoside catabolic process	4.15e-05	0.00187	1.54	14907	276	2665	76
GO:0006281	DNA repair	4.22e-05	0.00189	1.47	14907	358	2665	94
GO:0051351	positive regulation of ligase activity	4.32e-05	0.00193	2.05	14907	82	2665	30
GO:0001666	response to hypoxia	4.36e-05	0.00194	1.62	14907	210	2665	61
GO:0042326	negative regulation of phosphorylation	4.4e-05	0.00195	1.55	14907	263	2665	73
GO:0080134	regulation of response to stress	4.45e-05	0.00197	1.31	14907	765	2665	179
GO:0010720	positive regulation of cell development	4.5e-05	0.00198	1.68	14907	180	2665	54
GO:0035967	cellular response to topologically incorrect protein	4.52e-05	0.00198	2.02	14907	86	2665	31
GO:0050767	regulation of neurogenesis	4.53e-05	0.00198	1.43	14907	419	2665	107
GO:0006310	DNA recombination	4.93e-05	0.00215	1.69	14907	172	2665	52
GO:0019941	modification-dependent protein catabolic process	4.95e-05	0.00215	1.5	14907	309	2665	83
GO:0042059	negative regulation of epidermal growth factor receptor signaling pathway	4.98e-05	0.00216	2.64	14907	36	2665	17
GO:1901658	glycosyl compound catabolic process	5.06e-05	0.00218	1.53	14907	282	2665	77
GO:0008284	positive regulation of cell proliferation	5.08e-05	0.00218	1.35	14907	601	2665	145
GO:0043086	negative regulation of catalytic activity	5.22e-05	0.00223	1.36	14907	558	2665	136
GO:0044092	negative regulation of molecular function	5.59e-05	0.00238	1.32	14907	714	2665	168
GO:0051352	negative regulation of ligase activity	5.8e-05	0.00246	2.14	14907	68	2665	26
GO:0051444	negative regulation of ubiquitin-protein ligase activity	5.8e-05	0.00245	2.14	14907	68	2665	26
GO:0043242	negative regulation of protein complex disassembly	5.95e-05	0.00251	2.35	14907	50	2665	21
GO:0051336	regulation of hydrolase activity	5.99e-05	0.00252	1.29	14907	843	2665	194
GO:0031396	regulation of protein ubiquitination	6.27e-05	0.00262	1.66	14907	182	2665	54
GO:0043067	regulation of programmed cell death	6.28e-05	0.00262	1.24	14907	1119	2665	249
GO:0010975	regulation of neuron projection development	6.39e-05	0.00266	1.57	14907	239	2665	67
GO:0006987	activation of signaling protein activity involved in unfolded protein response	6.47e-05	0.00268	2.2	14907	61	2665	24
GO:0010604	positive regulation of macromolecule metabolic process	6.48e-05	0.00268	1.19	14907	1812	2665	384
GO:0048205	COPI coating of Golgi vesicle	6.57e-05	0.0027	3.87	14907	13	2665	9
GO:0048200	Golgi transport vesicle coating	6.57e-05	0.00269	3.87	14907	13	2665	9
GO:0042127	regulation of cell proliferation	6.8e-05	0.00278	1.25	14907	1090	2665	243
GO:0007018	microtubule-based movement	7.21e-05	0.00294	1.72	14907	153	2665	47
GO:0098602	single organism cell adhesion	7.49e-05	0.00304	1.59	14907	218	2665	62
GO:0051437	positive regulation of ubiquitin-protein ligase activity involved in mitotic cell cycle	7.74e-05	0.00313	2.11	14907	69	2665	26
GO:0034622	cellular macromolecular complex assembly	7.8e-05	0.00315	1.41	14907	429	2665	108
GO:0043632	modification-dependent macromolecule catabolic process	8.03e-05	0.00323	1.48	14907	313	2665	83
GO:0042981	regulation of apoptotic process	8.12e-05	0.00325	1.24	14907	1108	2665	246
GO:0006511	ubiquitin-dependent protein catabolic process	8.18e-05	0.00326	1.49	14907	304	2665	81
GO:0048584	positive regulation of response to stimulus	8.26e-05	0.00328	1.23	14907	1230	2665	270
GO:0031346	positive regulation of cell projection organization	8.54e-05	0.00339	1.67	14907	171	2665	51
GO:0051960	regulation of nervous system development	8.71e-05	0.00344	1.39	14907	468	2665	116
GO:0048858	cell projection morphogenesis	9.08e-05	0.00358	1.62	14907	193	2665	56
GO:0040001	establishment of mitotic spindle localization	9.16e-05	0.0036	3.5	14907	16	2665	10
GO:0006984	ER-nucleus signaling pathway	9.54e-05	0.00373	1.95	14907	89	2665	31
GO:0010632	regulation of epithelial cell migration	9.67e-05	0.00377	1.85	14907	109	2665	36
GO:0043408	regulation of MAPK cascade	9.82e-05	0.00382	1.39	14907	455	2665	113
GO:0009261	ribonucleotide catabolic process	0.000103	0.00398	1.51	14907	274	2665	74
GO:0000281	mitotic cytokinesis	0.000107	0.00414	3.24	14907	19	2665	11
GO:0031122	cytoplasmic microtubule organization	0.000107	0.00413	3.24	14907	19	2665	11
GO:0018193	peptidyl-amino acid modification	0.000109	0.00416	1.37	14907	499	2665	122
GO:0010647	positive regulation of cell communication	0.000113	0.00432	1.26	14907	932	2665	210
GO:0002040	sprouting angiogenesis	0.000113	0.00432	3.05	14907	22	2665	12
GO:0006890	retrograde vesicle-mediated transport, Golgi to ER	0.000113	0.0043	3.05	14907	22	2665	12
GO:0051271	negative regulation of cellular component movement	0.000116	0.00439	1.72	14907	143	2665	44
GO:0006901	vesicle coating	0.000116	0.00439	2.5	14907	38	2665	17
GO:0032075	positive regulation of nuclease activity	0.000118	0.00445	2.13	14907	63	2665	24
GO:0051436	negative regulation of ubiquitin-protein ligase activity involved in mitotic cell cycle	0.000118	0.00443	2.13	14907	63	2665	24
GO:0010941	regulation of cell death	0.000119	0.00446	1.23	14907	1160	2665	255
GO:0019538	protein metabolic process	0.00012	0.00448	1.14	14907	2715	2665	553
GO:0009894	regulation of catabolic process	0.000123	0.00458	1.32	14907	636	2665	150
GO:0010639	negative regulation of organelle organization	0.000135	0.00499	1.59	14907	200	2665	57
GO:0001933	negative regulation of protein phosphorylation	0.000141	0.0052	1.57	14907	218	2665	61
GO:2000146	negative regulation of cell motility	0.000144	0.0053	1.72	14907	140	2665	43
GO:0010770	positive regulation of cell morphogenesis involved in differentiation	0.000145	0.00533	2.4	14907	42	2665	18
GO:0071103	DNA conformation change	0.000145	0.00532	1.98	14907	79	2665	28
GO:0051988	regulation of attachment of spindle microtubules to kinetochore	0.000149	0.00543	4.35	14907	9	2665	7
GO:0009205	purine ribonucleoside triphosphate metabolic process	0.000154	0.0056	1.48	14907	291	2665	77
GO:0009967	positive regulation of signal transduction	0.000158	0.00573	1.26	14907	887	2665	200
GO:0009154	purine ribonucleotide catabolic process	0.000159	0.00576	1.5	14907	273	2665	73
GO:0009199	ribonucleoside triphosphate metabolic process	0.000162	0.00582	1.47	14907	296	2665	78
GO:0009144	purine nucleoside triphosphate metabolic process	0.000162	0.00581	1.47	14907	296	2665	78
GO:0060627	regulation of vesicle-mediated transport	0.000163	0.00584	1.55	14907	228	2665	63
GO:0006986	response to unfolded protein	0.000166	0.00592	1.76	14907	124	2665	39
GO:0045740	positive regulation of DNA replication	0.000173	0.00615	2.31	14907	46	2665	19
GO:0051049	regulation of transport	0.000178	0.00631	1.24	14907	1045	2665	231
GO:0032386	regulation of intracellular transport	0.000181	0.0064	1.44	14907	334	2665	86
GO:0006048	UDP-N-acetylglucosamine biosynthetic process	0.000182	0.00643	5.59	14907	5	2665	5
GO:0009893	positive regulation of metabolic process	0.000182	0.00642	1.16	14907	1996	2665	415
GO:0006886	intracellular protein transport	0.000183	0.00641	1.34	14907	529	2665	127
GO:0034976	response to endoplasmic reticulum stress	0.000186	0.00651	1.72	14907	133	2665	41
GO:0033365	protein localization to organelle	0.000191	0.00667	1.88	14907	92	2665	31
GO:0051056	regulation of small GTPase mediated signal transduction	0.000197	0.00687	1.55	14907	216	2665	60
GO:0048259	regulation of receptor-mediated endocytosis	0.000198	0.00688	2.24	14907	50	2665	20
GO:0010165	response to X-ray	0.000198	0.00686	2.92	14907	23	2665	12
GO:0023056	positive regulation of signaling	0.000203	0.00699	1.25	14907	926	2665	207
GO:0048856	anatomical structure development	0.000205	0.00706	1.15	14907	2225	2665	458
GO:0032069	regulation of nuclease activity	0.000218	0.00747	2.03	14907	69	2665	25
GO:0031589	cell-substrate adhesion	0.000224	0.00766	1.8	14907	109	2665	35
GO:0044267	cellular protein metabolic process	0.000226	0.00771	1.15	14907	2296	2665	471
GO:0032507	maintenance of protein location in cell	0.000236	0.00803	1.93	14907	81	2665	28
GO:1902041	regulation of extrinsic apoptotic signaling pathway via death domain receptors	0.000249	0.00846	2.38	14907	40	2665	17
GO:0009141	nucleoside triphosphate metabolic process	0.000257	0.0087	1.44	14907	314	2665	81
GO:0006921	cellular component disassembly involved in execution phase of apoptosis	0.000272	0.00917	2.19	14907	51	2665	20
GO:0031023	microtubule organizing center organization	0.000272	0.00914	2.19	14907	51	2665	20
GO:0051239	regulation of multicellular organismal process	0.000277	0.00928	1.17	14907	1728	2665	362
GO:0009117	nucleotide metabolic process	0.00028	0.00936	1.33	14907	539	2665	128
GO:0097190	apoptotic signaling pathway	0.000281	0.00938	1.46	14907	287	2665	75
GO:0030516	regulation of axon extension	0.000294	0.00977	2.29	14907	44	2665	18
GO:0010594	regulation of endothelial cell migration	0.000295	0.00979	1.94	14907	78	2665	27
GO:0018279	protein N-linked glycosylation via asparagine	0.000298	0.00985	1.86	14907	90	2665	30
GO:0051651	maintenance of location in cell	0.000298	0.00982	1.86	14907	90	2665	30
GO:0006753	nucleoside phosphate metabolic process	0.000307	0.0101	1.32	14907	545	2665	129
GO:0030336	negative regulation of cell migration	0.000315	0.0103	1.69	14907	136	2665	41
GO:0048812	neuron projection morphogenesis	0.000322	0.0105	1.65	14907	149	2665	44
GO:0090049	regulation of cell migration involved in sprouting angiogenesis	0.000325	0.0106	3.36	14907	15	2665	9
GO:0016032	viral process	0.000326	0.0106	1.33	14907	536	2665	127
GO:0044403	symbiosis, encompassing mutualism through parasitism	0.000326	0.0106	1.33	14907	536	2665	127
GO:0035966	response to topologically incorrect protein	0.000329	0.0106	1.7	14907	132	2665	40
GO:0016050	vesicle organization	0.000331	0.0107	1.76	14907	111	2665	35
GO:0051297	centrosome organization	0.000334	0.0107	2.21	14907	48	2665	19
GO:0090002	establishment of protein localization to plasma membrane	0.000334	0.0107	2.21	14907	48	2665	19
GO:0007229	integrin-mediated signaling pathway	0.000338	0.0108	2.04	14907	63	2665	23
GO:0043087	regulation of GTPase activity	0.000343	0.0109	1.43	14907	312	2665	80
GO:0016337	single organismal cell-cell adhesion	0.000356	0.0113	1.55	14907	198	2665	55
GO:0051094	positive regulation of developmental process	0.000367	0.0116	1.28	14907	695	2665	159
GO:0031570	DNA integrity checkpoint	0.000369	0.0117	1.94	14907	75	2665	26
GO:0018196	peptidyl-asparagine modification	0.000369	0.0117	1.84	14907	91	2665	30
GO:0033124	regulation of GTP catabolic process	0.000382	0.012	1.43	14907	313	2665	80
GO:0010605	negative regulation of macromolecule metabolic process	0.000394	0.0124	1.19	14907	1346	2665	287
GO:0006333	chromatin assembly or disassembly	0.000398	0.0125	2.1	14907	56	2665	21
GO:0007015	actin filament organization	0.0004	0.0125	1.75	14907	112	2665	35
GO:0006508	proteolysis	0.000408	0.0127	1.33	14907	495	2665	118
GO:0001942	hair follicle development	0.00041	0.0128	2.53	14907	31	2665	14
GO:1902850	microtubule cytoskeleton organization involved in mitosis	0.000419	0.013	3.92	14907	10	2665	7
GO:0019043	establishment of viral latency	0.000419	0.0129	3.92	14907	10	2665	7
GO:0070848	response to growth factor	0.000422	0.013	1.33	14907	510	2665	121
GO:0006195	purine nucleotide catabolic process	0.000422	0.013	1.45	14907	286	2665	74
GO:1902099	regulation of metaphase/anaphase transition of cell cycle	0.000429	0.0132	2.36	14907	38	2665	16
GO:0030199	collagen fibril organization	0.000429	0.0131	2.36	14907	38	2665	16
GO:0030071	regulation of mitotic metaphase/anaphase transition	0.000429	0.0131	2.36	14907	38	2665	16
GO:0040013	negative regulation of locomotion	0.000436	0.0133	1.6	14907	164	2665	47
GO:1901135	carbohydrate derivative metabolic process	0.000452	0.0137	1.25	14907	818	2665	183
GO:0010634	positive regulation of epithelial cell migration	0.000462	0.014	1.94	14907	72	2665	25
GO:0002576	platelet degranulation	0.000462	0.014	1.94	14907	72	2665	25
GO:0051641	cellular localization	0.000467	0.0141	1.45	14907	273	2665	71
GO:0009166	nucleotide catabolic process	0.000473	0.0142	1.43	14907	301	2665	77
GO:0044764	multi-organism cellular process	0.000484	0.0145	1.31	14907	541	2665	127
GO:0051235	maintenance of location	0.000485	0.0145	1.68	14907	130	2665	39
GO:0042176	regulation of protein catabolic process	0.000505	0.0151	1.59	14907	165	2665	47
GO:0046128	purine ribonucleoside metabolic process	0.00051	0.0152	1.39	14907	363	2665	90
GO:0022406	membrane docking	0.000514	0.0152	2.4	14907	35	2665	15
GO:1901136	carbohydrate derivative catabolic process	0.000519	0.0154	1.37	14907	387	2665	95
GO:0000902	cell morphogenesis	0.000536	0.0158	1.6	14907	161	2665	46
GO:0051223	regulation of protein transport	0.000538	0.0159	1.41	14907	321	2665	81
GO:0031329	regulation of cellular catabolic process	0.000543	0.0159	1.3	14907	567	2665	132
GO:1901292	nucleoside phosphate catabolic process	0.000543	0.0159	1.42	14907	307	2665	78
GO:0000904	cell morphogenesis involved in differentiation	0.000554	0.0162	1.71	14907	118	2665	36
GO:0009119	ribonucleoside metabolic process	0.000558	0.0163	1.37	14907	383	2665	94
GO:0032272	negative regulation of protein polymerization	0.00056	0.0163	2.19	14907	46	2665	18
GO:0051310	metaphase plate congression	0.000564	0.0164	3.44	14907	13	2665	8
GO:0051261	protein depolymerization	0.000564	0.0163	3.44	14907	13	2665	8
GO:0016310	phosphorylation	0.000582	0.0168	1.28	14907	647	2665	148
GO:0006140	regulation of nucleotide metabolic process	0.000584	0.0168	1.34	14907	446	2665	107
GO:0030705	cytoskeleton-dependent intracellular transport	0.000587	0.0169	1.89	14907	77	2665	26
GO:0000083	regulation of transcription involved in G1/S transition of mitotic cell cycle	0.00059	0.0169	2.8	14907	22	2665	11
GO:0045664	regulation of neuron differentiation	0.000602	0.0172	1.39	14907	341	2665	85
GO:0043535	regulation of blood vessel endothelial cell migration	0.000607	0.0173	2.29	14907	39	2665	16
GO:0045595	regulation of cell differentiation	0.000609	0.0173	1.21	14907	1041	2665	226
GO:0031572	G2 DNA damage checkpoint	0.000611	0.0173	2.45	14907	32	2665	14
GO:2001238	positive regulation of extrinsic apoptotic signaling pathway	0.000612	0.0173	2.13	14907	50	2665	19
GO:0006275	regulation of DNA replication	0.000623	0.0176	1.74	14907	106	2665	33
GO:1900026	positive regulation of substrate adhesion-dependent cell spreading	0.000625	0.0176	3.15	14907	16	2665	9
GO:0048869	cellular developmental process	0.000635	0.0179	1.15	14907	1836	2665	379
GO:0006897	endocytosis	0.000635	0.0178	1.47	14907	248	2665	65
GO:0038093	Fc receptor signaling pathway	0.000648	0.0182	1.53	14907	198	2665	54
GO:0072523	purine-containing compound catabolic process	0.000651	0.0182	1.43	14907	290	2665	74
GO:0006268	DNA unwinding involved in DNA replication	0.000653	0.0182	4.2	14907	8	2665	6
GO:0090307	spindle assembly involved in mitosis	0.000653	0.0182	4.2	14907	8	2665	6
GO:0042278	purine nucleoside metabolic process	0.000677	0.0188	1.38	14907	366	2665	90
GO:0031325	positive regulation of cellular metabolic process	0.00068	0.0188	1.15	14907	1885	2665	388
GO:0043687	post-translational protein modification	0.000691	0.0191	1.54	14907	185	2665	51
GO:0002474	antigen processing and presentation of peptide antigen via MHC class I	0.0007	0.0193	1.8	14907	90	2665	29
GO:0045732	positive regulation of protein catabolic process	0.000714	0.0196	1.82	14907	86	2665	28
GO:0006323	DNA packaging	0.000718	0.0197	2.51	14907	29	2665	13
GO:0022404	molting cycle process	0.000725	0.0198	1.95	14907	66	2665	23
GO:0022405	hair cycle process	0.000725	0.0198	1.95	14907	66	2665	23
GO:0033121	regulation of purine nucleotide catabolic process	0.000748	0.0204	1.38	14907	348	2665	86
GO:0051084	'de novo' posttranslational protein folding	0.000758	0.0206	2.14	14907	47	2665	18
GO:0051052	regulation of DNA metabolic process	0.000762	0.0207	1.49	14907	222	2665	59
GO:0090287	regulation of cellular response to growth factor stimulus	0.000786	0.0213	1.61	14907	146	2665	42
GO:0001775	cell activation	0.000802	0.0217	1.32	14907	479	2665	113
GO:0030811	regulation of nucleotide catabolic process	0.000822	0.0221	1.38	14907	349	2665	86
GO:0009118	regulation of nucleoside metabolic process	0.000822	0.0221	1.38	14907	349	2665	86
GO:0043406	positive regulation of MAP kinase activity	0.000839	0.0225	1.55	14907	173	2665	48
GO:0009628	response to abiotic stimulus	0.000845	0.0226	1.24	14907	813	2665	180
GO:0033628	regulation of cell adhesion mediated by integrin	0.000887	0.0237	2.37	14907	33	2665	14
GO:0071453	cellular response to oxygen levels	0.000895	0.0238	1.82	14907	83	2665	27
GO:2001237	negative regulation of extrinsic apoptotic signaling pathway	0.000895	0.0238	1.82	14907	83	2665	27
GO:0045787	positive regulation of cell cycle	0.000896	0.0237	1.71	14907	108	2665	33
GO:0007169	transmembrane receptor protein tyrosine kinase signaling pathway	0.000898	0.0238	1.31	14907	500	2665	117
GO:0048646	anatomical structure formation involved in morphogenesis	0.000914	0.0241	1.28	14907	584	2665	134
GO:0002479	antigen processing and presentation of exogenous peptide antigen via MHC class I, TAP-dependent	0.00092	0.0242	1.92	14907	67	2665	23
GO:0042590	antigen processing and presentation of exogenous peptide antigen via MHC class I	0.000923	0.0243	1.89	14907	71	2665	24
GO:0034501	protein localization to kinetochore	0.00093	0.0244	4.66	14907	6	2665	5
GO:0033206	meiotic cytokinesis	0.00093	0.0243	4.66	14907	6	2665	5
GO:0044784	metaphase/anaphase transition of cell cycle	0.00093	0.0243	4.66	14907	6	2665	5
GO:0007091	metaphase/anaphase transition of mitotic cell cycle	0.00093	0.0242	4.66	14907	6	2665	5
GO:0006464	cellular protein modification process	0.000935	0.0243	1.15	14907	1798	2665	370
GO:0036211	protein modification process	0.000935	0.0243	1.15	14907	1798	2665	370
GO:0051345	positive regulation of hydrolase activity	0.000939	0.0243	1.33	14907	442	2665	105
GO:0034599	cellular response to oxidative stress	0.000973	0.0251	1.67	14907	117	2665	35
GO:0001558	regulation of cell growth	0.000995	0.0256	1.42	14907	280	2665	71
GO:0090092	regulation of transmembrane receptor protein serine/threonine kinase signaling pathway	0.000996	0.0256	1.58	14907	152	2665	43

## Sheet: DOWN  Day_3_Day_9
Gene ontology terms enriched among down-regulated genes between D3 and D9.
GO Term	Description	P-value	FDR q-value	Enrichment	N	B	n	b
GO:0030198	extracellular matrix organization	7.6e-17	9.07e-13	3.1	14892	325	976	66
GO:0043062	extracellular structure organization	8.95e-17	5.34e-13	3.09	14892	326	976	66
GO:0042221	response to chemical	9.2e-13	3.66e-09	1.54	14892	2306	976	233
GO:0070887	cellular response to chemical stimulus	1.31e-10	3.92e-07	1.62	14892	1557	976	165
GO:0051270	regulation of cellular component movement	2.32e-10	5.53e-07	2.2	14892	493	976	71
GO:0010033	response to organic substance	2.34e-10	4.66e-07	1.55	14892	1843	976	187
GO:0048518	positive regulation of biological process	3.19e-10	5.44e-07	1.36	14892	3478	976	310
GO:0040012	regulation of locomotion	4.79e-10	7.14e-07	2.16	14892	501	976	71
GO:0071276	cellular response to cadmium ion	1.1e-09	1.46e-06	10.9	14892	14	976	10
GO:0048522	positive regulation of cellular process	1.44e-09	1.71e-06	1.37	14892	3112	976	280
GO:0050896	response to stimulus	1.84e-09	1.99e-06	1.25	14892	5237	976	430
GO:2000145	regulation of cell motility	7.4e-09	7.36e-06	2.12	14892	460	976	64
GO:0044767	single-organism developmental process	9.43e-09	8.65e-06	1.34	14892	3265	976	287
GO:0048519	negative regulation of biological process	1.01e-08	8.62e-06	1.36	14892	3048	976	271
GO:0030334	regulation of cell migration	1.25e-08	9.91e-06	2.14	14892	435	976	61
GO:0071310	cellular response to organic substance	1.36e-08	1.01e-05	1.6	14892	1320	976	138
GO:0048513	organ development	4.12e-08	2.89e-05	1.71	14892	920	976	103
GO:0065007	biological regulation	4.31e-08	2.86e-05	1.15	14892	7954	976	602
GO:0051239	regulation of multicellular organismal process	4.45e-08	2.79e-05	1.49	14892	1724	976	168
GO:0071294	cellular response to zinc ion	4.57e-08	2.73e-05	11.1	14892	11	976	8
GO:0048583	regulation of response to stimulus	7.35e-08	4.17e-05	1.39	14892	2379	976	217
GO:0032502	developmental process	1.81e-07	9.8e-05	1.29	14892	3615	976	305
GO:0009653	anatomical structure morphogenesis	2.42e-07	0.000125	1.61	14892	1062	976	112
GO:0032501	multicellular organismal process	2.73e-07	0.000136	1.36	14892	2513	976	224
GO:0051272	positive regulation of cellular component movement	3.72e-07	0.000178	2.35	14892	260	976	40
GO:0044699	single-organism process	3.92e-07	0.00018	1.13	14892	8866	976	654
GO:0034097	response to cytokine	4.7e-07	0.000208	1.96	14892	459	976	59
GO:1901700	response to oxygen-containing compound	5.9e-07	0.000251	1.62	14892	959	976	102
GO:0006952	defense response	6.27e-07	0.000258	1.64	14892	912	976	98
GO:2000147	positive regulation of cell motility	6.71e-07	0.000267	2.32	14892	256	976	39
GO:0051241	negative regulation of multicellular organismal process	7.46e-07	0.000287	2.19	14892	307	976	44
GO:0042127	regulation of cell proliferation	8.53e-07	0.000318	1.57	14892	1089	976	112
GO:0040017	positive regulation of locomotion	9.16e-07	0.000331	2.27	14892	269	976	40
GO:0044707	single-multicellular organism process	9.19e-07	0.000322	1.35	14892	2471	976	218
GO:0051716	cellular response to stimulus	1.03e-06	0.000351	1.24	14892	4164	976	339
GO:0071248	cellular response to metal ion	1.42e-06	0.00047	3.61	14892	76	976	18
GO:0044763	single-organism cellular process	1.62e-06	0.000523	1.14	14892	7451	976	559
GO:0007166	cell surface receptor signaling pathway	1.75e-06	0.000548	1.4	14892	1889	976	173
GO:0006950	response to stress	1.78e-06	0.000544	1.36	14892	2169	976	194
GO:0009605	response to external stimulus	2.44e-06	0.000727	1.56	14892	1026	976	105
GO:0006022	aminoglycan metabolic process	2.7e-06	0.000785	2.72	14892	146	976	26
GO:0030335	positive regulation of cell migration	2.88e-06	0.000817	2.25	14892	251	976	37
GO:0050793	regulation of developmental process	3.14e-06	0.000871	1.45	14892	1449	976	138
GO:0009966	regulation of signal transduction	3.22e-06	0.000874	1.4	14892	1815	976	166
GO:0030155	regulation of cell adhesion	3.58e-06	0.000949	2.13	14892	294	976	41
GO:0048523	negative regulation of cellular process	3.59e-06	0.000932	1.3	14892	2792	976	238
GO:0006357	regulation of transcription from RNA polymerase II promoter	3.77e-06	0.000956	1.51	14892	1186	976	117
GO:0061035	regulation of cartilage development	4.15e-06	0.00103	4.11	14892	52	976	14
GO:0048584	positive regulation of response to stimulus	4.43e-06	0.00108	1.49	14892	1228	976	120
GO:0010035	response to inorganic substance	4.48e-06	0.00107	2.09	14892	307	976	42
GO:0071241	cellular response to inorganic substance	4.55e-06	0.00107	3.35	14892	82	976	18
GO:0050789	regulation of biological process	4.63e-06	0.00106	1.14	14892	7548	976	562
GO:0048856	anatomical structure development	5.09e-06	0.00115	1.34	14892	2217	976	195
GO:0022617	extracellular matrix disassembly	6.23e-06	0.00138	3.05	14892	100	976	20
GO:0023051	regulation of signaling	6.56e-06	0.00142	1.36	14892	2037	976	181
GO:0002252	immune effector process	6.99e-06	0.00149	2.03	14892	323	976	43
GO:0000302	response to reactive oxygen species	7.25e-06	0.00152	2.84	14892	118	976	22
GO:2000026	regulation of multicellular organismal development	8.24e-06	0.0017	1.51	14892	1092	976	108
GO:0043436	oxoacid metabolic process	9.68e-06	0.00196	1.6	14892	799	976	84
GO:0080134	regulation of response to stress	9.82e-06	0.00195	1.62	14892	763	976	81
GO:0010646	regulation of cell communication	9.98e-06	0.00195	1.35	14892	2051	976	181
GO:0006082	organic acid metabolic process	1.01e-05	0.00194	1.6	14892	812	976	85
GO:0009719	response to endogenous stimulus	1.07e-05	0.00202	1.52	14892	1023	976	102
GO:0006026	aminoglycan catabolic process	1.07e-05	0.00199	3.81	14892	56	976	14
GO:0071345	cellular response to cytokine stimulus	1.1e-05	0.00201	1.93	14892	372	976	47
GO:0046686	response to cadmium ion	1.19e-05	0.00215	4.66	14892	36	976	11
GO:0008284	positive regulation of cell proliferation	1.24e-05	0.00221	1.7	14892	601	976	67
GO:0010043	response to zinc ion	1.25e-05	0.0022	5.09	14892	30	976	10
GO:0048869	cellular developmental process	1.26e-05	0.00218	1.37	14892	1831	976	164
GO:0044236	multicellular organismal metabolic process	1.32e-05	0.00225	3.24	14892	80	976	17
GO:0060337	type I interferon signaling pathway	1.39e-05	0.00233	3.97	14892	50	976	13
GO:0006024	glycosaminoglycan biosynthetic process	1.53e-05	0.00253	3.09	14892	89	976	18
GO:0071357	cellular response to type I interferon	1.75e-05	0.00286	3.89	14892	51	976	13
GO:0006023	aminoglycan biosynthetic process	1.79e-05	0.00289	3.05	14892	90	976	18
GO:0007165	signal transduction	1.89e-05	0.003	1.25	14892	3333	976	272
GO:0032331	negative regulation of chondrocyte differentiation	2.05e-05	0.00322	7.12	14892	15	976	7
GO:0035455	response to interferon-alpha	2.05e-05	0.00318	7.12	14892	15	976	7
GO:0007155	cell adhesion	2.07e-05	0.00316	1.63	14892	682	976	73
GO:0050794	regulation of cellular process	2.13e-05	0.00322	1.13	14892	7152	976	531
GO:1901565	organonitrogen compound catabolic process	2.19e-05	0.00327	1.74	14892	518	976	59
GO:0034340	response to type I interferon	2.19e-05	0.00323	3.81	14892	52	976	13
GO:0044712	single-organism catabolic process	2.23e-05	0.00324	1.55	14892	854	976	87
GO:0022610	biological adhesion	2.28e-05	0.00328	1.63	14892	684	976	73
GO:0010647	positive regulation of cell communication	2.49e-05	0.00353	1.52	14892	931	976	93
GO:0006979	response to oxidative stress	2.65e-05	0.00371	2.12	14892	245	976	34
GO:0030203	glycosaminoglycan metabolic process	3.04e-05	0.00422	2.54	14892	138	976	23
GO:0001822	kidney development	3.13e-05	0.0043	2.75	14892	111	976	20
GO:0044259	multicellular organismal macromolecule metabolic process	3.16e-05	0.00428	3.17	14892	77	976	16
GO:0023056	positive regulation of signaling	3.25e-05	0.00436	1.52	14892	925	976	92
GO:0034341	response to interferon-gamma	3.32e-05	0.0044	2.92	14892	94	976	18
GO:0032330	regulation of chondrocyte differentiation	3.59e-05	0.00471	4.2	14892	40	976	11
GO:0060021	palate development	3.69e-05	0.00478	3.45	14892	62	976	14
GO:0070482	response to oxygen levels	4.03e-05	0.00517	2.16	14892	219	976	31
GO:0002376	immune system process	4.18e-05	0.0053	1.41	14892	1367	976	126
GO:0006629	lipid metabolic process	4.52e-05	0.00567	1.51	14892	908	976	90
GO:0009628	response to abiotic stimulus	4.82e-05	0.00599	1.54	14892	810	976	82
GO:0048585	negative regulation of response to stimulus	4.89e-05	0.00602	1.53	14892	860	976	86
GO:0048732	gland development	5.14e-05	0.00626	2.83	14892	97	976	18
GO:0032963	collagen metabolic process	5.37e-05	0.00647	3.18	14892	72	976	15
GO:0007167	enzyme linked receptor protein signaling pathway	5.75e-05	0.00685	1.6	14892	667	976	70
GO:0065008	regulation of biological quality	5.86e-05	0.00692	1.31	14892	2114	976	181
GO:0010038	response to metal ion	6.99e-05	0.00817	2.13	14892	215	976	30
GO:0032101	regulation of response to external stimulus	7.02e-05	0.00813	1.72	14892	469	976	53
GO:1901698	response to nitrogen compound	8.17e-05	0.00937	1.62	14892	614	976	65
GO:0002685	regulation of leukocyte migration	8.71e-05	0.00989	2.82	14892	92	976	17
GO:0009967	positive regulation of signal transduction	8.81e-05	0.00991	1.5	14892	887	976	87
GO:0051216	cartilage development	8.81e-05	0.00982	3.05	14892	75	976	15
GO:0044281	small molecule metabolic process	9.31e-05	0.0103	1.3	14892	2077	976	177
GO:1902533	positive regulation of intracellular signal transduction	9.48e-05	0.0104	1.62	14892	593	976	63
GO:0016477	cell migration	9.93e-05	0.0108	1.64	14892	558	976	60
GO:0061448	connective tissue development	0.000102	0.0109	2.69	14892	102	976	18
GO:0051094	positive regulation of developmental process	0.000113	0.012	1.56	14892	694	976	71
GO:1901564	organonitrogen compound metabolic process	0.000119	0.0125	1.4	14892	1268	976	116
GO:0036293	response to decreased oxygen levels	0.00012	0.0126	2.1	14892	211	976	29
GO:0050727	regulation of inflammatory response	0.000127	0.0132	2.16	14892	191	976	27
GO:0061005	cell differentiation involved in kidney development	0.000127	0.0131	5.62	14892	19	976	7
GO:0048562	embryonic organ morphogenesis	0.000132	0.0134	2.64	14892	104	976	18
GO:0045595	regulation of cell differentiation	0.000133	0.0135	1.44	14892	1038	976	98
GO:0009611	response to wounding	0.000138	0.0138	1.73	14892	423	976	48
GO:0010243	response to organonitrogen compound	0.00014	0.0139	1.61	14892	577	976	61
GO:0001817	regulation of cytokine production	0.000142	0.014	1.77	14892	389	976	45
GO:0032787	monocarboxylic acid metabolic process	0.000144	0.014	1.81	14892	355	976	42
GO:0050776	regulation of immune response	0.000146	0.0141	1.6	14892	602	976	63
GO:0008217	regulation of blood pressure	0.000149	0.0144	2.62	14892	105	976	18
GO:1900047	negative regulation of hemostasis	0.000153	0.0146	4.29	14892	32	976	9
GO:0006956	complement activation	0.000153	0.0144	4.29	14892	32	976	9
GO:0030195	negative regulation of blood coagulation	0.000153	0.0143	4.29	14892	32	976	9
GO:0048661	positive regulation of smooth muscle cell proliferation	0.000155	0.0144	3.91	14892	39	976	10
GO:0048701	embryonic cranial skeleton morphogenesis	0.000178	0.0165	4.69	14892	26	976	8
GO:0014070	response to organic cyclic compound	0.000179	0.0164	1.63	14892	534	976	57
GO:0006790	sulfur compound metabolic process	0.000203	0.0185	2.01	14892	228	976	30
GO:0001666	response to hypoxia	0.000206	0.0186	2.06	14892	207	976	28
GO:0071495	cellular response to endogenous stimulus	0.000213	0.0191	1.54	14892	684	976	69
GO:0072376	protein activation cascade	0.000217	0.0193	3.5	14892	48	976	11
GO:0042542	response to hydrogen peroxide	0.000218	0.0192	2.83	14892	81	976	15
GO:0050795	regulation of behavior	0.000225	0.0198	2.34	14892	137	976	21
GO:0085029	extracellular matrix assembly	0.000234	0.0203	6.1	14892	15	976	6
GO:0070168	negative regulation of biomineral tissue development	0.000234	0.0202	6.1	14892	15	976	6
GO:0048705	skeletal system morphogenesis	0.000254	0.0218	2.68	14892	91	976	16
GO:0030206	chondroitin sulfate biosynthetic process	0.000262	0.0223	5.09	14892	21	976	7
GO:0060333	interferon-gamma-mediated signaling pathway	0.000266	0.0225	3.21	14892	57	976	12
GO:0019752	carboxylic acid metabolic process	0.000269	0.0226	1.52	14892	702	976	70
GO:1901032	negative regulation of response to reactive oxygen species	0.000281	0.0234	15.26	14892	3	976	3
GO:0045944	positive regulation of transcription from RNA polymerase II promoter	0.000288	0.0239	1.54	14892	654	976	66
GO:0002684	positive regulation of immune system process	0.000289	0.0238	1.6	14892	544	976	57
GO:0044243	multicellular organismal catabolic process	0.000301	0.0246	3.01	14892	66	976	13
GO:0006928	cellular component movement	0.000304	0.0247	1.41	14892	1075	976	99
GO:0006027	glycosaminoglycan catabolic process	0.000317	0.0256	3.36	14892	50	976	11
GO:2000107	negative regulation of leukocyte apoptotic process	0.000322	0.0257	3.92	14892	35	976	9
GO:0050819	negative regulation of coagulation	0.000322	0.0256	3.92	14892	35	976	9
GO:1902531	regulation of intracellular signal transduction	0.000336	0.0265	1.4	14892	1065	976	98
GO:0001819	positive regulation of cytokine production	0.00034	0.0267	1.98	14892	224	976	29
GO:0042493	response to drug	0.000362	0.0282	1.82	14892	302	976	36
GO:0006955	immune response	0.000405	0.0313	1.46	14892	813	976	78
GO:0009887	organ morphogenesis	0.000432	0.0332	1.76	14892	339	976	39
GO:2000241	regulation of reproductive process	0.000439	0.0336	3.05	14892	60	976	12
GO:0080090	regulation of primary metabolic process	0.000441	0.0335	1.17	14892	4192	976	321
GO:1901136	carbohydrate derivative catabolic process	0.000473	0.0357	1.7	14892	387	976	43
GO:0048704	embryonic skeletal system morphogenesis	0.000473	0.0355	2.87	14892	69	976	13
GO:0031347	regulation of defense response	0.000486	0.0362	1.67	14892	411	976	45
GO:0042157	lipoprotein metabolic process	0.000503	0.0373	3.71	14892	37	976	9
GO:0002828	regulation of type 2 immune response	0.000516	0.038	5.39	14892	17	976	6
GO:0048512	circadian behavior	0.000516	0.0377	5.39	14892	17	976	6
GO:0045776	negative regulation of blood pressure	0.000529	0.0385	4.07	14892	30	976	8
GO:0033993	response to lipid	0.000538	0.0389	1.58	14892	521	976	54
GO:0030204	chondroitin sulfate metabolic process	0.000541	0.0389	3.17	14892	53	976	11
GO:0032879	regulation of localization	0.00055	0.0392	1.33	14892	1439	976	125
GO:1901615	organic hydroxy compound metabolic process	0.000569	0.0404	1.7	14892	367	976	41
GO:0045597	positive regulation of cell differentiation	0.000627	0.0442	1.59	14892	500	976	52
GO:0009607	response to biotic stimulus	0.000633	0.0444	1.6	14892	476	976	50
GO:0022410	circadian sleep/wake cycle process	0.000643	0.0448	6.36	14892	12	976	5
GO:0002697	regulation of immune effector process	0.000644	0.0447	1.95	14892	211	976	27
GO:0010604	positive regulation of macromolecule metabolic process	0.000645	0.0445	1.28	14892	1812	976	152
GO:0006958	complement activation, classical pathway	0.000655	0.0449	4.45	14892	24	976	7
GO:0043207	response to external biotic stimulus	0.000667	0.0454	1.62	14892	453	976	48
GO:0007566	embryo implantation	0.000672	0.0456	3.94	14892	31	976	8
GO:0030574	collagen catabolic process	0.000698	0.0471	2.91	14892	63	976	12
GO:0023057	negative regulation of signaling	0.000719	0.0482	1.46	14892	765	976	73
GO:0019221	cytokine-mediated signaling pathway	0.000729	0.0486	1.82	14892	268	976	32
GO:0007622	rhythmic behavior	0.000731	0.0484	5.09	14892	18	976	6
GO:0009888	tissue development	0.000732	0.0482	1.6	14892	467	976	49
GO:0002682	regulation of immune system process	0.000739	0.0484	1.41	14892	933	976	86
GO:1901701	cellular response to oxygen-containing compound	0.000761	0.0496	1.53	14892	578	976	58
GO:0010941	regulation of cell death	0.000785	0.0509	1.36	14892	1158	976	103
GO:0050679	positive regulation of epithelial cell proliferation	0.000801	0.0517	2.29	14892	120	976	18
GO:0007517	muscle organ development	0.000821	0.0527	2.61	14892	82	976	14
GO:0010562	positive regulation of phosphorus metabolic process	0.000828	0.0528	1.47	14892	718	976	69
GO:0045937	positive regulation of phosphate metabolic process	0.000828	0.0525	1.47	14892	718	976	69
GO:0006690	icosanoid metabolic process	0.000829	0.0523	2.72	14892	73	976	13
GO:1901568	fatty acid derivative metabolic process	0.000829	0.052	2.72	14892	73	976	13
GO:0045668	negative regulation of osteoblast differentiation	0.000846	0.0528	3.81	14892	32	976	8
GO:0032970	regulation of actin filament-based process	0.000861	0.0535	1.92	14892	215	976	27
GO:0010648	negative regulation of cell communication	0.000861	0.0532	1.45	14892	770	976	73
GO:0072330	monocarboxylic acid biosynthetic process	0.000872	0.0536	2.16	14892	141	976	20
GO:0032642	regulation of chemokine production	0.000929	0.0568	3.18	14892	48	976	10
GO:1990267	response to transition metal nanoparticle	0.000934	0.0568	2.82	14892	65	976	12
GO:0048870	cell motility	0.00094	0.0569	1.51	14892	608	976	60
GO:0072091	regulation of stem cell proliferation	0.000946	0.057	2.68	14892	74	976	13
GO:0042327	positive regulation of phosphorylation	0.000955	0.0573	1.49	14892	646	976	63
GO:0009893	positive regulation of metabolic process	0.000969	0.0578	1.25	14892	1995	976	164
GO:0070848	response to growth factor	0.000983	0.0583	1.56	14892	510	976	52
GO:0042325	regulation of phosphorylation	0.000985	0.0582	1.39	14892	968	976	88
GO:0030502	negative regulation of bone mineralization	0.000988	0.0581	5.87	14892	13	976	5
GO:0035456	response to interferon-beta	0.000988	0.0578	5.87	14892	13	976	5
GO:0071363	cellular response to growth factor stimulus	0.000994	0.0579	1.56	14892	498	976	51
