# Supplementary material for: A hyper-dynamic nature of bivalent promoter states underlies coordinated developmental gene expression modules
Source: BMC Genomics. 2014 Dec 30;15(1):1186. doi: 10.1186/1471-2164-15-1186 (PMC4320513; doi:10.1186/1471-2164-15-1186)
Supplement: Supplementary file 2 — Additional file 2: A zip file containing five Excel tables. Table S2. Genes up- or down-regulated at each stage of differentiation; Table S3. GO terms enriched among genes up- or down-regulated at each stage of differentiation; Table S4. GO terms enriched among genes included in the 19 expression clusters; Table S5: Genes included in the 19 expression clusters; Table S6: Comparisons of enrichment in chromatin states and of chromatin state dynamics between expression clusters. Tables show P-values of (A) comparisons of enrichment in chromatin states (gene ratios; Wilcoxon test with Bonferroni correction and (B) comparisons of chromatin state dynamics (gene ratio differences; one-sided Wilcoxon tests). (ZIP 1 MB) [file 12864_2014_6925_MOESM2_ESM.zip › 2014 Shah Table S4.xls]

## Sheet: Cluster 1
GO Term	Description	P-value	FDR q-value	Enrichment	N	B	n	b
GO:0044700	single organism signaling	2.18e-11	2.6e-07	1.96	14882	609	1274	102
GO:0023052	signaling	2.18e-11	1.3e-07	1.96	14882	609	1274	102
GO:0044707	single-multicellular organism process	1.58e-10	6.3e-07	1.4	14882	2469	1274	295
GO:0032501	multicellular organismal process	1.66e-10	4.96e-07	1.39	14882	2511	1274	299
GO:0007267	cell-cell signaling	4.58e-10	1.09e-06	1.91	14882	582	1274	95
GO:0007155	cell adhesion	1.36e-09	2.7e-06	1.8	14882	680	1274	105
GO:0007156	homophilic cell adhesion	1.43e-09	2.44e-06	3.56	14882	92	1274	28
GO:0022610	biological adhesion	1.61e-09	2.4e-06	1.8	14882	682	1274	105
GO:0007154	cell communication	2.14e-09	2.84e-06	1.78	14882	703	1274	107
GO:0006811	ion transport	1.14e-08	1.36e-05	1.65	14882	869	1274	123
GO:0007268	synaptic transmission	1.3e-08	1.41e-05	2.08	14882	360	1274	64
GO:0098609	cell-cell adhesion	1.59e-08	1.58e-05	2.9	14882	133	1274	33
GO:0003008	system process	3.02e-08	2.77e-05	1.62	14882	902	1274	125
GO:0050877	neurological system process	1.23e-07	0.000105	1.75	14882	587	1274	88
GO:0055085	transmembrane transport	2.43e-07	0.000193	1.65	14882	713	1274	101
GO:0034220	ion transmembrane transport	2.6e-07	0.000194	1.9	14882	406	1274	66
GO:0051606	detection of stimulus	1.36e-06	0.000954	2.19	14882	219	1274	41
GO:0040011	locomotion	1.88e-06	0.00125	1.61	14882	689	1274	95
GO:0030001	metal ion transport	2.09e-06	0.00131	1.82	14882	404	1274	63
GO:0007186	G-protein coupled receptor signaling pathway	5.94e-06	0.00354	1.73	14882	452	1274	67
GO:0007600	sensory perception	6.07e-06	0.00345	1.82	14882	365	1274	57
GO:0007610	behavior	6.79e-06	0.00368	1.78	14882	401	1274	61
GO:0006812	cation transport	8.65e-06	0.00449	1.66	14882	529	1274	75
GO:0035249	synaptic transmission, glutamatergic	1.91e-05	0.00948	4.01	14882	35	1274	12
GO:0001539	cilium or flagellum-dependent cell motility	3.4e-05	0.0162	5.5	14882	17	1274	8
GO:0042391	regulation of membrane potential	3.85e-05	0.0177	1.99	14882	217	1274	37
GO:0035235	ionotropic glutamate receptor signaling pathway	4.27e-05	0.0189	4.78	14882	22	1274	9
GO:0030534	adult behavior	5.99e-05	0.0255	2.36	14882	119	1274	24
GO:0007626	locomotory behavior	8.32e-05	0.0342	2.15	14882	152	1274	28
GO:0006928	cellular component movement	9.27e-05	0.0369	1.38	14882	1075	1274	127
GO:0044708	single-organism behavior	9.94e-05	0.0383	1.78	14882	295	1274	45
GO:0048870	cell motility	0.00011	0.0411	1.52	14882	608	1274	79
GO:0007215	glutamate receptor signaling pathway	0.00014	0.0505	3.57	14882	36	1274	11
GO:0051899	membrane depolarization	0.000157	0.0549	2.49	14882	89	1274	19
GO:0006813	potassium ion transport	0.000183	0.0623	2.47	14882	90	1274	19
GO:0007601	visual perception	0.000185	0.0614	2.06	14882	159	1274	28
GO:0009581	detection of external stimulus	0.000202	0.0652	2.15	14882	136	1274	25
GO:0007270	neuron-neuron synaptic transmission	0.000219	0.0688	3.04	14882	50	1274	13
GO:0022414	reproductive process	0.000241	0.0738	1.43	14882	769	1274	94
GO:0009582	detection of abiotic stimulus	0.000256	0.0763	2.12	14882	138	1274	25
GO:0050953	sensory perception of light stimulus	0.000256	0.0745	2.02	14882	162	1274	28
GO:0051239	regulation of multicellular organismal process	0.000261	0.0741	1.27	14882	1723	1274	187
GO:0034109	homotypic cell-cell adhesion	0.000302	0.0839	3.54	14882	33	1274	10
GO:0016337	single organismal cell-cell adhesion	0.000312	0.0846	1.9	14882	197	1274	32
GO:0050804	regulation of synaptic transmission	0.000355	0.0941	1.91	14882	190	1274	31
GO:0098602	single organism cell adhesion	0.000376	0.0974	1.84	14882	216	1274	34
GO:0018108	peptidyl-tyrosine phosphorylation	0.00038	0.0965	2.34	14882	95	1274	19
GO:0006816	calcium ion transport	0.000437	0.109	1.98	14882	159	1274	27
GO:0018212	peptidyl-tyrosine modification	0.0005	0.122	2.29	14882	97	1274	19
GO:0070838	divalent metal ion transport	0.000521	0.124	1.94	14882	169	1274	28
GO:0065008	regulation of biological quality	0.000578	0.135	1.22	14882	2113	1274	221
GO:0043606	formamide metabolic process	0.000626	0.144	11.68	14882	3	1274	3
GO:0019557	histidine catabolic process to glutamate and formate	0.000626	0.141	11.68	14882	3	1274	3
GO:0019556	histidine catabolic process to glutamate and formamide	0.000626	0.138	11.68	14882	3	1274	3
GO:0060737	prostate gland morphogenetic growth	0.000626	0.136	11.68	14882	3	1274	3
GO:0060523	prostate epithelial cord elongation	0.000626	0.133	11.68	14882	3	1274	3
GO:0051046	regulation of secretion	0.000641	0.134	1.55	14882	422	1274	56
GO:0072511	divalent inorganic cation transport	0.000695	0.143	1.9	14882	172	1274	28
GO:0003158	endothelium development	0.000696	0.141	7.79	14882	6	1274	4
GO:0001508	action potential	0.000729	0.145	2.6	14882	63	1274	14
GO:0032691	negative regulation of interleukin-1 beta production	0.000797	0.156	5.84	14882	10	1274	5
GO:0007188	adenylate cyclase-modulating G-protein coupled receptor signaling pathway	0.000806	0.155	2.26	14882	93	1274	18
GO:0060078	regulation of postsynaptic membrane potential	0.000945	0.179	2.92	14882	44	1274	11
GO:0070588	calcium ion transmembrane transport	0.000978	0.182	2.43	14882	72	1274	15

## Sheet: Cluster 2
GO Term	Description	P-value	FDR q-value	Enrichment	N	B	n	b
GO:0016339	calcium-dependent cell-cell adhesion	1.06e-06	0.0127	4.3	14882	23	1956	13
GO:0050808	synapse organization	3.88e-06	0.0231	2.35	14882	97	1956	30
GO:0007416	synapse assembly	1.98e-05	0.0786	2.94	14882	44	1956	17
GO:0098609	cell-cell adhesion	3.35e-05	0.1	2	14882	133	1956	35
GO:0007017	microtubule-based process	8.66e-05	0.207	1.54	14882	360	1956	73
GO:0070286	axonemal dynein complex assembly	0.000136	0.271	4.84	14882	11	1956	7
GO:0007610	behavior	0.000207	0.353	1.48	14882	401	1956	78
GO:0060287	epithelial cilium movement involved in determination of left/right asymmetry	0.000209	0.311	6.34	14882	6	1956	5
GO:0003341	cilium movement	0.000215	0.286	3.46	14882	22	1956	10
GO:0007156	homophilic cell adhesion	0.000249	0.296	2.07	14882	92	1956	25
GO:0044700	single organism signaling	0.000265	0.287	1.37	14882	609	1956	110
GO:0023052	signaling	0.000265	0.263	1.37	14882	609	1956	110
GO:0048610	cellular process involved in reproduction	0.000367	0.337	1.49	14882	358	1956	70
GO:0007267	cell-cell signaling	0.000379	0.323	1.37	14882	582	1956	105
GO:0060850	regulation of transcription involved in cell fate commitment	0.000423	0.336	3.8	14882	16	1956	8
GO:0050909	sensory perception of taste	0.000455	0.339	2.85	14882	32	1956	12
GO:0007018	microtubule-based movement	0.000565	0.396	1.75	14882	152	1956	35
GO:0000280	nuclear division	0.000633	0.419	1.52	14882	290	1956	58
GO:0003181	atrioventricular valve morphogenesis	0.000651	0.409	5.43	14882	7	1956	5
GO:0006928	cellular component movement	0.000658	0.393	1.25	14882	1075	1956	177
GO:0007126	meiotic nuclear division	0.00069	0.392	2.04	14882	82	1956	22
GO:0048285	organelle fission	0.000781	0.423	1.49	14882	311	1956	61

## Sheet: Cluster 3
GO Term	Description	P-value	FDR q-value	Enrichment	N	B	n	b
GO:0044260	cellular macromolecule metabolic process	1.65e-127	1.96e-123	1.24	14882	4989	8523	3533
GO:0043170	macromolecule metabolic process	1.24e-109	7.41e-106	1.21	14882	5402	8523	3733
GO:0044237	cellular metabolic process	5.74e-108	2.28e-104	1.17	14882	6722	8523	4509
GO:0044238	primary metabolic process	4.29e-102	1.28e-98	1.17	14882	6637	8523	4441
GO:0071704	organic substance metabolic process	2.22e-98	5.31e-95	1.16	14882	6867	8523	4563
GO:0008152	metabolic process	2.36e-94	4.7e-91	1.15	14882	7305	8523	4803
GO:0006139	nucleobase-containing compound metabolic process	8.87e-80	1.51e-76	1.23	14882	3571	8523	2525
GO:0090304	nucleic acid metabolic process	1.7e-78	2.54e-75	1.26	14882	3083	8523	2216
GO:0046483	heterocycle metabolic process	2.32e-76	3.08e-73	1.22	14882	3722	8523	2608
GO:0034641	cellular nitrogen compound metabolic process	3.2e-73	3.82e-70	1.21	14882	3904	8523	2710
GO:0006725	cellular aromatic compound metabolic process	1.05e-70	1.13e-67	1.21	14882	3732	8523	2596
GO:0006807	nitrogen compound metabolic process	6.24e-65	6.21e-62	1.19	14882	4267	8523	2903
GO:0016070	RNA metabolic process	2.34e-64	2.14e-61	1.25	14882	2648	8523	1900
GO:1901360	organic cyclic compound metabolic process	2.67e-63	2.27e-60	1.2	14882	3920	8523	2686
GO:0006396	RNA processing	1.01e-60	8.04e-58	1.54	14882	566	8523	500
GO:0043412	macromolecule modification	1.68e-46	1.25e-43	1.26	14882	1898	8523	1369
GO:0044267	cellular protein metabolic process	1.37e-45	9.59e-43	1.23	14882	2294	8523	1617
GO:0006464	cellular protein modification process	2.75e-42	1.82e-39	1.25	14882	1798	8523	1292
GO:0036211	protein modification process	2.75e-42	1.73e-39	1.25	14882	1798	8523	1292
GO:0006397	mRNA processing	3.79e-40	2.26e-37	1.57	14882	339	8523	304
GO:0070647	protein modification by small protein conjugation or removal	7.02e-39	3.99e-36	1.44	14882	556	8523	460
GO:0019538	protein metabolic process	4.38e-38	2.37e-35	1.19	14882	2713	8523	1850
GO:0008380	RNA splicing	4.52e-37	2.35e-34	1.61	14882	260	8523	240
GO:0006996	organelle organization	1.65e-36	8.19e-34	1.24	14882	1757	8523	1247
GO:0009059	macromolecule biosynthetic process	1.57e-35	7.48e-33	1.19	14882	2490	8523	1702
GO:0034645	cellular macromolecule biosynthetic process	4.88e-35	2.24e-32	1.2	14882	2306	8523	1586
GO:0044249	cellular biosynthetic process	2.61e-34	1.15e-31	1.16	14882	3202	8523	2133
GO:1901576	organic substance biosynthetic process	4.64e-34	1.97e-31	1.16	14882	3311	8523	2198
GO:0009058	biosynthetic process	2.65e-33	1.09e-30	1.16	14882	3373	8523	2232
GO:0032446	protein modification by small protein conjugation	1.39e-32	5.54e-30	1.44	14882	474	8523	391
GO:0006351	transcription, DNA-templated	1.49e-32	5.74e-30	1.22	14882	1876	8523	1308
GO:0060255	regulation of macromolecule metabolic process	1.97e-31	7.35e-29	1.14	14882	3972	8523	2583
GO:0033554	cellular response to stress	5.24e-31	1.89e-28	1.29	14882	1031	8523	763
GO:0016567	protein ubiquitination	1.16e-30	4.07e-28	1.44	14882	442	8523	365
GO:0022402	cell cycle process	1.39e-30	4.73e-28	1.32	14882	864	8523	652
GO:2000112	regulation of cellular macromolecule biosynthetic process	2.07e-30	6.86e-28	1.17	14882	2811	8523	1877
GO:0051171	regulation of nitrogen compound metabolic process	2.3e-29	7.42e-27	1.15	14882	3279	8523	2156
GO:0019219	regulation of nucleobase-containing compound metabolic process	3.74e-29	1.17e-26	1.15	14882	3198	8523	2106
GO:0018130	heterocycle biosynthetic process	6.06e-29	1.85e-26	1.18	14882	2321	8523	1570
GO:0051276	chromosome organization	3.14e-28	9.37e-26	1.36	14882	626	8523	487
GO:0006974	cellular response to DNA damage stimulus	4.81e-28	1.4e-25	1.37	14882	578	8523	454
GO:0010556	regulation of macromolecule biosynthetic process	8.05e-28	2.29e-25	1.16	14882	2897	8523	1917
GO:0051252	regulation of RNA metabolic process	1.14e-27	3.17e-25	1.16	14882	2660	8523	1772
GO:0044271	cellular nitrogen compound biosynthetic process	1.29e-27	3.49e-25	1.17	14882	2368	8523	1593
GO:0000375	RNA splicing, via transesterification reactions	2.89e-27	7.66e-25	1.66	14882	158	8523	150
GO:0034654	nucleobase-containing compound biosynthetic process	4.63e-27	1.2e-24	1.18	14882	2255	8523	1521
GO:0007049	cell cycle	5.98e-27	1.52e-24	1.38	14882	539	8523	425
GO:0031323	regulation of cellular metabolic process	6.71e-27	1.67e-24	1.12	14882	4203	8523	2696
GO:0019438	aromatic compound biosynthetic process	2.82e-26	6.86e-24	1.17	14882	2321	8523	1558
GO:0006325	chromatin organization	3.63e-26	8.66e-24	1.39	14882	486	8523	387
GO:0000377	RNA splicing, via transesterification reactions with bulged adenosine as nucleophile	6.23e-26	1.46e-23	1.65	14882	152	8523	144
GO:0000398	mRNA splicing, via spliceosome	6.23e-26	1.43e-23	1.65	14882	152	8523	144
GO:0010468	regulation of gene expression	6.69e-26	1.51e-23	1.14	14882	3254	8523	2123
GO:2001141	regulation of RNA biosynthetic process	1.02e-25	2.26e-23	1.16	14882	2582	8523	1715
GO:0016568	chromatin modification	1.75e-25	3.79e-23	1.42	14882	400	8523	326
GO:0019222	regulation of metabolic process	2.43e-25	5.17e-23	1.11	14882	4651	8523	2952
GO:1902589	single-organism organelle organization	6.48e-25	1.36e-22	1.25	14882	1108	8523	794
GO:0032774	RNA biosynthetic process	3.49e-24	7.18e-22	1.18	14882	2057	8523	1386
GO:0006355	regulation of transcription, DNA-templated	3.97e-24	8.03e-22	1.16	14882	2549	8523	1687
GO:0043632	modification-dependent macromolecule catabolic process	6.88e-24	1.37e-21	1.46	14882	312	8523	261
GO:1901362	organic cyclic compound biosynthetic process	7.62e-24	1.49e-21	1.16	14882	2425	8523	1610
GO:0080090	regulation of primary metabolic process	1.49e-23	2.86e-21	1.11	14882	4191	8523	2669
GO:0006511	ubiquitin-dependent protein catabolic process	1.51e-23	2.85e-21	1.46	14882	303	8523	254
GO:0006281	DNA repair	2.93e-23	5.45e-21	1.43	14882	356	8523	291
GO:0019941	modification-dependent protein catabolic process	3.26e-23	5.99e-21	1.46	14882	308	8523	257
GO:0034660	ncRNA metabolic process	1.01e-22	1.83e-20	1.48	14882	277	8523	234
GO:0051603	proteolysis involved in cellular protein catabolic process	1.04e-22	1.85e-20	1.44	14882	329	8523	271
GO:0000278	mitotic cell cycle	1.21e-22	2.13e-20	1.41	14882	372	8523	301
GO:0016071	mRNA metabolic process	4.63e-22	8.01e-20	1.34	14882	532	8523	409
GO:0031326	regulation of cellular biosynthetic process	6.92e-22	1.18e-19	1.13	14882	3020	8523	1960
GO:0010467	gene expression	6.45e-21	1.08e-18	1.31	14882	619	8523	464
GO:0016570	histone modification	9.54e-21	1.58e-18	1.49	14882	237	8523	202
GO:0016569	covalent chromatin modification	1.22e-20	2e-18	1.48	14882	240	8523	204
GO:0009889	regulation of biosynthetic process	3.9e-20	6.29e-18	1.13	14882	3052	8523	1969
GO:0006259	DNA metabolic process	1.17e-19	1.86e-17	1.3	14882	635	8523	471
GO:0010498	proteasomal protein catabolic process	1.22e-19	1.92e-17	1.53	14882	190	8523	166
GO:0000209	protein polyubiquitination	5.76e-19	8.93e-17	1.55	14882	163	8523	145
GO:0043161	proteasome-mediated ubiquitin-dependent protein catabolic process	1.05e-18	1.6e-16	1.52	14882	185	8523	161
GO:0006399	tRNA metabolic process	1.16e-18	1.75e-16	1.64	14882	114	8523	107
GO:0030163	protein catabolic process	1.25e-18	1.86e-16	1.46	14882	239	8523	200
GO:0044265	cellular macromolecule catabolic process	1.1e-17	1.61e-15	1.29	14882	595	8523	439
GO:0009987	cellular process	1.1e-17	1.61e-15	1.04	14882	10716	8523	6368
GO:0009057	macromolecule catabolic process	1.29e-17	1.85e-15	1.26	14882	706	8523	511
GO:0034470	ncRNA processing	3.6e-17	5.11e-15	1.49	14882	195	8523	166
GO:0046907	intracellular transport	1.05e-16	1.48e-14	1.22	14882	971	8523	677
GO:0050658	RNA transport	1.5e-16	2.07e-14	1.59	14882	122	8523	111
GO:0050657	nucleic acid transport	1.5e-16	2.05e-14	1.59	14882	122	8523	111
GO:0051236	establishment of RNA localization	1.5e-16	2.03e-14	1.59	14882	122	8523	111
GO:0015931	nucleobase-containing compound transport	1.7e-15	2.27e-13	1.54	14882	141	8523	124
GO:0051028	mRNA transport	3.04e-15	4.04e-13	1.6	14882	107	8523	98
GO:0006508	proteolysis	1.02e-14	1.34e-12	1.29	14882	494	8523	364
GO:0006353	DNA-templated transcription, termination	1.2e-14	1.56e-12	1.66	14882	81	8523	77
GO:0044772	mitotic cell cycle phase transition	1.84e-14	2.36e-12	1.39	14882	253	8523	202
GO:0044770	cell cycle phase transition	1.99e-14	2.52e-12	1.39	14882	256	8523	204
GO:0006354	DNA-templated transcription, elongation	3.17e-14	3.97e-12	1.64	14882	84	8523	79
GO:0051169	nuclear transport	9.43e-14	1.17e-11	1.45	14882	182	8523	151
GO:0044248	cellular catabolic process	9.99e-14	1.23e-11	1.17	14882	1276	8523	854
GO:0032268	regulation of cellular protein metabolic process	1.59e-13	1.94e-11	1.17	14882	1302	8523	869
GO:0006913	nucleocytoplasmic transport	1.7e-13	2.05e-11	1.45	14882	177	8523	147
GO:0006796	phosphate-containing compound metabolic process	2.48e-13	2.96e-11	1.15	14882	1540	8523	1014
GO:0044710	single-organism metabolic process	3.01e-13	3.55e-11	1.09	14882	3413	8523	2137
GO:0018205	peptidyl-lysine modification	6.13e-13	7.17e-11	1.51	14882	131	8523	113
GO:0071840	cellular component organization or biogenesis	9.45e-13	1.09e-10	1.09	14882	3506	8523	2188
GO:0031396	regulation of protein ubiquitination	1.19e-12	1.36e-10	1.43	14882	182	8523	149
GO:0006793	phosphorus metabolic process	1.45e-12	1.64e-10	1.14	14882	1580	8523	1034
GO:0031124	mRNA 3'-end processing	1.7e-12	1.91e-10	1.63	14882	76	8523	71
GO:0008150	biological_process	1.96e-12	2.19e-10	1.02	14882	12631	8523	7385
GO:0016197	endosomal transport	2.8e-12	3.09e-10	1.49	14882	131	8523	112
GO:0016573	histone acetylation	7.98e-12	8.74e-10	1.58	14882	86	8523	78
GO:0015031	protein transport	8.81e-12	9.55e-10	1.18	14882	946	8523	640
GO:1902582	single-organism intracellular transport	9.64e-12	1.04e-09	1.2	14882	783	8523	538
GO:0034622	cellular macromolecular complex assembly	1.26e-11	1.34e-09	1.27	14882	429	8523	312
GO:0018394	peptidyl-lysine acetylation	1.36e-11	1.43e-09	1.57	14882	89	8523	80
GO:0051168	nuclear export	1.39e-11	1.45e-09	1.55	14882	97	8523	86
GO:0006475	internal protein amino acid acetylation	1.39e-11	1.45e-09	1.56	14882	93	8523	83
GO:0022618	ribonucleoprotein complex assembly	1.44e-11	1.48e-09	1.51	14882	116	8523	100
GO:0071826	ribonucleoprotein complex subunit organization	1.65e-11	1.69e-09	1.49	14882	123	8523	105
GO:0008033	tRNA processing	1.99e-11	2.01e-09	1.62	14882	71	8523	66
GO:0018393	internal peptidyl-lysine acetylation	2.14e-11	2.15e-09	1.57	14882	88	8523	79
GO:0016043	cellular component organization	2.46e-11	2.44e-09	1.08	14882	3477	8523	2159
GO:0010605	negative regulation of macromolecule metabolic process	3.4e-11	3.36e-09	1.15	14882	1344	8523	882
GO:0048193	Golgi vesicle transport	3.92e-11	3.83e-09	1.43	14882	159	8523	130
GO:1901575	organic substance catabolic process	4.31e-11	4.18e-09	1.14	14882	1404	8523	918
GO:0045184	establishment of protein localization	5.67e-11	5.46e-09	1.17	14882	996	8523	667
GO:0031123	RNA 3'-end processing	8.34e-11	7.96e-09	1.55	14882	89	8523	79
GO:0043543	protein acylation	8.69e-11	8.22e-09	1.46	14882	133	8523	111
GO:0006368	transcription elongation from RNA polymerase II promoter	1.06e-10	9.94e-09	1.64	14882	63	8523	59
GO:0006473	protein acetylation	1.48e-10	1.38e-08	1.51	14882	103	8523	89
GO:0031397	negative regulation of protein ubiquitination	1.65e-10	1.52e-08	1.52	14882	99	8523	86
GO:0007067	mitosis	2.16e-10	1.98e-08	1.36	14882	215	8523	167
GO:0051726	regulation of cell cycle	2.38e-10	2.16e-08	1.2	14882	686	8523	471
GO:0018193	peptidyl-amino acid modification	6.49e-10	5.87e-08	1.23	14882	499	8523	351
GO:0010608	posttranscriptional regulation of gene expression	7.38e-10	6.62e-08	1.27	14882	367	8523	266
GO:0032269	negative regulation of cellular protein metabolic process	1.11e-09	9.87e-08	1.24	14882	444	8523	315
GO:0031400	negative regulation of protein modification process	1.22e-09	1.08e-07	1.27	14882	345	8523	251
GO:0031324	negative regulation of cellular metabolic process	1.63e-09	1.43e-07	1.13	14882	1356	8523	879
GO:0006369	termination of RNA polymerase II transcription	2.12e-09	1.84e-07	1.7	14882	42	8523	41
GO:0006352	DNA-templated transcription, initiation	2.39e-09	2.07e-07	1.35	14882	198	8523	153
GO:0019637	organophosphate metabolic process	2.83e-09	2.43e-07	1.17	14882	842	8523	563
GO:0006405	RNA export from nucleus	2.83e-09	2.41e-07	1.58	14882	65	8523	59
GO:0051340	regulation of ligase activity	3.99e-09	3.37e-07	1.49	14882	95	8523	81
GO:0006406	mRNA export from nucleus	4.03e-09	3.39e-07	1.6	14882	60	8523	55
GO:0065003	macromolecular complex assembly	4.54e-09	3.79e-07	1.16	14882	894	8523	594
GO:0051438	regulation of ubiquitin-protein ligase activity	4.64e-09	3.84e-07	1.5	14882	91	8523	78
GO:0006366	transcription from RNA polymerase II promoter	8.22e-09	6.76e-07	1.25	14882	357	8523	256
GO:0070646	protein modification by small protein removal	1.05e-08	8.58e-07	1.49	14882	89	8523	76
GO:0009056	catabolic process	1.2e-08	9.72e-07	1.11	14882	1576	8523	1006
GO:0031399	regulation of protein modification process	1.22e-08	9.83e-07	1.14	14882	1030	8523	675
GO:1901657	glycosyl compound metabolic process	1.63e-08	1.31e-06	1.23	14882	418	8523	294
GO:0009116	nucleoside metabolic process	2.63e-08	2.09e-06	1.23	14882	402	8523	283
GO:0051352	negative regulation of ligase activity	2.79e-08	2.2e-06	1.54	14882	68	8523	60
GO:0051444	negative regulation of ubiquitin-protein ligase activity	2.79e-08	2.19e-06	1.54	14882	68	8523	60
GO:0000291	nuclear-transcribed mRNA catabolic process, exonucleolytic	3.06e-08	2.39e-06	1.75	14882	31	8523	31
GO:1901991	negative regulation of mitotic cell cycle phase transition	3.15e-08	2.44e-06	1.35	14882	165	8523	128
GO:0061024	membrane organization	3.43e-08	2.64e-06	1.22	14882	431	8523	301
GO:0009892	negative regulation of metabolic process	3.66e-08	2.8e-06	1.12	14882	1459	8523	932
GO:0000288	nuclear-transcribed mRNA catabolic process, deadenylation-dependent decay	3.75e-08	2.85e-06	1.61	14882	51	8523	47
GO:0006260	DNA replication	4.05e-08	3.06e-06	1.36	14882	158	8523	123
GO:0043038	amino acid activation	4.88e-08	3.66e-06	1.63	14882	46	8523	43
GO:0043039	tRNA aminoacylation	4.88e-08	3.64e-06	1.63	14882	46	8523	43
GO:0035967	cellular response to topologically incorrect protein	5.27e-08	3.9e-06	1.48	14882	85	8523	72
GO:1901988	negative regulation of cell cycle phase transition	6.14e-08	4.52e-06	1.34	14882	169	8523	130
GO:0006984	ER-nucleus signaling pathway	6.51e-08	4.76e-06	1.47	14882	88	8523	74
GO:0009451	RNA modification	7.04e-08	5.12e-06	1.55	14882	62	8523	55
GO:0051246	regulation of protein metabolic process	8.94e-08	6.47e-06	1.11	14882	1597	8523	1012
GO:0016482	cytoplasmic transport	9.2e-08	6.61e-06	1.19	14882	510	8523	349
GO:0043928	exonucleolytic nuclear-transcribed mRNA catabolic process involved in deadenylation-dependent decay	9.36e-08	6.68e-06	1.75	14882	29	8523	29
GO:0048524	positive regulation of viral process	9.41e-08	6.68e-06	1.52	14882	69	8523	60
GO:0006417	regulation of translation	9.98e-08	7.05e-06	1.29	14882	224	8523	166
GO:0031398	positive regulation of protein ubiquitination	1.01e-07	7.11e-06	1.38	14882	130	8523	103
GO:0031145	anaphase-promoting complex-dependent proteasomal ubiquitin-dependent protein catabolic process	1.1e-07	7.66e-06	1.49	14882	76	8523	65
GO:0006479	protein methylation	1.27e-07	8.8e-06	1.5	14882	72	8523	62
GO:0008213	protein alkylation	1.27e-07	8.75e-06	1.5	14882	72	8523	62
GO:0044839	cell cycle G2/M phase transition	1.41e-07	9.69e-06	1.38	14882	129	8523	102
GO:0000086	G2/M transition of mitotic cell cycle	1.41e-07	9.64e-06	1.38	14882	129	8523	102
GO:0007005	mitochondrion organization	1.41e-07	9.59e-06	1.35	14882	154	8523	119
GO:0051248	negative regulation of protein metabolic process	1.43e-07	9.61e-06	1.19	14882	505	8523	345
GO:0009119	ribonucleoside metabolic process	1.46e-07	9.8e-06	1.22	14882	383	8523	268
GO:0034976	response to endoplasmic reticulum stress	1.5e-07	9.96e-06	1.38	14882	132	8523	104
GO:0006998	nuclear envelope organization	1.58e-07	1.05e-05	1.6	14882	48	8523	44
GO:0051351	positive regulation of ligase activity	1.73e-07	1.14e-05	1.47	14882	82	8523	69
GO:0007033	vacuole organization	1.76e-07	1.15e-05	1.56	14882	56	8523	50
GO:0009199	ribonucleoside triphosphate metabolic process	1.82e-07	1.19e-05	1.25	14882	296	8523	212
GO:1901135	carbohydrate derivative metabolic process	2e-07	1.29e-05	1.15	14882	818	8523	538
GO:0051443	positive regulation of ubiquitin-protein ligase activity	2.08e-07	1.34e-05	1.48	14882	78	8523	66
GO:0006418	tRNA aminoacylation for protein translation	2.14e-07	1.37e-05	1.62	14882	43	8523	40
GO:0006289	nucleotide-excision repair	2.19e-07	1.4e-05	1.51	14882	67	8523	58
GO:0022607	cellular component assembly	2.42e-07	1.54e-05	1.11	14882	1313	8523	838
GO:0051436	negative regulation of ubiquitin-protein ligase activity involved in mitotic cell cycle	2.44e-07	1.54e-05	1.52	14882	63	8523	55
GO:0016032	viral process	2.49e-07	1.56e-05	1.18	14882	534	8523	362
GO:0044403	symbiosis, encompassing mutualism through parasitism	2.49e-07	1.55e-05	1.18	14882	534	8523	362
GO:0044764	multi-organism cellular process	2.63e-07	1.64e-05	1.18	14882	539	8523	365
GO:0032259	methylation	2.73e-07	1.69e-05	1.37	14882	127	8523	100
GO:0032200	telomere organization	2.76e-07	1.7e-05	1.56	14882	55	8523	49
GO:0042278	purine nucleoside metabolic process	2.93e-07	1.79e-05	1.22	14882	366	8523	256
GO:0010948	negative regulation of cell cycle process	3.03e-07	1.84e-05	1.29	14882	214	8523	158
GO:0046128	purine ribonucleoside metabolic process	3.09e-07	1.87e-05	1.22	14882	363	8523	254
GO:0016265	death	3.13e-07	1.89e-05	1.15	14882	784	8523	516
GO:0006302	double-strand break repair	3.24e-07	1.94e-05	1.41	14882	104	8523	84
GO:0008219	cell death	3.34e-07	1.99e-05	1.15	14882	781	8523	514
GO:0006283	transcription-coupled nucleotide-excision repair	3.49e-07	2.07e-05	1.62	14882	42	8523	39
GO:0032075	positive regulation of nuclease activity	3.75e-07	2.21e-05	1.52	14882	62	8523	54
GO:0006152	purine nucleoside catabolic process	3.83e-07	2.25e-05	1.26	14882	259	8523	187
GO:0046130	purine ribonucleoside catabolic process	3.83e-07	2.24e-05	1.26	14882	259	8523	187
GO:0070925	organelle assembly	4.14e-07	2.41e-05	1.29	14882	207	8523	153
GO:0009117	nucleotide metabolic process	4.22e-07	2.44e-05	1.18	14882	539	8523	364
GO:0080135	regulation of cellular response to stress	4.25e-07	2.45e-05	1.23	14882	334	8523	235
GO:0000723	telomere maintenance	4.32e-07	2.47e-05	1.55	14882	54	8523	48
GO:2000113	negative regulation of cellular macromolecule biosynthetic process	4.32e-07	2.46e-05	1.14	14882	872	8523	569
GO:0050434	positive regulation of viral transcription	4.33e-07	2.46e-05	1.57	14882	50	8523	45
GO:0044843	cell cycle G1/S phase transition	4.41e-07	2.49e-05	1.35	14882	138	8523	107
GO:0000082	G1/S transition of mitotic cell cycle	4.41e-07	2.48e-05	1.35	14882	138	8523	107
GO:0043414	macromolecule methylation	4.46e-07	2.5e-05	1.38	14882	116	8523	92
GO:1901990	regulation of mitotic cell cycle phase transition	4.7e-07	2.62e-05	1.28	14882	221	8523	162
GO:0006457	protein folding	4.78e-07	2.65e-05	1.31	14882	183	8523	137
GO:0009123	nucleoside monophosphate metabolic process	4.84e-07	2.67e-05	1.28	14882	218	8523	160
GO:0009141	nucleoside triphosphate metabolic process	4.89e-07	2.69e-05	1.23	14882	314	8523	222
GO:0070979	protein K11-linked ubiquitination	5e-07	2.74e-05	1.75	14882	26	8523	26
GO:0034620	cellular response to unfolded protein	5.56e-07	3.03e-05	1.46	14882	79	8523	66
GO:0035966	response to topologically incorrect protein	5.68e-07	3.08e-05	1.36	14882	131	8523	102
GO:1901987	regulation of cell cycle phase transition	5.7e-07	3.08e-05	1.27	14882	226	8523	165
GO:0009205	purine ribonucleoside triphosphate metabolic process	5.77e-07	3.1e-05	1.24	14882	291	8523	207
GO:0010604	positive regulation of macromolecule metabolic process	5.96e-07	3.19e-05	1.09	14882	1811	8523	1133
GO:0090305	nucleic acid phosphodiester bond hydrolysis	6.17e-07	3.29e-05	1.35	14882	140	8523	108
GO:0009144	purine nucleoside triphosphate metabolic process	6.58e-07	3.49e-05	1.24	14882	296	8523	210
GO:0034138	toll-like receptor 3 signaling pathway	6.81e-07	3.59e-05	1.47	14882	75	8523	63
GO:0009203	ribonucleoside triphosphate catabolic process	6.99e-07	3.67e-05	1.26	14882	248	8523	179
GO:0009207	purine ribonucleoside triphosphate catabolic process	6.99e-07	3.66e-05	1.26	14882	248	8523	179
GO:0030968	endoplasmic reticulum unfolded protein response	8.17e-07	4.26e-05	1.46	14882	78	8523	65
GO:0016072	rRNA metabolic process	8.18e-07	4.24e-05	1.38	14882	111	8523	88
GO:0035666	TRIF-dependent toll-like receptor signaling pathway	8.24e-07	4.25e-05	1.48	14882	71	8523	60
GO:0006987	activation of signaling protein activity involved in unfolded protein response	8.76e-07	4.5e-05	1.51	14882	60	8523	52
GO:0009161	ribonucleoside monophosphate metabolic process	8.85e-07	4.53e-05	1.28	14882	207	8523	152
GO:0006753	nucleoside phosphate metabolic process	9.34e-07	4.76e-05	1.17	14882	545	8523	366
GO:0006986	response to unfolded protein	9.98e-07	5.06e-05	1.36	14882	123	8523	96
GO:0033044	regulation of chromosome organization	9.98e-07	5.04e-05	1.36	14882	123	8523	96
GO:0051439	regulation of ubiquitin-protein ligase activity involved in mitotic cell cycle	1.01e-06	5.06e-05	1.46	14882	74	8523	62
GO:0007030	Golgi organization	1.04e-06	5.23e-05	1.59	14882	44	8523	40
GO:0006367	transcription initiation from RNA polymerase II promoter	1.15e-06	5.76e-05	1.31	14882	168	8523	126
GO:1901658	glycosyl compound catabolic process	1.25e-06	6.23e-05	1.24	14882	282	8523	200
GO:0000387	spliceosomal snRNP assembly	1.26e-06	6.21e-05	1.69	14882	30	8523	29
GO:0006488	dolichol-linked oligosaccharide biosynthetic process	1.26e-06	6.19e-05	1.69	14882	30	8523	29
GO:0009146	purine nucleoside triphosphate catabolic process	1.32e-06	6.46e-05	1.25	14882	251	8523	180
GO:0010558	negative regulation of macromolecule biosynthetic process	1.43e-06	6.97e-05	1.13	14882	912	8523	590
GO:0016571	histone methylation	1.5e-06	7.3e-05	1.52	14882	55	8523	48
GO:0006310	DNA recombination	1.5e-06	7.3e-05	1.3	14882	170	8523	127
GO:0008334	histone mRNA metabolic process	1.53e-06	7.38e-05	1.75	14882	24	8523	24
GO:0072655	establishment of protein localization to mitochondrion	1.7e-06	8.16e-05	1.56	14882	47	8523	42
GO:0006839	mitochondrial transport	1.7e-06	8.14e-05	1.4	14882	96	8523	77
GO:0051437	positive regulation of ubiquitin-protein ligase activity involved in mitotic cell cycle	1.82e-06	8.66e-05	1.47	14882	69	8523	58
GO:0046782	regulation of viral transcription	1.82e-06	8.63e-05	1.47	14882	69	8523	58
GO:0042454	ribonucleoside catabolic process	2e-06	9.47e-05	1.24	14882	266	8523	189
GO:0043902	positive regulation of multi-organism process	2.03e-06	9.57e-05	1.44	14882	79	8523	65
GO:0006364	rRNA processing	2.1e-06	9.84e-05	1.38	14882	105	8523	83
GO:0036260	RNA capping	2.12e-06	9.94e-05	1.69	14882	29	8523	28
GO:0009452	7-methylguanosine RNA capping	2.12e-06	9.9e-05	1.69	14882	29	8523	28
GO:0009261	ribonucleotide catabolic process	2.16e-06	0.0001	1.24	14882	274	8523	194
GO:0009143	nucleoside triphosphate catabolic process	2.42e-06	0.000112	1.24	14882	254	8523	181
GO:0009166	nucleotide catabolic process	2.48e-06	0.000114	1.22	14882	301	8523	211
GO:0016579	protein deubiquitination	2.55e-06	0.000117	1.44	14882	75	8523	62
GO:0043966	histone H3 acetylation	2.65e-06	0.000121	1.58	14882	42	8523	38
GO:0006888	ER to Golgi vesicle-mediated transport	2.66e-06	0.000121	1.56	14882	46	8523	41
GO:0006501	C-terminal protein lipidation	2.67e-06	0.000121	1.75	14882	23	8523	23
GO:0009154	purine ribonucleotide catabolic process	2.7e-06	0.000122	1.23	14882	273	8523	193
GO:0000075	cell cycle checkpoint	2.8e-06	0.000126	1.33	14882	135	8523	103
GO:0045934	negative regulation of nucleobase-containing compound metabolic process	2.92e-06	0.000131	1.13	14882	899	8523	580
GO:0006370	7-methylguanosine mRNA capping	3.59e-06	0.00016	1.68	14882	28	8523	27
GO:0002756	MyD88-independent toll-like receptor signaling pathway	3.72e-06	0.000165	1.44	14882	74	8523	61
GO:0007346	regulation of mitotic cell cycle	3.81e-06	0.000169	1.21	14882	329	8523	228
GO:0070936	protein K48-linked ubiquitination	3.92e-06	0.000173	1.6	14882	37	8523	34
GO:0050684	regulation of mRNA processing	3.93e-06	0.000173	1.48	14882	60	8523	51
GO:1901292	nucleoside phosphate catabolic process	3.96e-06	0.000174	1.22	14882	307	8523	214
GO:0046434	organophosphate catabolic process	4.52e-06	0.000197	1.21	14882	339	8523	234
GO:0009164	nucleoside catabolic process	4.7e-06	0.000205	1.23	14882	276	8523	194
GO:0006497	protein lipidation	4.85e-06	0.000211	1.47	14882	63	8523	53
GO:0019693	ribose phosphate metabolic process	5.26e-06	0.000227	1.19	14882	400	8523	272
GO:0007093	mitotic cell cycle checkpoint	5.27e-06	0.000227	1.41	14882	83	8523	67
GO:0016574	histone ubiquitination	5.3e-06	0.000227	1.64	14882	32	8523	30
GO:0009259	ribonucleotide metabolic process	5.59e-06	0.000239	1.19	14882	397	8523	270
GO:0031056	regulation of histone modification	5.76e-06	0.000246	1.4	14882	86	8523	69
GO:0006195	purine nucleotide catabolic process	5.82e-06	0.000247	1.22	14882	286	8523	200
GO:0071158	positive regulation of cell cycle arrest	6.11e-06	0.000259	1.42	14882	76	8523	62
GO:0006626	protein targeting to mitochondrion	6.51e-06	0.000275	1.55	14882	44	8523	39
GO:0009167	purine ribonucleoside monophosphate metabolic process	6.91e-06	0.00029	1.27	14882	196	8523	142
GO:0072523	purine-containing compound catabolic process	7.91e-06	0.000331	1.22	14882	290	8523	202
GO:0051172	negative regulation of nitrogen compound metabolic process	8e-06	0.000334	1.12	14882	914	8523	586
GO:0010564	regulation of cell cycle process	8.02e-06	0.000333	1.18	14882	403	8523	273
GO:0006362	transcription elongation from RNA polymerase I promoter	8.17e-06	0.000338	1.75	14882	21	8523	21
GO:0055086	nucleobase-containing small molecule metabolic process	8.23e-06	0.00034	1.15	14882	589	8523	388
GO:2001020	regulation of response to DNA damage stimulus	8.51e-06	0.00035	1.35	14882	110	8523	85
GO:0010833	telomere maintenance via telomere lengthening	8.72e-06	0.000357	1.63	14882	31	8523	29
GO:0006360	transcription from RNA polymerase I promoter	8.72e-06	0.000356	1.63	14882	31	8523	29
GO:0071824	protein-DNA complex subunit organization	9.05e-06	0.000368	1.32	14882	128	8523	97
GO:0032069	regulation of nuclease activity	9.9e-06	0.000402	1.44	14882	68	8523	56
GO:0034162	toll-like receptor 9 signaling pathway	9.9e-06	0.0004	1.44	14882	68	8523	56
GO:0043967	histone H4 acetylation	1.01e-05	0.000409	1.54	14882	43	8523	38
GO:0030397	membrane disassembly	1.02e-05	0.000408	1.6	14882	35	8523	32
GO:0051081	nuclear envelope disassembly	1.02e-05	0.000407	1.6	14882	35	8523	32
GO:0006361	transcription initiation from RNA polymerase I promoter	1.02e-05	0.000408	1.68	14882	26	8523	25
GO:0018410	C-terminal protein amino acid modification	1.02e-05	0.000407	1.68	14882	26	8523	25
GO:0034166	toll-like receptor 10 signaling pathway	1.06e-05	0.00042	1.46	14882	61	8523	51
GO:0034146	toll-like receptor 5 signaling pathway	1.06e-05	0.000419	1.46	14882	61	8523	51
GO:0009126	purine nucleoside monophosphate metabolic process	1.08e-05	0.000425	1.26	14882	197	8523	142
GO:0051052	regulation of DNA metabolic process	1.16e-05	0.000455	1.24	14882	222	8523	158
GO:0090407	organophosphate biosynthetic process	1.31e-05	0.000512	1.19	14882	371	8523	252
GO:0071156	regulation of cell cycle arrest	1.36e-05	0.000531	1.37	14882	93	8523	73
GO:1902275	regulation of chromatin organization	1.36e-05	0.000529	1.37	14882	93	8523	73
GO:0000718	nucleotide-excision repair, DNA damage removal	1.43e-05	0.000553	1.75	14882	20	8523	20
GO:0044349	DNA excision	1.43e-05	0.000551	1.75	14882	20	8523	20
GO:0071702	organic substance transport	1.61e-05	0.000618	1.09	14882	1440	8523	899
GO:0006308	DNA catabolic process	1.61e-05	0.000619	1.39	14882	83	8523	66
GO:0072331	signal transduction by p53 class mediator	1.62e-05	0.000619	1.33	14882	117	8523	89
GO:0006383	transcription from RNA polymerase III promoter	1.66e-05	0.000634	1.56	14882	38	8523	34
GO:0051348	negative regulation of transferase activity	1.68e-05	0.000639	1.26	14882	181	8523	131
GO:0006400	tRNA modification	1.72e-05	0.000652	1.68	14882	25	8523	24
GO:0045786	negative regulation of cell cycle	1.74e-05	0.000656	1.24	14882	223	8523	158
GO:0044419	interspecies interaction between organisms	1.98e-05	0.000746	1.14	14882	596	8523	390
GO:0051253	negative regulation of RNA metabolic process	2.01e-05	0.000753	1.12	14882	813	8523	522
GO:1901136	carbohydrate derivative catabolic process	2.08e-05	0.000779	1.18	14882	387	8523	261
GO:0016310	phosphorylation	2.1e-05	0.000784	1.14	14882	647	8523	421
GO:0006338	chromatin remodeling	2.1e-05	0.000782	1.34	14882	104	8523	80
GO:0007077	mitotic nuclear envelope disassembly	2.61e-05	0.000968	1.59	14882	33	8523	30
GO:0006120	mitochondrial electron transport, NADH to ubiquinone	2.61e-05	0.000965	1.56	14882	37	8523	33
GO:0006363	termination of RNA polymerase I transcription	2.9e-05	0.00107	1.67	14882	24	8523	23
GO:0006915	apoptotic process	2.93e-05	0.00107	1.14	14882	583	8523	381
GO:0044802	single-organism membrane organization	3.45e-05	0.00126	1.2	14882	280	8523	193
GO:0033043	regulation of organelle organization	3.48e-05	0.00127	1.13	14882	628	8523	408
GO:0032006	regulation of TOR signaling	3.77e-05	0.00137	1.53	14882	40	8523	35
GO:0009894	regulation of catabolic process	3.82e-05	0.00138	1.13	14882	635	8523	412
GO:0006312	mitotic recombination	3.82e-05	0.00138	1.62	14882	28	8523	26
GO:0030258	lipid modification	3.86e-05	0.00139	1.34	14882	102	8523	78
GO:1901137	carbohydrate derivative biosynthetic process	4.14e-05	0.00149	1.19	14882	314	8523	214
GO:0012501	programmed cell death	4.21e-05	0.00151	1.14	14882	601	8523	391
GO:0009169	purine ribonucleoside monophosphate catabolic process	4.33e-05	0.00155	1.28	14882	140	8523	103
GO:0009158	ribonucleoside monophosphate catabolic process	4.33e-05	0.00154	1.28	14882	140	8523	103
GO:0000245	spliceosomal complex assembly	4.36e-05	0.00155	1.75	14882	18	8523	18
GO:0032270	positive regulation of cellular protein metabolic process	4.55e-05	0.00161	1.12	14882	814	8523	520
GO:0038124	toll-like receptor TLR6:TLR2 signaling pathway	4.73e-05	0.00167	1.41	14882	67	8523	54
GO:0038123	toll-like receptor TLR1:TLR2 signaling pathway	4.73e-05	0.00167	1.41	14882	67	8523	54
GO:0000722	telomere maintenance via recombination	4.87e-05	0.00171	1.67	14882	23	8523	22
GO:0009150	purine ribonucleotide metabolic process	4.92e-05	0.00172	1.17	14882	382	8523	256
GO:0032479	regulation of type I interferon production	5.02e-05	0.00175	1.35	14882	92	8523	71
GO:0042770	signal transduction in response to DNA damage	5.11e-05	0.00178	1.34	14882	95	8523	73
GO:0061136	regulation of proteasomal protein catabolic process	5.5e-05	0.00191	1.39	14882	73	8523	58
GO:0051254	positive regulation of RNA metabolic process	5.63e-05	0.00195	1.1	14882	998	8523	630
GO:0006200	ATP catabolic process	5.79e-05	0.002	1.28	14882	136	8523	100
GO:0031327	negative regulation of cellular biosynthetic process	5.93e-05	0.00204	1.1	14882	950	8523	601
GO:0046034	ATP metabolic process	6.11e-05	0.00209	1.25	14882	170	8523	122
GO:1902403	signal transduction involved in mitotic DNA integrity checkpoint	6.15e-05	0.0021	1.41	14882	63	8523	51
GO:1902402	signal transduction involved in mitotic DNA damage checkpoint	6.15e-05	0.0021	1.41	14882	63	8523	51
GO:0072422	signal transduction involved in DNA damage checkpoint	6.15e-05	0.00209	1.41	14882	63	8523	51
GO:0072413	signal transduction involved in mitotic cell cycle checkpoint	6.15e-05	0.00209	1.41	14882	63	8523	51
GO:0072401	signal transduction involved in DNA integrity checkpoint	6.15e-05	0.00208	1.41	14882	63	8523	51
GO:0006282	regulation of DNA repair	6.16e-05	0.00208	1.45	14882	53	8523	44
GO:0034655	nucleobase-containing compound catabolic process	6.2e-05	0.00208	1.14	14882	570	8523	371
GO:0048284	organelle fusion	6.36e-05	0.00213	1.48	14882	46	8523	39
GO:0022616	DNA strand elongation	6.64e-05	0.00222	1.58	14882	31	8523	28
GO:0034728	nucleosome organization	6.76e-05	0.00225	1.31	14882	115	8523	86
GO:0006163	purine nucleotide metabolic process	6.87e-05	0.00228	1.16	14882	401	8523	267
GO:0065004	protein-DNA complex assembly	6.97e-05	0.00231	1.32	14882	106	8523	80
GO:0009128	purine nucleoside monophosphate catabolic process	7.05e-05	0.00233	1.28	14882	141	8523	103
GO:0034134	toll-like receptor 2 signaling pathway	7.24e-05	0.00239	1.39	14882	69	8523	55
GO:0051053	negative regulation of DNA metabolic process	7.24e-05	0.00238	1.39	14882	69	8523	55
GO:0007265	Ras protein signal transduction	7.28e-05	0.00239	1.28	14882	138	8523	101
GO:0031329	regulation of cellular catabolic process	7.58e-05	0.00248	1.14	14882	566	8523	368
GO:0006506	GPI anchor biosynthetic process	7.62e-05	0.00248	1.75	14882	17	8523	17
GO:0006513	protein monoubiquitination	7.62e-05	0.00248	1.5	14882	42	8523	36
GO:0061025	membrane fusion	7.71e-05	0.0025	1.38	14882	72	8523	57
GO:0033673	negative regulation of kinase activity	7.74e-05	0.0025	1.25	14882	169	8523	121
GO:0033108	mitochondrial respiratory chain complex assembly	8.15e-05	0.00263	1.67	14882	22	8523	21
GO:0009125	nucleoside monophosphate catabolic process	8.77e-05	0.00282	1.27	14882	143	8523	104
GO:1902400	intracellular signal transduction involved in G1 DNA damage checkpoint	8.78e-05	0.00282	1.41	14882	62	8523	50
GO:0006977	DNA damage response, signal transduction by p53 class mediator resulting in cell cycle arrest	8.78e-05	0.00281	1.41	14882	62	8523	50
GO:0072431	signal transduction involved in mitotic G1 DNA damage checkpoint	8.78e-05	0.0028	1.41	14882	62	8523	50
GO:1902680	positive regulation of RNA biosynthetic process	9.21e-05	0.00293	1.1	14882	976	8523	615
GO:0010629	negative regulation of gene expression	0.000101	0.00321	1.11	14882	845	8523	536
GO:0042147	retrograde transport, endosome to Golgi	0.000101	0.0032	1.61	14882	26	8523	24
GO:0045892	negative regulation of transcription, DNA-templated	0.000101	0.0032	1.11	14882	767	8523	489
GO:1902679	negative regulation of RNA biosynthetic process	0.000103	0.00323	1.11	14882	782	8523	498
GO:0009890	negative regulation of biosynthetic process	0.000103	0.00323	1.1	14882	965	8523	608
GO:0006357	regulation of transcription from RNA polymerase II promoter	0.000105	0.00329	1.09	14882	1186	8523	740
GO:0006271	DNA strand elongation involved in DNA replication	0.000105	0.00329	1.57	14882	30	8523	27
GO:0006261	DNA-dependent DNA replication	0.000105	0.00328	1.57	14882	30	8523	27
GO:0034968	histone lysine methylation	0.000115	0.00357	1.49	14882	41	8523	35
GO:0051649	establishment of localization in cell	0.000125	0.00387	1.08	14882	1288	8523	800
GO:0042787	protein ubiquitination involved in ubiquitin-dependent protein catabolic process	0.000131	0.00406	1.44	14882	51	8523	42
GO:0072395	signal transduction involved in cell cycle checkpoint	0.000134	0.00414	1.39	14882	64	8523	51
GO:0070534	protein K63-linked ubiquitination	0.000136	0.00419	1.66	14882	21	8523	20
GO:0050792	regulation of viral process	0.000138	0.00424	1.28	14882	124	8523	91
GO:0007050	cell cycle arrest	0.000138	0.00423	1.28	14882	124	8523	91
GO:0007006	mitochondrial membrane organization	0.000141	0.00431	1.47	14882	44	8523	37
GO:0072521	purine-containing compound metabolic process	0.000142	0.00432	1.15	14882	438	8523	288
GO:0006886	intracellular protein transport	0.000145	0.0044	1.13	14882	528	8523	343
GO:0000045	autophagic vacuole assembly	0.000164	0.00497	1.61	14882	25	8523	23
GO:0031098	stress-activated protein kinase signaling cascade	0.000164	0.00495	1.35	14882	79	8523	61
GO:0051403	stress-activated MAPK cascade	0.000164	0.00494	1.35	14882	79	8523	61
GO:0007040	lysosome organization	0.000167	0.00501	1.57	14882	29	8523	26
GO:0042384	cilium assembly	0.000168	0.00505	1.34	14882	85	8523	65
GO:0010821	regulation of mitochondrion organization	0.000169	0.00506	1.33	14882	88	8523	67
GO:0031325	positive regulation of cellular metabolic process	0.000188	0.00562	1.07	14882	1883	8523	1150
GO:0097193	intrinsic apoptotic signaling pathway	0.000197	0.00585	1.25	14882	151	8523	108
GO:0040029	regulation of gene expression, epigenetic	0.000216	0.00639	1.3	14882	102	8523	76
GO:0044085	cellular component biogenesis	0.000224	0.00662	1.34	14882	78	8523	60
GO:0044782	cilium organization	0.000227	0.00669	1.32	14882	90	8523	68
GO:0032786	positive regulation of DNA-templated transcription, elongation	0.000228	0.00671	1.66	14882	20	8523	19
GO:0070271	protein complex biogenesis	0.000228	0.00669	1.66	14882	20	8523	19
GO:0043981	histone H4-K5 acetylation	0.000233	0.00682	1.75	14882	15	8523	15
GO:0043982	histone H4-K8 acetylation	0.000233	0.0068	1.75	14882	15	8523	15
GO:0016254	preassembly of GPI anchor in ER membrane	0.000233	0.00678	1.75	14882	15	8523	15
GO:0016226	iron-sulfur cluster assembly	0.000233	0.00677	1.75	14882	15	8523	15
GO:0031163	metallo-sulfur cluster assembly	0.000233	0.00675	1.75	14882	15	8523	15
GO:0042559	pteridine-containing compound biosynthetic process	0.000233	0.00674	1.75	14882	15	8523	15
GO:0051865	protein autoubiquitination	0.000259	0.00748	1.48	14882	39	8523	33
GO:0042254	ribosome biogenesis	0.000263	0.00757	1.56	14882	28	8523	25
GO:0044801	single-organism membrane fusion	0.000276	0.00793	1.43	14882	49	8523	40
GO:0032481	positive regulation of type I interferon production	0.000287	0.00823	1.36	14882	68	8523	53
GO:0006461	protein complex assembly	0.000305	0.00871	1.11	14882	755	8523	478
GO:0017038	protein import	0.000305	0.0087	1.32	14882	86	8523	65
GO:0032392	DNA geometric change	0.000309	0.0088	1.46	14882	42	8523	35
GO:0006997	nucleus organization	0.000314	0.00891	1.5	14882	35	8523	30
GO:0032784	regulation of DNA-templated transcription, elongation	0.000314	0.00889	1.5	14882	35	8523	30
GO:0051247	positive regulation of protein metabolic process	0.000319	0.00902	1.1	14882	892	8523	560
GO:0090501	RNA phosphodiester bond hydrolysis	0.00033	0.0093	1.4	14882	55	8523	44
GO:0006284	base-excision repair	0.000368	0.0104	1.52	14882	31	8523	27
GO:0032201	telomere maintenance via semi-conservative replication	0.000379	0.0106	1.65	14882	19	8523	18
GO:0006505	GPI anchor metabolic process	0.000379	0.0106	1.65	14882	19	8523	18
GO:0034243	regulation of transcription elongation from RNA polymerase II promoter	0.000379	0.0106	1.65	14882	19	8523	18
GO:0048024	regulation of mRNA splicing, via spliceosome	0.000386	0.0108	1.47	14882	38	8523	32
GO:0018196	peptidyl-asparagine modification	0.000396	0.011	1.3	14882	91	8523	68
GO:1902807	negative regulation of cell cycle G1/S phase transition	0.000396	0.011	1.3	14882	91	8523	68
GO:0034142	toll-like receptor 4 signaling pathway	0.000396	0.011	1.3	14882	91	8523	68
GO:0022904	respiratory electron transport chain	0.000396	0.0109	1.3	14882	91	8523	68
GO:2000134	negative regulation of G1/S transition of mitotic cell cycle	0.000396	0.0109	1.3	14882	91	8523	68
GO:0006469	negative regulation of protein kinase activity	0.000401	0.011	1.23	14882	159	8523	112
GO:0002755	MyD88-dependent toll-like receptor signaling pathway	0.000408	0.0112	1.34	14882	73	8523	56
GO:0071103	DNA conformation change	0.000412	0.0113	1.33	14882	79	8523	60
GO:0009225	nucleotide-sugar metabolic process	0.000413	0.0113	1.55	14882	27	8523	24
GO:0090503	RNA phosphodiester bond hydrolysis, exonucleolytic	0.000427	0.0116	1.59	14882	23	8523	21
GO:0048285	organelle fission	0.000443	0.012	1.16	14882	311	8523	207
GO:0042326	negative regulation of phosphorylation	0.000494	0.0134	1.18	14882	263	8523	177
GO:0022900	electron transport chain	0.000512	0.0139	1.3	14882	93	8523	69
GO:0006334	nucleosome assembly	0.000512	0.0138	1.3	14882	93	8523	69
GO:0032434	regulation of proteasomal ubiquitin-dependent protein catabolic process	0.000513	0.0138	1.37	14882	60	8523	47
GO:0018279	protein N-linked glycosylation via asparagine	0.000524	0.0141	1.3	14882	90	8523	67
GO:0043687	post-translational protein modification	0.000534	0.0143	1.21	14882	185	8523	128
GO:0030330	DNA damage response, signal transduction by p53 class mediator	0.000542	0.0145	1.31	14882	84	8523	63
GO:0006914	autophagy	0.000553	0.0148	1.32	14882	78	8523	59
GO:0007059	chromosome segregation	0.000553	0.0147	1.32	14882	78	8523	59
GO:0009896	positive regulation of catabolic process	0.000556	0.0148	1.23	14882	152	8523	107
GO:0042558	pteridine-containing compound metabolic process	0.000565	0.015	1.51	14882	30	8523	26
GO:0009411	response to UV	0.000595	0.0157	1.28	14882	104	8523	76
GO:0000959	mitochondrial RNA metabolic process	0.00063	0.0166	1.65	14882	18	8523	17
GO:0001510	RNA methylation	0.00063	0.0166	1.65	14882	18	8523	17
GO:0035556	intracellular signal transduction	0.000648	0.017	1.07	14882	1277	8523	786
GO:0042176	regulation of protein catabolic process	0.000649	0.017	1.22	14882	165	8523	115
GO:2001252	positive regulation of chromosome organization	0.000655	0.0171	1.38	14882	53	8523	42
GO:0032508	DNA duplex unwinding	0.000665	0.0173	1.44	14882	40	8523	33
GO:0006635	fatty acid beta-oxidation	0.000665	0.0173	1.44	14882	40	8523	33
GO:0000289	nuclear-transcribed mRNA poly(A) tail shortening	0.000685	0.0178	1.59	14882	22	8523	20
GO:0010390	histone monoubiquitination	0.000685	0.0178	1.59	14882	22	8523	20
GO:0043984	histone H4-K16 acetylation	0.00071	0.0184	1.75	14882	13	8523	13
GO:0007020	microtubule nucleation	0.00071	0.0183	1.75	14882	13	8523	13
GO:0007031	peroxisome organization	0.00071	0.0183	1.75	14882	13	8523	13
GO:0097190	apoptotic signaling pathway	0.000729	0.0187	1.16	14882	287	8523	191
GO:0000910	cytokinesis	0.000745	0.0191	1.32	14882	74	8523	56
GO:0006661	phosphatidylinositol biosynthetic process	0.000745	0.0191	1.32	14882	74	8523	56
GO:0018105	peptidyl-serine phosphorylation	0.000746	0.0191	1.34	14882	68	8523	52
GO:0031401	positive regulation of protein modification process	0.000774	0.0197	1.1	14882	724	8523	456
GO:0051338	regulation of transferase activity	0.000808	0.0206	1.11	14882	646	8523	409
GO:0006487	protein N-linked glycosylation	0.000825	0.0209	1.28	14882	97	8523	71
GO:0008156	negative regulation of DNA replication	0.000848	0.0215	1.46	14882	36	8523	30
GO:0065002	intracellular protein transmembrane transport	0.000863	0.0218	1.51	14882	29	8523	25
GO:0033365	protein localization to organelle	0.000878	0.0222	1.29	14882	91	8523	67
GO:0016311	dephosphorylation	0.000915	0.023	1.2	14882	185	8523	127
GO:2001022	positive regulation of response to DNA damage stimulus	0.000917	0.023	1.38	14882	52	8523	41
GO:0009893	positive regulation of metabolic process	0.000972	0.0244	1.06	14882	1994	8523	1206
GO:0019439	aromatic compound catabolic process	0.000997	0.0249	1.11	14882	609	8523	386

## Sheet: Cluster 4
GO Term	Description	P-value	FDR q-value	Enrichment	N	B	n	b
GO:0006614	SRP-dependent cotranslational protein targeting to membrane	1.83e-97	2.18e-93	21.13	14882	97	581	80
GO:0045047	protein targeting to ER	9.62e-97	5.74e-93	20.91	14882	98	581	80
GO:0006613	cotranslational protein targeting to membrane	4.84e-96	1.93e-92	20.7	14882	99	581	80
GO:0072599	establishment of protein localization to endoplasmic reticulum	4.84e-96	1.44e-92	20.7	14882	99	581	80
GO:0019083	viral transcription	3.94e-95	9.4e-92	24.23	14882	74	581	70
GO:0006414	translational elongation	2.22e-94	4.41e-91	22.08	14882	87	581	75
GO:0006415	translational termination	6.99e-93	1.19e-89	23.59	14882	76	581	70
GO:0006413	translational initiation	1.19e-89	1.78e-86	19.09	14882	106	581	79
GO:0006612	protein targeting to membrane	1.43e-85	1.9e-82	15.89	14882	137	581	85
GO:0043624	cellular protein complex disassembly	1.96e-84	2.33e-81	20.05	14882	92	581	72
GO:0019058	viral life cycle	2e-82	2.17e-79	18.58	14882	102	581	74
GO:0043241	protein complex disassembly	2.06e-78	2.05e-75	17.23	14882	110	581	74
GO:0000184	nuclear-transcribed mRNA catabolic process, nonsense-mediated decay	1.8e-75	1.65e-72	17.32	14882	105	581	71
GO:0006412	translation	2.03e-75	1.73e-72	10.83	14882	227	581	96
GO:0032984	macromolecular complex disassembly	2.49e-75	1.98e-72	16.2	14882	117	581	74
GO:0090150	establishment of protein localization to membrane	2.29e-74	1.71e-71	12.12	14882	186	581	88
GO:0022411	cellular component disassembly	1.22e-69	8.56e-67	8.71	14882	303	581	103
GO:0006605	protein targeting	7.53e-65	4.99e-62	9.57	14882	241	581	90
GO:0072594	establishment of protein localization to organelle	9.67e-64	6.07e-61	9.33	14882	247	581	90
GO:0000956	nuclear-transcribed mRNA catabolic process	2.17e-59	1.29e-56	11.47	14882	163	581	73
GO:0006402	mRNA catabolic process	1.29e-58	7.31e-56	11.02	14882	172	581	74
GO:0006401	RNA catabolic process	8.21e-54	4.45e-51	9.72	14882	195	581	74
GO:0006886	intracellular protein transport	3.28e-50	1.7e-47	5.34	14882	528	581	110
GO:0016032	viral process	8.26e-49	4.1e-46	5.23	14882	534	581	109
GO:0044403	symbiosis, encompassing mutualism through parasitism	8.26e-49	3.94e-46	5.23	14882	534	581	109
GO:0071822	protein complex subunit organization	9.43e-49	4.32e-46	3.76	14882	1021	581	150
GO:0044764	multi-organism cellular process	2.18e-48	9.61e-46	5.18	14882	539	581	109
GO:1902582	single-organism intracellular transport	7.33e-48	3.12e-45	4.25	14882	783	581	130
GO:0051649	establishment of localization in cell	8.29e-48	3.41e-45	3.34	14882	1288	581	168
GO:0044419	interspecies interaction between organisms	2.07e-46	8.23e-44	4.81	14882	596	581	112
GO:0016482	cytoplasmic transport	1.4e-45	5.37e-43	5.17	14882	510	581	103
GO:0010467	gene expression	1.05e-44	3.9e-42	4.63	14882	619	581	112
GO:0043933	macromolecular complex subunit organization	1.9e-44	6.85e-42	3.38	14882	1173	581	155
GO:0046907	intracellular transport	3.89e-42	1.37e-39	3.61	14882	971	581	137
GO:0051704	multi-organism process	2.31e-41	7.86e-39	3.56	14882	986	581	137
GO:0044699	single-organism process	5.9e-41	1.96e-38	1.42	14882	8863	581	492
GO:0044763	single-organism cellular process	7.19e-41	2.32e-38	1.53	14882	7449	581	445
GO:0016043	cellular component organization	1.18e-38	3.69e-36	2.03	14882	3477	581	276
GO:0015031	protein transport	1.39e-38	4.25e-36	3.52	14882	946	581	130
GO:0045184	establishment of protein localization	3.76e-38	1.12e-35	3.42	14882	996	581	133
GO:0071840	cellular component organization or biogenesis	5.86e-38	1.7e-35	2.02	14882	3506	581	276
GO:0034655	nucleobase-containing compound catabolic process	5.6e-37	1.59e-34	4.4	14882	570	581	98
GO:0044765	single-organism transport	8.98e-37	2.49e-34	2.44	14882	2112	581	201
GO:0044270	cellular nitrogen compound catabolic process	1e-36	2.71e-34	4.25	14882	609	581	101
GO:0009056	catabolic process	1.38e-36	3.65e-34	2.75	14882	1576	581	169
GO:0046700	heterocycle catabolic process	4.94e-36	1.28e-33	4.21	14882	608	581	100
GO:0019439	aromatic compound catabolic process	5.71e-36	1.45e-33	4.21	14882	609	581	100
GO:1901361	organic cyclic compound catabolic process	5.1e-34	1.27e-31	4	14882	641	581	100
GO:0006810	transport	4.4e-32	1.07e-29	2.13	14882	2671	581	222
GO:0016071	mRNA metabolic process	7.87e-32	1.88e-29	4.24	14882	532	581	88
GO:0051234	establishment of localization	5.42e-31	1.27e-28	2.09	14882	2735	581	223
GO:0044265	cellular macromolecule catabolic process	3.16e-30	7.25e-28	3.92	14882	595	581	91
GO:0009987	cellular process	1.05e-29	2.36e-27	1.26	14882	10716	581	527
GO:0044248	cellular catabolic process	1.18e-29	2.61e-27	2.77	14882	1276	581	138
GO:0071702	organic substance transport	1.82e-28	3.94e-26	2.6	14882	1440	581	146
GO:1901575	organic substance catabolic process	1.82e-26	3.89e-24	2.55	14882	1404	581	140
GO:0009057	macromolecule catabolic process	7.29e-26	1.52e-23	3.37	14882	706	581	93
GO:0008150	biological_process	1.76e-25	3.62e-23	1.15	14882	12631	581	567
GO:0042221	response to chemical	8.31e-25	1.68e-22	2.08	14882	2305	581	187
GO:0030198	extracellular matrix organization	1.94e-24	3.85e-22	4.74	14882	324	581	60
GO:0019538	protein metabolic process	2.14e-24	4.18e-22	1.95	14882	2713	581	207
GO:0043062	extracellular structure organization	2.29e-24	4.41e-22	4.73	14882	325	581	60
GO:0044267	cellular protein metabolic process	2.52e-23	4.77e-21	2.04	14882	2294	581	183
GO:0010033	response to organic substance	3.24e-21	6.04e-19	2.14	14882	1842	581	154
GO:0008152	metabolic process	5.44e-20	9.98e-18	1.37	14882	7305	581	392
GO:0070887	cellular response to chemical stimulus	6.04e-19	1.09e-16	2.19	14882	1556	581	133
GO:0044281	small molecule metabolic process	3.7e-18	6.58e-16	1.96	14882	2076	581	159
GO:0042981	regulation of apoptotic process	5.27e-18	9.25e-16	2.43	14882	1107	581	105
GO:0044237	cellular metabolic process	9.42e-18	1.63e-15	1.38	14882	6722	581	363
GO:0043067	regulation of programmed cell death	1.07e-17	1.83e-15	2.41	14882	1118	581	105
GO:0010941	regulation of cell death	1.59e-17	2.68e-15	2.37	14882	1158	581	107
GO:0009058	biosynthetic process	2.53e-16	4.18e-14	1.65	14882	3373	581	217
GO:1901576	organic substance biosynthetic process	2.79e-16	4.56e-14	1.66	14882	3311	581	214
GO:0048519	negative regulation of biological process	4.63e-16	7.46e-14	1.69	14882	3047	581	201
GO:0006950	response to stress	5.21e-16	8.29e-14	1.87	14882	2168	581	158
GO:0055114	oxidation-reduction process	1.7e-15	2.66e-13	3.28	14882	445	581	57
GO:0071704	organic substance metabolic process	2.12e-15	3.29e-13	1.35	14882	6867	581	361
GO:0010035	response to inorganic substance	2.97e-15	4.54e-13	3.84	14882	307	581	46
GO:0043066	negative regulation of apoptotic process	3.22e-15	4.87e-13	2.95	14882	565	581	65
GO:0032502	developmental process	4.74e-15	7.06e-13	1.59	14882	3614	581	224
GO:0043069	negative regulation of programmed cell death	6.38e-15	9.39e-13	2.91	14882	573	581	65
GO:0044710	single-organism metabolic process	8.74e-15	1.27e-12	1.61	14882	3413	581	214
GO:0048523	negative regulation of cellular process	8.95e-15	1.29e-12	1.7	14882	2792	581	185
GO:0044767	single-organism developmental process	9.78e-15	1.39e-12	1.62	14882	3264	581	207
GO:0060548	negative regulation of cell death	1.88e-14	2.64e-12	2.81	14882	601	581	66
GO:0006091	generation of precursor metabolites and energy	4.03e-14	5.58e-12	3.65	14882	316	581	45
GO:0050896	response to stimulus	4.17e-14	5.72e-12	1.42	14882	5236	581	291
GO:0065008	regulation of biological quality	1.76e-13	2.38e-11	1.79	14882	2113	581	148
GO:0044238	primary metabolic process	2.13e-13	2.86e-11	1.33	14882	6637	581	345
GO:1901700	response to oxygen-containing compound	2.19e-13	2.9e-11	2.3	14882	959	581	86
GO:0002576	platelet degranulation	2.22e-13	2.91e-11	7.47	14882	72	581	21
GO:0044249	cellular biosynthetic process	7.09e-13	9.19e-11	1.58	14882	3202	581	198
GO:0007568	aging	1.23e-12	1.58e-10	4.69	14882	164	581	30
GO:0006979	response to oxidative stress	1.31e-12	1.67e-10	3.87	14882	245	581	37
GO:0071310	cellular response to organic substance	1.76e-12	2.22e-10	2.02	14882	1319	581	104
GO:0042542	response to hydrogen peroxide	2.82e-12	3.5e-10	6.64	14882	81	581	21
GO:0009719	response to endogenous stimulus	2.96e-12	3.64e-10	2.18	14882	1023	581	87
GO:0000302	response to reactive oxygen species	3.2e-12	3.9e-10	5.43	14882	118	581	25
GO:0022617	extracellular matrix disassembly	3.9e-12	4.7e-10	5.89	14882	100	581	23
GO:0006928	cellular component movement	7.01e-12	8.37e-10	2.12	14882	1075	581	89
GO:0022613	ribonucleoprotein complex biogenesis	7.88e-12	9.3e-10	8.22	14882	53	581	17
GO:0009725	response to hormone	3e-11	3.5e-09	2.53	14882	608	581	60
GO:0042127	regulation of cell proliferation	3.43e-11	3.97e-09	2.07	14882	1089	581	88
GO:0051246	regulation of protein metabolic process	3.51e-11	4.03e-09	1.84	14882	1597	581	115
GO:0044259	multicellular organismal macromolecule metabolic process	6.2e-11	7.04e-09	6.4	14882	76	581	19
GO:0014070	response to organic cyclic compound	1.26e-10	1.42e-08	2.59	14882	534	581	54
GO:0044236	multicellular organismal metabolic process	1.28e-10	1.43e-08	6.16	14882	79	581	19
GO:0032963	collagen metabolic process	1.54e-10	1.7e-08	6.49	14882	71	581	18
GO:0007599	hemostasis	1.87e-10	2.05e-08	2.83	14882	417	581	46
GO:0022607	cellular component assembly	1.98e-10	2.15e-08	1.91	14882	1313	581	98
GO:0010038	response to metal ion	2.98e-10	3.2e-08	3.69	14882	215	581	31
GO:0051128	regulation of cellular component organization	3.07e-10	3.27e-08	1.87	14882	1400	581	102
GO:0050817	coagulation	4.11e-10	4.34e-08	2.8	14882	412	581	45
GO:0007596	blood coagulation	4.11e-10	4.3e-08	2.8	14882	412	581	45
GO:0048518	positive regulation of biological process	4.81e-10	4.99e-08	1.47	14882	3477	581	200
GO:0048856	anatomical structure development	4.88e-10	5.02e-08	1.64	14882	2217	581	142
GO:0065003	macromolecular complex assembly	5.35e-10	5.45e-08	2.12	14882	894	581	74
GO:0032268	regulation of cellular protein metabolic process	6.06e-10	6.13e-08	1.89	14882	1302	581	96
GO:0030168	platelet activation	7.07e-10	7.08e-08	3.88	14882	185	581	28
GO:0044085	cellular component biogenesis	8.18e-10	8.13e-08	5.91	14882	78	581	18
GO:0050878	regulation of body fluid levels	8.18e-10	8.07e-08	2.57	14882	498	581	50
GO:0050793	regulation of developmental process	9.8e-10	9.58e-08	1.82	14882	1449	581	103
GO:0044712	single-organism catabolic process	1.03e-09	1e-07	2.13	14882	854	581	71
GO:0044711	single-organism biosynthetic process	1.24e-09	1.19e-07	2.04	14882	965	581	77
GO:0006461	protein complex assembly	1.4e-09	1.34e-07	2.21	14882	755	581	65
GO:0051716	cellular response to stimulus	1.44e-09	1.36e-07	1.4	14882	4163	581	228
GO:0001525	angiogenesis	1.62e-09	1.52e-07	3.54	14882	217	581	30
GO:0048545	response to steroid hormone	1.7e-09	1.58e-07	3.29	14882	257	581	33
GO:0070482	response to oxygen levels	2.02e-09	1.87e-07	3.51	14882	219	581	30
GO:0042274	ribosomal small subunit biogenesis	2.22e-09	2.04e-07	17.08	14882	12	581	8
GO:0048522	positive regulation of cellular process	2.25e-09	2.05e-07	1.49	14882	3112	581	181
GO:0002376	immune system process	3.54e-09	3.2e-07	1.82	14882	1366	581	97
GO:0009605	response to external stimulus	3.76e-09	3.38e-07	1.97	14882	1026	581	79
GO:0034645	cellular macromolecule biosynthetic process	3.83e-09	3.41e-07	1.59	14882	2306	581	143
GO:0034599	cellular response to oxidative stress	4.34e-09	3.83e-07	4.6	14882	117	581	21
GO:0051259	protein oligomerization	4.67e-09	4.09e-07	2.93	14882	324	581	37
GO:0072593	reactive oxygen species metabolic process	5.29e-09	4.61e-07	6.03	14882	68	581	16
GO:0097305	response to alcohol	6.01e-09	5.2e-07	3.44	14882	216	581	29
GO:2000379	positive regulation of reactive oxygen species metabolic process	8.12e-09	6.97e-07	9.39	14882	30	581	11
GO:0009059	macromolecule biosynthetic process	1.01e-08	8.6e-07	1.54	14882	2490	581	150
GO:0034614	cellular response to reactive oxygen species	1.03e-08	8.74e-07	5.77	14882	71	581	16
GO:0007584	response to nutrient	1.04e-08	8.75e-07	4.21	14882	134	581	22
GO:0033993	response to lipid	1.06e-08	8.83e-07	2.41	14882	521	581	49
GO:0022904	respiratory electron transport chain	1.13e-08	9.38e-07	5.07	14882	91	581	18
GO:0097485	neuron projection guidance	1.22e-08	1.01e-06	2.87	14882	321	581	36
GO:0007411	axon guidance	1.22e-08	9.99e-07	2.87	14882	321	581	36
GO:0010810	regulation of cell-substrate adhesion	1.28e-08	1.04e-06	4.34	14882	124	581	21
GO:2001233	regulation of apoptotic signaling pathway	1.28e-08	1.03e-06	2.92	14882	307	581	35
GO:0030574	collagen catabolic process	1.34e-08	1.07e-06	6.1	14882	63	581	15
GO:0051270	regulation of cellular component movement	1.4e-08	1.12e-06	2.44	14882	493	581	47
GO:0001101	response to acid	1.6e-08	1.27e-06	3.22	14882	239	581	30
GO:0022900	electron transport chain	1.62e-08	1.27e-06	4.96	14882	93	581	18
GO:0009991	response to extracellular stimulus	1.95e-08	1.52e-06	3.19	14882	241	581	30
GO:0030334	regulation of cell migration	2.08e-08	1.61e-06	2.53	14882	435	581	43
GO:0044243	multicellular organismal catabolic process	2.64e-08	2.03e-06	5.82	14882	66	581	15
GO:0043627	response to estrogen	3.02e-08	2.31e-06	4.14	14882	130	581	21
GO:0006006	glucose metabolic process	3.02e-08	2.29e-06	4.14	14882	130	581	21
GO:0002479	antigen processing and presentation of exogenous peptide antigen via MHC class I, TAP-dependent	3.29e-08	2.48e-06	5.73	14882	67	581	15
GO:0042743	hydrogen peroxide metabolic process	3.52e-08	2.64e-06	9.49	14882	27	581	10
GO:2000145	regulation of cell motility	3.76e-08	2.8e-06	2.45	14882	460	581	44
GO:0055076	transition metal ion homeostasis	3.82e-08	2.83e-06	4.7	14882	98	581	18
GO:0010608	posttranscriptional regulation of gene expression	4.19e-08	3.08e-06	2.65	14882	367	581	38
GO:0030155	regulation of cell adhesion	4.91e-08	3.59e-06	2.88	14882	294	581	33
GO:0036293	response to decreased oxygen levels	5.62e-08	4.09e-06	3.28	14882	211	581	27
GO:0048646	anatomical structure formation involved in morphogenesis	5.64e-08	4.08e-06	2.24	14882	583	581	51
GO:0002474	antigen processing and presentation of peptide antigen via MHC class I	5.93e-08	4.26e-06	4.84	14882	90	581	17
GO:0051129	negative regulation of cellular component organization	6.18e-08	4.41e-06	2.57	14882	388	581	39
GO:0040012	regulation of locomotion	6.29e-08	4.46e-06	2.35	14882	501	581	46
GO:0046686	response to cadmium ion	7.22e-08	5.09e-06	7.83	14882	36	581	11
GO:0042590	antigen processing and presentation of exogenous peptide antigen via MHC class I	7.52e-08	5.28e-06	5.41	14882	71	581	15
GO:2001234	negative regulation of apoptotic signaling pathway	7.54e-08	5.26e-06	3.78	14882	149	581	22
GO:0051248	negative regulation of protein metabolic process	7.97e-08	5.52e-06	2.33	14882	505	581	46
GO:0032879	regulation of localization	9.19e-08	6.34e-06	1.71	14882	1438	581	96
GO:0030199	collagen fibril organization	9.91e-08	6.79e-06	7.62	14882	37	581	11
GO:0032940	secretion by cell	1.08e-07	7.35e-06	2.68	14882	334	581	35
GO:1901701	cellular response to oxygen-containing compound	1.09e-07	7.37e-06	2.22	14882	578	581	50
GO:0001775	cell activation	1.14e-07	7.71e-06	2.36	14882	478	581	44
GO:0006364	rRNA processing	1.15e-07	7.74e-06	4.39	14882	105	581	18
GO:0009628	response to abiotic stimulus	1.18e-07	7.86e-06	1.99	14882	810	581	63
GO:0046916	cellular transition metal ion homeostasis	1.35e-07	8.92e-06	5.19	14882	74	581	15
GO:0002478	antigen processing and presentation of exogenous peptide antigen	1.37e-07	9.04e-06	3.66	14882	154	581	22
GO:0001666	response to hypoxia	1.44e-07	9.46e-06	3.22	14882	207	581	26
GO:0006629	lipid metabolic process	1.44e-07	9.41e-06	1.92	14882	907	581	68
GO:0031667	response to nutrient levels	1.48e-07	9.57e-06	3.13	14882	221	581	27
GO:0005996	monosaccharide metabolic process	1.57e-07	1.01e-05	3.4	14882	181	581	24
GO:0048583	regulation of response to stimulus	1.58e-07	1.01e-05	1.51	14882	2378	581	140
GO:0006457	protein folding	1.93e-07	1.23e-05	3.36	14882	183	581	24
GO:0019884	antigen processing and presentation of exogenous antigen	1.94e-07	1.23e-05	3.59	14882	157	581	22
GO:0065009	regulation of molecular function	2.16e-07	1.36e-05	1.58	14882	1898	581	117
GO:0016072	rRNA metabolic process	2.76e-07	1.73e-05	4.15	14882	111	581	18
GO:0032355	response to estradiol	2.79e-07	1.74e-05	4.93	14882	78	581	15
GO:0032269	negative regulation of cellular protein metabolic process	2.88e-07	1.79e-05	2.37	14882	444	581	41
GO:0043170	macromolecule metabolic process	2.9e-07	1.79e-05	1.28	14882	5402	581	269
GO:0042493	response to drug	2.96e-07	1.82e-05	2.71	14882	302	581	32
GO:0051239	regulation of multicellular organismal process	3.15e-07	1.93e-05	1.61	14882	1723	581	108
GO:0022603	regulation of anatomical structure morphogenesis	3.17e-07	1.93e-05	2.12	14882	616	581	51
GO:2000377	regulation of reactive oxygen species metabolic process	3.32e-07	2.01e-05	5.64	14882	59	581	13
GO:0065007	biological regulation	3.37e-07	2.03e-05	1.19	14882	7950	581	369
GO:0044093	positive regulation of molecular function	3.5e-07	2.1e-05	1.8	14882	1082	581	76
GO:0046903	secretion	4.09e-07	2.44e-05	2.4	14882	417	581	39
GO:1902600	hydrogen ion transmembrane transport	4.09e-07	2.43e-05	5.55	14882	60	581	13
GO:0050789	regulation of biological process	4.17e-07	2.46e-05	1.2	14882	7544	581	353
GO:0046364	monosaccharide biosynthetic process	4.41e-07	2.59e-05	6.03	14882	51	581	12
GO:0032787	monocarboxylic acid metabolic process	4.42e-07	2.58e-05	2.53	14882	354	581	35
GO:1901362	organic cyclic compound biosynthetic process	5.07e-07	2.95e-05	1.48	14882	2425	581	140
GO:0044707	single-multicellular organism process	5.09e-07	2.95e-05	1.47	14882	2469	581	142
GO:0048002	antigen processing and presentation of peptide antigen	5.77e-07	3.33e-05	3.37	14882	167	581	22
GO:0008285	negative regulation of cell proliferation	5.95e-07	3.41e-05	2.22	14882	507	581	44
GO:0019725	cellular homeostasis	6.8e-07	3.88e-05	2.32	14882	442	581	40
GO:0042325	regulation of phosphorylation	7.32e-07	4.16e-05	1.83	14882	967	581	69
GO:0080134	regulation of response to stress	7.91e-07	4.47e-05	1.95	14882	762	581	58
GO:0010811	positive regulation of cell-substrate adhesion	8.57e-07	4.82e-05	4.85	14882	74	581	14
GO:0051291	protein heterooligomerization	8.57e-07	4.8e-05	4.85	14882	74	581	14
GO:0023057	negative regulation of signaling	8.99e-07	5.01e-05	1.94	14882	765	581	58
GO:0008283	cell proliferation	9.6e-07	5.33e-05	2.18	14882	516	581	44
GO:0048585	negative regulation of response to stimulus	9.62e-07	5.31e-05	1.88	14882	860	581	63
GO:0051094	positive regulation of developmental process	9.94e-07	5.47e-05	1.99	14882	694	581	54
GO:0044092	negative regulation of molecular function	1.03e-06	5.63e-05	1.98	14882	713	581	55
GO:0009968	negative regulation of signal transduction	1.06e-06	5.77e-05	1.96	14882	732	581	56
GO:0044255	cellular lipid metabolic process	1.07e-06	5.82e-05	1.97	14882	714	581	55
GO:0010648	negative regulation of cell communication	1.11e-06	5.98e-05	1.93	14882	770	581	58
GO:0050790	regulation of catalytic activity	1.12e-06	6.04e-05	1.61	14882	1539	581	97
GO:0051241	negative regulation of multicellular organismal process	1.2e-06	6.44e-05	2.59	14882	306	581	31
GO:0052547	regulation of peptidase activity	1.28e-06	6.82e-05	2.75	14882	261	581	28
GO:0043085	positive regulation of catalytic activity	1.32e-06	6.98e-05	1.85	14882	887	581	64
GO:0019752	carboxylic acid metabolic process	1.35e-06	7.14e-05	1.97	14882	701	581	54
GO:0032501	multicellular organismal process	1.36e-06	7.14e-05	1.45	14882	2511	581	142
GO:0010243	response to organonitrogen compound	1.48e-06	7.75e-05	2.09	14882	577	581	47
GO:0019318	hexose metabolic process	1.5e-06	7.84e-05	3.3	14882	163	581	21
GO:0016051	carbohydrate biosynthetic process	1.54e-06	7.97e-05	3.89	14882	112	581	17
GO:0006952	defense response	1.59e-06	8.19e-05	1.83	14882	911	581	65
GO:0044723	single-organism carbohydrate metabolic process	1.66e-06	8.53e-05	2.19	14882	492	581	42
GO:0043200	response to amino acid	1.67e-06	8.53e-05	4.6	14882	78	581	14
GO:0030029	actin filament-based process	1.73e-06	8.83e-05	2.71	14882	265	581	28
GO:0019882	antigen processing and presentation	1.74e-06	8.84e-05	3.07	14882	192	581	23
GO:0044271	cellular nitrogen compound biosynthetic process	1.76e-06	8.91e-05	1.46	14882	2368	581	135
GO:0070301	cellular response to hydrogen peroxide	1.77e-06	8.92e-05	5.87	14882	48	581	11
GO:0007566	embryo implantation	1.85e-06	9.26e-05	7.44	14882	31	581	9
GO:2000026	regulation of multicellular organismal development	1.97e-06	9.81e-05	1.74	14882	1092	581	74
GO:0008284	positive regulation of cell proliferation	1.99e-06	9.88e-05	2.05	14882	601	581	48
GO:0042592	homeostatic process	2.01e-06	9.93e-05	1.86	14882	841	581	61
GO:0009966	regulation of signal transduction	2.15e-06	0.000106	1.54	14882	1814	581	109
GO:0009892	negative regulation of metabolic process	2.2e-06	0.000108	1.62	14882	1459	581	92
GO:0019322	pentose biosynthetic process	2.3e-06	0.000112	25.61	14882	4	581	4
GO:0006417	regulation of translation	2.31e-06	0.000113	2.86	14882	224	581	25
GO:0045087	innate immune response	2.52e-06	0.000122	2.11	14882	535	581	44
GO:0006807	nitrogen compound metabolic process	2.52e-06	0.000122	1.3	14882	4267	581	217
GO:0006740	NADPH regeneration	2.61e-06	0.000125	12.81	14882	12	581	6
GO:0042273	ribosomal large subunit biogenesis	2.61e-06	0.000125	12.81	14882	12	581	6
GO:0015992	proton transport	2.63e-06	0.000125	4.76	14882	70	581	13
GO:0030162	regulation of proteolysis	2.65e-06	0.000126	2.38	14882	366	581	34
GO:0009653	anatomical structure morphogenesis	2.7e-06	0.000128	1.74	14882	1062	581	72
GO:1902531	regulation of intracellular signal transduction	2.89e-06	0.000136	1.73	14882	1064	581	72
GO:1901360	organic cyclic compound metabolic process	2.9e-06	0.000136	1.32	14882	3920	581	202
GO:0042744	hydrogen peroxide catabolic process	2.91e-06	0.000136	9.96	14882	18	581	7
GO:0035966	response to topologically incorrect protein	3.32e-06	0.000155	3.52	14882	131	581	18
GO:0033554	cellular response to stress	3.59e-06	0.000167	1.74	14882	1031	581	70
GO:1901698	response to nitrogen compound	3.59e-06	0.000166	2	14882	614	581	48
GO:0006818	hydrogen transport	3.65e-06	0.000168	4.62	14882	72	581	13
GO:0034097	response to cytokine	4.17e-06	0.000191	2.18	14882	458	581	39
GO:0016192	vesicle-mediated transport	4.23e-06	0.000193	1.93	14882	691	581	52
GO:0006739	NADP metabolic process	4.31e-06	0.000196	7.88	14882	26	581	8
GO:0048513	organ development	4.45e-06	0.000202	1.78	14882	920	581	64
GO:0034654	nucleobase-containing compound biosynthetic process	4.49e-06	0.000203	1.45	14882	2255	581	128
GO:1902175	regulation of intrinsic apoptotic signaling pathway in response to oxidative stress	4.68e-06	0.000211	11.82	14882	13	581	6
GO:0006986	response to unfolded protein	5.72e-06	0.000257	3.54	14882	123	581	17
GO:0042327	positive regulation of phosphorylation	6.52e-06	0.000291	1.94	14882	646	581	49
GO:0051247	positive regulation of protein metabolic process	6.53e-06	0.00029	1.78	14882	892	581	62
GO:0006641	triglyceride metabolic process	6.82e-06	0.000302	4.38	14882	76	581	13
GO:0002682	regulation of immune system process	7.02e-06	0.00031	1.76	14882	933	581	64
GO:0043086	negative regulation of catalytic activity	7.45e-06	0.000328	2.02	14882	558	581	44
GO:0034641	cellular nitrogen compound metabolic process	7.74e-06	0.000339	1.31	14882	3904	581	199
GO:0055072	iron ion homeostasis	7.91e-06	0.000346	4.32	14882	77	581	13
GO:0030100	regulation of endocytosis	7.96e-06	0.000346	3.46	14882	126	581	17
GO:0061077	chaperone-mediated protein folding	8e-06	0.000347	7.32	14882	28	581	8
GO:0050818	regulation of coagulation	8e-06	0.000346	4.66	14882	66	581	12
GO:0070613	regulation of protein processing	8.05e-06	0.000347	2.23	14882	402	581	35
GO:0001932	regulation of protein phosphorylation	8.5e-06	0.000365	1.82	14882	803	581	57
GO:0072524	pyridine-containing compound metabolic process	8.79e-06	0.000376	5.03	14882	56	581	11
GO:0060627	regulation of vesicle-mediated transport	9.37e-06	0.000399	2.71	14882	227	581	24
GO:0045785	positive regulation of cell adhesion	9.52e-06	0.000404	3.27	14882	141	581	18
GO:1902882	regulation of response to oxidative stress	9.61e-06	0.000407	8.54	14882	21	581	7
GO:1900407	regulation of cellular response to oxidative stress	9.61e-06	0.000405	8.54	14882	21	581	7
GO:0050794	regulation of cellular process	9.62e-06	0.000404	1.18	14882	7148	581	330
GO:0006878	cellular copper ion homeostasis	9.86e-06	0.000413	14.23	14882	9	581	5
GO:0070206	protein trimerization	1.07e-05	0.000445	7.07	14882	29	581	8
GO:0051272	positive regulation of cellular component movement	1.1e-05	0.000457	2.56	14882	260	581	26
GO:0000028	ribosomal small subunit assembly	1.11e-05	0.000462	20.49	14882	5	581	4
GO:0048584	positive regulation of response to stimulus	1.13e-05	0.000465	1.63	14882	1228	581	78
GO:0018130	heterocycle biosynthetic process	1.18e-05	0.000486	1.42	14882	2321	581	129
GO:0019438	aromatic compound biosynthetic process	1.18e-05	0.000485	1.42	14882	2321	581	129
GO:0045765	regulation of angiogenesis	1.18e-05	0.000484	3.1	14882	157	581	19
GO:2001242	regulation of intrinsic apoptotic signaling pathway	1.19e-05	0.000486	3.69	14882	104	581	15
GO:0006639	acylglycerol metabolic process	1.22e-05	0.000495	4.16	14882	80	581	13
GO:0008610	lipid biosynthetic process	1.22e-05	0.000493	2.16	14882	427	581	36
GO:0000904	cell morphogenesis involved in differentiation	1.23e-05	0.000496	3.5	14882	117	581	16
GO:0010562	positive regulation of phosphorus metabolic process	1.24e-05	0.000499	1.86	14882	718	581	52
GO:0045937	positive regulation of phosphate metabolic process	1.24e-05	0.000498	1.86	14882	718	581	52
GO:0009893	positive regulation of metabolic process	1.26e-05	0.000502	1.46	14882	1994	581	114
GO:0032270	positive regulation of cellular protein metabolic process	1.27e-05	0.000505	1.79	14882	814	581	57
GO:0035338	long-chain fatty-acyl-CoA biosynthetic process	1.28e-05	0.000506	10.25	14882	15	581	6
GO:0006638	neutral lipid metabolic process	1.4e-05	0.000553	4.11	14882	81	581	13
GO:0071495	cellular response to endogenous stimulus	1.44e-05	0.000565	1.87	14882	684	581	50
GO:0071229	cellular response to acid	1.53e-05	0.000601	3.44	14882	119	581	16
GO:0010942	positive regulation of cell death	1.54e-05	0.000602	2.22	14882	380	581	33
GO:0010605	negative regulation of macromolecule metabolic process	1.63e-05	0.000635	1.58	14882	1344	581	83
GO:0051186	cofactor metabolic process	1.68e-05	0.000653	2.62	14882	235	581	24
GO:0030335	positive regulation of cell migration	1.73e-05	0.000671	2.55	14882	251	581	25
GO:0001934	positive regulation of protein phosphorylation	1.74e-05	0.000671	1.97	14882	559	581	43
GO:2001237	negative regulation of extrinsic apoptotic signaling pathway	1.84e-05	0.000707	4.01	14882	83	581	13
GO:0019362	pyridine nucleotide metabolic process	1.91e-05	0.000731	5.12	14882	50	581	10
GO:0046496	nicotinamide nucleotide metabolic process	1.91e-05	0.000729	5.12	14882	50	581	10
GO:0055070	copper ion homeostasis	1.91e-05	0.000727	12.81	14882	10	581	5
GO:0031325	positive regulation of cellular metabolic process	1.97e-05	0.000747	1.47	14882	1883	581	108
GO:0046949	fatty-acyl-CoA biosynthetic process	1.98e-05	0.000748	9.61	14882	16	581	6
GO:0006887	exocytosis	2.01e-05	0.00076	2.8	14882	192	581	21
GO:0034330	cell junction organization	2.21e-05	0.000833	2.97	14882	164	581	19
GO:0050730	regulation of peptidyl-tyrosine phosphorylation	2.25e-05	0.000843	3.07	14882	150	581	18
GO:0031324	negative regulation of cellular metabolic process	2.25e-05	0.000842	1.57	14882	1356	581	83
GO:0097190	apoptotic signaling pathway	2.26e-05	0.000844	2.41	14882	287	581	27
GO:0006096	glycolytic process	2.27e-05	0.000842	5.62	14882	41	581	9
GO:0052548	regulation of endopeptidase activity	2.27e-05	0.00084	2.51	14882	255	581	25
GO:1902532	negative regulation of intracellular signal transduction	2.28e-05	0.000842	2.46	14882	271	581	26
GO:0040008	regulation of growth	2.3e-05	0.000848	2.03	14882	493	581	39
GO:0031099	regeneration	2.39e-05	0.000877	3.92	14882	85	581	13
GO:0033559	unsaturated fatty acid metabolic process	2.39e-05	0.000875	3.92	14882	85	581	13
GO:2000147	positive regulation of cell motility	2.42e-05	0.000884	2.5	14882	256	581	25
GO:0035337	fatty-acyl-CoA metabolic process	2.58e-05	0.000939	7.47	14882	24	581	7
GO:0022610	biological adhesion	2.75e-05	0.000996	1.84	14882	682	581	49
GO:0043122	regulation of I-kappaB kinase/NF-kappaB signaling	2.75e-05	0.000993	2.74	14882	196	581	21
GO:0006749	glutathione metabolic process	2.78e-05	0.001	5.49	14882	42	581	9
GO:0043436	oxoacid metabolic process	2.83e-05	0.00102	1.77	14882	798	581	55
GO:2001243	negative regulation of intrinsic apoptotic signaling pathway	2.84e-05	0.00102	4.47	14882	63	581	11
GO:0034329	cell junction assembly	2.95e-05	0.00105	3.13	14882	139	581	17
GO:2001236	regulation of extrinsic apoptotic signaling pathway	2.95e-05	0.00105	3.13	14882	139	581	17
GO:0023051	regulation of signaling	3.2e-05	0.00113	1.43	14882	2036	581	114
GO:0008202	steroid metabolic process	3.2e-05	0.00113	2.72	14882	198	581	21
GO:0044724	single-organism carbohydrate catabolic process	3.27e-05	0.00115	3.59	14882	100	581	14
GO:0043068	positive regulation of programmed cell death	3.27e-05	0.00115	2.21	14882	360	581	31
GO:0006098	pentose-phosphate shunt	3.39e-05	0.00119	11.64	14882	11	581	5
GO:0019321	pentose metabolic process	3.39e-05	0.00118	11.64	14882	11	581	5
GO:0070208	protein heterotrimerization	3.39e-05	0.00118	11.64	14882	11	581	5
GO:0036109	alpha-linolenic acid metabolic process	3.39e-05	0.00118	11.64	14882	11	581	5
GO:0009888	tissue development	3.61e-05	0.00125	2.03	14882	467	581	37
GO:0016477	cell migration	3.62e-05	0.00125	1.93	14882	558	581	42
GO:0051049	regulation of transport	3.63e-05	0.00125	1.64	14882	1044	581	67
GO:1901342	regulation of vasculature development	3.67e-05	0.00126	2.86	14882	170	581	19
GO:1990267	response to transition metal nanoparticle	3.84e-05	0.00132	4.33	14882	65	581	11
GO:0032101	regulation of response to external stimulus	3.95e-05	0.00135	2.02	14882	469	581	37
GO:0032956	regulation of actin cytoskeleton organization	4e-05	0.00136	2.68	14882	201	581	21
GO:0010646	regulation of cell communication	4.31e-05	0.00146	1.42	14882	2050	581	114
GO:0043207	response to external biotic stimulus	4.32e-05	0.00146	2.04	14882	453	581	36
GO:0031399	regulation of protein modification process	4.36e-05	0.00147	1.64	14882	1030	581	66
GO:0006082	organic acid metabolic process	4.41e-05	0.00148	1.74	14882	811	581	55
GO:0007162	negative regulation of cell adhesion	4.57e-05	0.00154	3.48	14882	103	581	14
GO:0006081	cellular aldehyde metabolic process	4.76e-05	0.00159	5.85	14882	35	581	8
GO:0050819	negative regulation of coagulation	4.76e-05	0.00159	5.85	14882	35	581	8
GO:0070848	response to growth factor	4.88e-05	0.00163	1.96	14882	510	581	39
GO:0051260	protein homooligomerization	4.98e-05	0.00165	2.64	14882	204	581	21
GO:0032774	RNA biosynthetic process	4.99e-05	0.00165	1.42	14882	2057	581	114
GO:0007155	cell adhesion	5.17e-05	0.00171	1.81	14882	680	581	48
GO:0030003	cellular cation homeostasis	5.29e-05	0.00174	2.26	14882	318	581	28
GO:0055065	metal ion homeostasis	5.32e-05	0.00175	2.22	14882	335	581	29
GO:0006879	cellular iron ion homeostasis	5.35e-05	0.00175	4.57	14882	56	581	10
GO:0007569	cell aging	5.35e-05	0.00175	4.57	14882	56	581	10
GO:0009607	response to biotic stimulus	5.41e-05	0.00176	1.99	14882	476	581	37
GO:0045595	regulation of cell differentiation	5.52e-05	0.00179	1.63	14882	1038	581	66
GO:0050801	ion homeostasis	5.52e-05	0.00179	2.09	14882	405	581	33
GO:0040017	positive regulation of locomotion	5.53e-05	0.00179	2.38	14882	269	581	25
GO:0044260	cellular macromolecule metabolic process	5.56e-05	0.00179	1.23	14882	4989	581	239
GO:0001731	formation of translation preinitiation complex	5.62e-05	0.00181	10.67	14882	12	581	5
GO:0006982	response to lipid hydroperoxide	5.92e-05	0.0019	25.61	14882	3	581	3
GO:0019682	glyceraldehyde-3-phosphate metabolic process	5.92e-05	0.00189	25.61	14882	3	581	3
GO:0055086	nucleobase-containing small molecule metabolic process	5.96e-05	0.0019	1.87	14882	589	581	43
GO:0043542	endothelial cell migration	5.98e-05	0.0019	5.01	14882	46	581	9
GO:0001837	epithelial to mesenchymal transition	5.98e-05	0.0019	5.01	14882	46	581	9
GO:0043065	positive regulation of apoptotic process	6.19e-05	0.00196	2.16	14882	355	581	30
GO:0030036	actin cytoskeleton organization	6.33e-05	0.002	2.53	14882	223	581	22
GO:0019637	organophosphate metabolic process	6.38e-05	0.00201	1.7	14882	842	581	56
GO:1901214	regulation of neuron death	6.39e-05	0.00201	2.75	14882	177	581	19
GO:0050678	regulation of epithelial cell proliferation	6.61e-05	0.00207	2.59	14882	208	581	21
GO:0055080	cation homeostasis	6.73e-05	0.0021	2.12	14882	374	581	31
GO:0016052	carbohydrate catabolic process	7e-05	0.00218	3.35	14882	107	581	14
GO:0045454	cell redox homeostasis	7.15e-05	0.00222	4.9	14882	47	581	9
GO:0030855	epithelial cell differentiation	7.26e-05	0.00225	2.44	14882	241	581	23
GO:0048145	regulation of fibroblast proliferation	7.32e-05	0.00226	4.42	14882	58	581	10
GO:0010955	negative regulation of protein processing	7.32e-05	0.00225	4.42	14882	58	581	10
GO:0034622	cellular macromolecular complex assembly	7.41e-05	0.00228	2.03	14882	429	581	34
GO:0009117	nucleotide metabolic process	7.57e-05	0.00232	1.9	14882	539	581	40
GO:0051592	response to calcium ion	7.63e-05	0.00233	3.75	14882	82	581	12
GO:0006875	cellular metal ion homeostasis	8.08e-05	0.00247	2.28	14882	292	581	26
GO:0006446	regulation of translational initiation	8.51e-05	0.00259	4.34	14882	59	581	10
GO:0006873	cellular ion homeostasis	8.61e-05	0.00261	2.19	14882	327	581	28
GO:0006694	steroid biosynthetic process	8.82e-05	0.00267	3.47	14882	96	581	13
GO:1902806	regulation of cell cycle G1/S phase transition	8.87e-05	0.00268	3.12	14882	123	581	15
GO:2000045	regulation of G1/S transition of mitotic cell cycle	8.87e-05	0.00267	3.12	14882	123	581	15
GO:0046483	heterocycle metabolic process	9.18e-05	0.00276	1.27	14882	3722	581	185
GO:0051098	regulation of binding	9.32e-05	0.00279	2.67	14882	182	581	19
GO:0015980	energy derivation by oxidation of organic compounds	9.39e-05	0.00281	2.76	14882	167	581	18
GO:0010951	negative regulation of endopeptidase activity	9.61e-05	0.00287	2.97	14882	138	581	16
GO:0006753	nucleoside phosphate metabolic process	9.62e-05	0.00286	1.88	14882	545	581	40
GO:0010466	negative regulation of peptidase activity	0.000105	0.00311	2.95	14882	139	581	16
GO:0032970	regulation of actin filament-based process	0.000106	0.00315	2.5	14882	215	581	21
GO:0051093	negative regulation of developmental process	0.000111	0.00328	1.88	14882	530	581	39
GO:0071616	acyl-CoA biosynthetic process	0.000113	0.00334	7.32	14882	21	581	6
GO:0035336	long-chain fatty-acyl-CoA metabolic process	0.000113	0.00333	7.32	14882	21	581	6
GO:0035384	thioester biosynthetic process	0.000113	0.00332	7.32	14882	21	581	6
GO:1900046	regulation of hemostasis	0.000114	0.00333	4.2	14882	61	581	10
GO:0006733	oxidoreduction coenzyme metabolic process	0.000114	0.00332	4.2	14882	61	581	10
GO:0030193	regulation of blood coagulation	0.000114	0.00331	4.2	14882	61	581	10
GO:0033273	response to vitamin	0.000114	0.0033	4.2	14882	61	581	10
GO:0006139	nucleobase-containing compound metabolic process	0.000115	0.00334	1.28	14882	3571	581	178
GO:0051493	regulation of cytoskeleton organization	0.000119	0.00344	2.23	14882	299	581	26
GO:0051338	regulation of transferase activity	0.000121	0.00348	1.78	14882	646	581	45
GO:0008064	regulation of actin polymerization or depolymerization	0.000122	0.00349	3.36	14882	99	581	13
GO:0031401	positive regulation of protein modification process	0.000122	0.0035	1.73	14882	724	581	49
GO:0048870	cell motility	0.000122	0.0035	1.81	14882	608	581	43
GO:0009611	response to wounding	0.000127	0.00363	2	14882	423	581	33
GO:0071230	cellular response to amino acid stimulus	0.000131	0.00372	5.12	14882	40	581	8
GO:0071276	cellular response to cadmium ion	0.000133	0.00378	9.15	14882	14	581	5
GO:0036296	response to increased oxygen levels	0.000133	0.00377	9.15	14882	14	581	5
GO:0055093	response to hyperoxia	0.000133	0.00376	9.15	14882	14	581	5
GO:0030832	regulation of actin filament length	0.000135	0.0038	3.33	14882	100	581	13
GO:0071345	cellular response to cytokine stimulus	0.000137	0.00385	2.07	14882	371	581	30
GO:0045859	regulation of protein kinase activity	0.000137	0.00384	1.82	14882	592	581	42
GO:0071363	cellular response to growth factor stimulus	0.000137	0.00384	1.9	14882	498	581	37
GO:0006631	fatty acid metabolic process	0.000137	0.00383	2.4	14882	235	581	22
GO:0040011	locomotion	0.00014	0.0039	1.75	14882	689	581	47
GO:0031647	regulation of protein stability	0.00014	0.0039	3.15	14882	114	581	14
GO:0030490	maturation of SSU-rRNA	0.000142	0.00394	12.81	14882	8	581	4
GO:0005975	carbohydrate metabolic process	0.000144	0.00398	1.77	14882	651	581	45
GO:0050821	protein stabilization	0.000148	0.00408	3.76	14882	75	581	11
GO:0045597	positive regulation of cell differentiation	0.000149	0.00409	1.9	14882	500	581	37
GO:0006695	cholesterol biosynthetic process	0.000155	0.00425	5.78	14882	31	581	7
GO:0006094	gluconeogenesis	0.000157	0.00431	5	14882	41	581	8
GO:0044283	small molecule biosynthetic process	0.000159	0.00435	2.12	14882	339	581	28
GO:0006955	immune response	0.000162	0.00443	1.67	14882	812	581	53
GO:0071248	cellular response to metal ion	0.000167	0.00455	3.71	14882	76	581	11
GO:0000902	cell morphogenesis	0.000174	0.00472	2.72	14882	160	581	17
GO:1901564	organonitrogen compound metabolic process	0.000174	0.00471	1.52	14882	1268	581	75
GO:0051707	response to other organism	0.000182	0.00493	2.17	14882	307	581	26
GO:1901888	regulation of cell junction assembly	0.000187	0.00506	4.88	14882	42	581	8
GO:0021762	substantia nigra development	0.000187	0.00505	4.88	14882	42	581	8
GO:0090066	regulation of anatomical structure size	0.000189	0.00508	2.53	14882	192	581	19
GO:0043618	regulation of transcription from RNA polymerase II promoter in response to stress	0.000191	0.00513	5.6	14882	32	581	7
GO:2000811	negative regulation of anoikis	0.000193	0.00517	8.54	14882	15	581	5
GO:0006007	glucose catabolic process	0.000193	0.00516	8.54	14882	15	581	5
GO:0006732	coenzyme metabolic process	0.000197	0.00525	2.6	14882	177	581	18
GO:0043534	blood vessel endothelial cell migration	0.000197	0.00524	6.68	14882	23	581	6
GO:1902807	negative regulation of cell cycle G1/S phase transition	0.000211	0.0056	3.38	14882	91	581	12
GO:2000134	negative regulation of G1/S transition of mitotic cell cycle	0.000211	0.00559	3.38	14882	91	581	12
GO:0051604	protein maturation	0.000211	0.00558	2.59	14882	178	581	18
GO:0031400	negative regulation of protein modification process	0.000213	0.00562	2.08	14882	345	581	28
GO:0008219	cell death	0.000214	0.00561	1.67	14882	781	581	51
GO:0006112	energy reserve metabolic process	0.000215	0.00562	2.89	14882	133	581	15
GO:0043549	regulation of kinase activity	0.000216	0.00565	1.77	14882	624	581	43
GO:0006725	cellular aromatic compound metabolic process	0.00022	0.00574	1.26	14882	3732	581	183
GO:0034101	erythrocyte homeostasis	0.00023	0.00599	19.21	14882	4	581	3
GO:0071395	cellular response to jasmonic acid stimulus	0.00023	0.00598	19.21	14882	4	581	3
GO:0005997	xylulose metabolic process	0.00023	0.00596	19.21	14882	4	581	3
GO:0009753	response to jasmonic acid	0.00023	0.00595	19.21	14882	4	581	3
GO:0034470	ncRNA processing	0.000231	0.00596	2.5	14882	195	581	19
GO:0040013	negative regulation of locomotion	0.000234	0.00603	2.66	14882	164	581	17
GO:0016265	death	0.000234	0.00602	1.67	14882	784	581	51
GO:0008203	cholesterol metabolic process	0.000234	0.00601	3.34	14882	92	581	12
GO:0045428	regulation of nitric oxide biosynthetic process	0.000235	0.00601	5.43	14882	33	581	7
GO:1902176	negative regulation of intrinsic apoptotic signaling pathway in response to oxidative stress	0.000248	0.00633	11.38	14882	9	581	4
GO:0042176	regulation of protein catabolic process	0.000252	0.00641	2.64	14882	165	581	17
GO:0002433	immune response-regulating cell surface receptor signaling pathway involved in phagocytosis	0.000254	0.00645	3.82	14882	67	581	10
GO:0038096	Fc-gamma receptor signaling pathway involved in phagocytosis	0.000254	0.00644	3.82	14882	67	581	10
GO:0034284	response to monosaccharide	0.00026	0.00658	3.31	14882	93	581	12
GO:0002262	myeloid cell homeostasis	0.000272	0.00688	8	14882	16	581	5
GO:0055082	cellular chemical homeostasis	0.000272	0.00686	2.02	14882	368	581	29
GO:0032535	regulation of cellular component size	0.000274	0.0069	2.83	14882	136	581	15
GO:1902533	positive regulation of intracellular signal transduction	0.000282	0.00709	1.77	14882	593	581	41
GO:0051240	positive regulation of multicellular organismal process	0.000286	0.00717	1.85	14882	498	581	36
GO:0002431	Fc receptor mediated stimulatory signaling pathway	0.000287	0.00718	3.77	14882	68	581	10
GO:0038094	Fc-gamma receptor signaling pathway	0.000287	0.00717	3.77	14882	68	581	10
GO:0019319	hexose biosynthetic process	0.000309	0.00769	4.55	14882	45	581	8
GO:0030278	regulation of ossification	0.00032	0.00796	2.68	14882	153	581	16
GO:0031960	response to corticosteroid	0.000322	0.00798	3.05	14882	109	581	13
GO:0045806	negative regulation of endocytosis	0.000324	0.00801	6.15	14882	25	581	6
GO:0007165	signal transduction	0.000326	0.00804	1.27	14882	3332	581	165
GO:0006518	peptide metabolic process	0.00033	0.00814	3.44	14882	82	581	11
GO:0071241	cellular response to inorganic substance	0.00033	0.00813	3.44	14882	82	581	11
GO:0010631	epithelial cell migration	0.000334	0.00819	4.04	14882	57	581	9
GO:0045926	negative regulation of growth	0.000341	0.00834	2.49	14882	185	581	18
GO:0016126	sterol biosynthetic process	0.000346	0.00845	5.12	14882	35	581	7
GO:0048678	response to axon injury	0.000346	0.00843	5.12	14882	35	581	7
GO:0044087	regulation of cellular component biogenesis	0.000354	0.00861	1.96	14882	392	581	30
GO:0031032	actomyosin structure organization	0.000361	0.00878	4.45	14882	46	581	8
GO:0061041	regulation of wound healing	0.000368	0.00892	3.39	14882	83	581	11
GO:0009887	organ morphogenesis	0.000371	0.00897	2.04	14882	339	581	27
GO:0034694	response to prostaglandin	0.000373	0.00901	7.53	14882	17	581	5
GO:0042026	protein refolding	0.000373	0.00899	7.53	14882	17	581	5
GO:0043123	positive regulation of I-kappaB kinase/NF-kappaB signaling	0.000376	0.00905	2.74	14882	140	581	15
GO:0002684	positive regulation of immune system process	0.000384	0.00922	1.79	14882	544	581	38
GO:0050776	regulation of immune response	0.000384	0.00921	1.74	14882	602	581	41
GO:0008354	germ cell migration	0.0004	0.00956	10.25	14882	10	581	4
GO:0033194	response to hydroperoxide	0.0004	0.00954	10.25	14882	10	581	4
GO:0001895	retina homeostasis	0.000407	0.00969	5.91	14882	26	581	6
GO:1901654	response to ketone	0.000409	0.00971	3.35	14882	84	581	11
GO:0019216	regulation of lipid metabolic process	0.00041	0.00972	2.39	14882	204	581	19
GO:0042059	negative regulation of epidermal growth factor receptor signaling pathway	0.000415	0.00981	4.98	14882	36	581	7
GO:0051347	positive regulation of transferase activity	0.000421	0.00993	1.89	14882	433	581	32
GO:0046486	glycerolipid metabolic process	0.000434	0.0102	2.21	14882	255	581	22
GO:0071559	response to transforming growth factor beta	0.000438	0.0103	2.71	14882	142	581	15
GO:0009743	response to carbohydrate	0.000459	0.0108	2.95	14882	113	581	13
GO:0090068	positive regulation of cell cycle process	0.00047	0.011	2.43	14882	190	581	18
GO:0051271	negative regulation of cellular component movement	0.000472	0.011	2.69	14882	143	581	15
GO:0042060	wound healing	0.000494	0.0115	3.84	14882	60	581	9
GO:0043620	regulation of DNA-templated transcription in response to stress	0.000494	0.0115	4.85	14882	37	581	7
GO:1901185	negative regulation of ERBB signaling pathway	0.000494	0.0115	4.85	14882	37	581	7
GO:0019432	triglyceride biosynthetic process	0.000494	0.0115	4.85	14882	37	581	7
GO:0017038	protein import	0.000502	0.0116	3.28	14882	86	581	11
GO:0001503	ossification	0.000512	0.0118	3.07	14882	100	581	12
GO:0001667	ameboidal cell migration	0.000544	0.0125	2.9	14882	115	581	13
GO:0000462	maturation of SSU-rRNA from tricistronic rRNA transcript (SSU-rRNA, 5.8S rRNA, LSU-rRNA)	0.000558	0.0129	15.37	14882	5	581	3
GO:0010757	negative regulation of plasminogen activation	0.000558	0.0128	15.37	14882	5	581	3
GO:0001765	membrane raft assembly	0.000558	0.0128	15.37	14882	5	581	3
GO:0032964	collagen biosynthetic process	0.000558	0.0128	15.37	14882	5	581	3
GO:0033631	cell-cell adhesion mediated by integrin	0.000558	0.0128	15.37	14882	5	581	3
GO:0016125	sterol metabolic process	0.000561	0.0128	3.04	14882	101	581	12
GO:0046460	neutral lipid biosynthetic process	0.000586	0.0133	4.72	14882	38	581	7
GO:0046463	acylglycerol biosynthetic process	0.000586	0.0133	4.72	14882	38	581	7
GO:0043651	linoleic acid metabolic process	0.000609	0.0138	9.31	14882	11	581	4
GO:0071294	cellular response to zinc ion	0.000609	0.0138	9.31	14882	11	581	4
GO:0048008	platelet-derived growth factor receptor signaling pathway	0.000623	0.0141	5.49	14882	28	581	6
GO:0034976	response to endoplasmic reticulum stress	0.000646	0.0146	2.72	14882	132	581	14
GO:0006662	glycerol ether metabolic process	0.000657	0.0148	6.74	14882	19	581	5
GO:0018904	ether metabolic process	0.000657	0.0148	6.74	14882	19	581	5
GO:2000209	regulation of anoikis	0.000657	0.0147	6.74	14882	19	581	5
GO:0072661	protein targeting to plasma membrane	0.000657	0.0147	6.74	14882	19	581	5
GO:0019220	regulation of phosphate metabolic process	0.000669	0.0149	1.44	14882	1392	581	78
GO:0051336	regulation of hydrolase activity	0.000673	0.015	1.58	14882	841	581	52
GO:0031345	negative regulation of cell projection organization	0.000674	0.015	3.17	14882	89	581	11
GO:0070542	response to fatty acid	0.00069	0.0153	4.6	14882	39	581	7
GO:0035872	nucleotide-binding domain, leucine rich repeat containing receptor signaling pathway	0.00069	0.0153	4.6	14882	39	581	7
GO:0012501	programmed cell death	0.000709	0.0157	1.7	14882	601	581	40
GO:0042058	regulation of epidermal growth factor receptor signaling pathway	0.000713	0.0158	3.66	14882	63	581	9
GO:0038093	Fc receptor signaling pathway	0.000723	0.0159	2.34	14882	197	581	18
GO:0018279	protein N-linked glycosylation via asparagine	0.000741	0.0163	3.13	14882	90	581	11
GO:0045766	positive regulation of angiogenesis	0.000741	0.0163	3.13	14882	90	581	11
GO:0006458	'de novo' protein folding	0.000743	0.0163	4.02	14882	51	581	8
GO:0014910	regulation of smooth muscle cell migration	0.00076	0.0166	5.3	14882	29	581	6
GO:0031347	regulation of defense response	0.000771	0.0168	1.87	14882	411	581	30
GO:0016485	protein processing	0.000792	0.0173	2.47	14882	166	581	16
GO:0043603	cellular amide metabolic process	0.000809	0.0176	2.66	14882	135	581	14
GO:0032330	regulation of chondrocyte differentiation	0.000809	0.0176	4.48	14882	40	581	7
GO:0010812	negative regulation of cell-substrate adhesion	0.000809	0.0175	4.48	14882	40	581	7
GO:0018196	peptidyl-asparagine modification	0.000814	0.0176	3.1	14882	91	581	11
GO:0051174	regulation of phosphorus metabolic process	0.000824	0.0178	1.43	14882	1402	581	78
GO:0019222	regulation of metabolic process	0.000828	0.0179	1.2	14882	4651	581	217
GO:0098602	single organism cell adhesion	0.000828	0.0178	2.25	14882	216	581	19
GO:0006793	phosphorus metabolic process	0.000861	0.0185	1.39	14882	1580	581	86
GO:1902883	negative regulation of response to oxidative stress	0.000886	0.019	8.54	14882	12	581	4
GO:1900408	negative regulation of cellular response to oxidative stress	0.000886	0.019	8.54	14882	12	581	4
GO:0019068	virion assembly	0.000886	0.0189	8.54	14882	12	581	4
GO:0042776	mitochondrial ATP synthesis coupled proton transport	0.000886	0.0189	8.54	14882	12	581	4
GO:0033043	regulation of organelle organization	0.000889	0.0189	1.67	14882	628	581	41
GO:0001649	osteoblast differentiation	0.000899	0.0191	3.55	14882	65	581	9
GO:0002252	immune effector process	0.000912	0.0194	1.98	14882	323	581	25
GO:0018208	peptidyl-proline modification	0.00092	0.0195	5.12	14882	30	581	6
GO:0010043	response to zinc ion	0.00092	0.0194	5.12	14882	30	581	6
GO:0043408	regulation of MAPK cascade	0.000939	0.0198	1.81	14882	454	581	32
GO:0045861	negative regulation of proteolysis	0.000943	0.0199	4.37	14882	41	581	7
GO:0050764	regulation of phagocytosis	0.000943	0.0198	4.37	14882	41	581	7
GO:0048869	cellular developmental process	0.00096	0.0202	1.36	14882	1831	581	97
GO:0071156	regulation of cell cycle arrest	0.000978	0.0205	3.03	14882	93	581	11

## Sheet: Cluster 5
GO Term	Description	P-value	FDR q-value	Enrichment	N	B	n	b
GO:0042592	homeostatic process	7.82e-06	0.0932	2.35	14882	841	233	31
GO:0010765	positive regulation of sodium ion transport	8.76e-06	0.0522	16.81	14882	19	233	5
GO:0065008	regulation of biological quality	9.22e-06	0.0367	1.75	14882	2113	233	58
GO:0006811	ion transport	1.49e-05	0.0445	2.28	14882	869	233	31
GO:0051240	positive regulation of multicellular organismal process	3.79e-05	0.0905	2.69	14882	498	233	21
GO:0008217	regulation of blood pressure	3.95e-05	0.0785	5.47	14882	105	233	9
GO:0019932	second-messenger-mediated signaling	3.95e-05	0.0673	5.47	14882	105	233	9
GO:0007263	nitric oxide mediated signal transduction	5.18e-05	0.0773	18.25	14882	14	233	4
GO:0043269	regulation of ion transport	6.04e-05	0.08	3.27	14882	293	233	15
GO:0003012	muscle system process	6.17e-05	0.0736	3.91	14882	196	233	12
GO:0044057	regulation of system process	6.77e-05	0.0735	3.24	14882	296	233	15
GO:0031284	positive regulation of guanylate cyclase activity	7.32e-05	0.0727	31.94	14882	6	233	3
GO:0048878	chemical homeostasis	8.73e-05	0.0801	2.47	14882	568	233	22
GO:0006812	cation transport	9e-05	0.0767	2.54	14882	529	233	21
GO:1900371	regulation of purine nucleotide biosynthetic process	0.000104	0.0826	5.49	14882	93	233	8
GO:0030808	regulation of nucleotide biosynthetic process	0.000104	0.0774	5.49	14882	93	233	8
GO:0002699	positive regulation of immune effector process	0.000112	0.0786	5.44	14882	94	233	8
GO:0030826	regulation of cGMP biosynthetic process	0.000119	0.0787	15.03	14882	17	233	4
GO:0031282	regulation of guanylate cyclase activity	0.000127	0.0795	27.37	14882	7	233	3
GO:0043270	positive regulation of ion transport	0.000136	0.0809	4.67	14882	123	233	9
GO:0003008	system process	0.000181	0.103	2.05	14882	902	233	29
GO:0019725	cellular homeostasis	0.000212	0.115	2.6	14882	442	233	18
GO:0044707	single-multicellular organism process	0.000228	0.118	1.55	14882	2469	233	60
GO:0055082	cellular chemical homeostasis	0.000231	0.115	2.78	14882	368	233	16
GO:0030823	regulation of cGMP metabolic process	0.000233	0.111	12.77	14882	20	233	4
GO:0052565	response to defense-related host nitric oxide production	0.000244	0.112	63.87	14882	2	233	2
GO:0052551	response to defense-related nitric oxide production by other organism involved in symbiotic interaction	0.000244	0.108	63.87	14882	2	233	2
GO:0071871	response to epinephrine	0.000297	0.126	21.29	14882	9	233	3
GO:0033240	positive regulation of cellular amine metabolic process	0.000297	0.122	21.29	14882	9	233	3
GO:0009605	response to external stimulus	0.00032	0.127	1.93	14882	1026	233	31
GO:0055085	transmembrane transport	0.000348	0.134	2.15	14882	713	233	24
GO:0032501	multicellular organismal process	0.000361	0.134	1.53	14882	2511	233	60
GO:0001508	action potential	0.000445	0.161	6.08	14882	63	233	6
GO:0002703	regulation of leukocyte mediated immunity	0.000489	0.171	5.02	14882	89	233	7
GO:0030802	regulation of cyclic nucleotide biosynthetic process	0.000523	0.178	4.97	14882	90	233	7
GO:0001895	retina homeostasis	0.000668	0.221	9.83	14882	26	233	4
GO:0007154	cell communication	0.000685	0.221	2.09	14882	703	233	23
GO:0051239	regulation of multicellular organismal process	0.000698	0.219	1.63	14882	1723	233	44
GO:0007204	positive regulation of cytosolic calcium ion concentration	0.000703	0.215	4.15	14882	123	233	8
GO:0002740	negative regulation of cytokine secretion involved in immune response	0.000725	0.216	42.58	14882	3	233	2
GO:0032741	positive regulation of interleukin-18 production	0.000725	0.211	42.58	14882	3	233	2
GO:0003199	endocardial cushion to mesenchymal transition involved in heart valve formation	0.000725	0.206	42.58	14882	3	233	2
GO:0086019	cell-cell signaling involved in cardiac conduction	0.000725	0.201	42.58	14882	3	233	2
GO:0046010	positive regulation of circadian sleep/wake cycle, non-REM sleep	0.000725	0.196	42.58	14882	3	233	2
GO:0097195	pilomotor reflex	0.000725	0.192	42.58	14882	3	233	2
GO:0002028	regulation of sodium ion transport	0.000732	0.19	6.94	14882	46	233	5
GO:0006525	arginine metabolic process	0.000751	0.191	15.97	14882	12	233	3
GO:0086002	cardiac muscle cell action potential involved in contraction	0.000774	0.192	9.46	14882	27	233	4
GO:0007186	G-protein coupled receptor signaling pathway	0.000781	0.19	2.4	14882	452	233	17
GO:0002705	positive regulation of leukocyte mediated immunity	0.000892	0.213	6.65	14882	48	233	5
GO:0086001	cardiac muscle cell action potential	0.000892	0.209	9.12	14882	28	233	4

## Sheet: Cluster 6
GO Term	Description	P-value	FDR q-value	Enrichment	N	B	n	b
GO:0035811	negative regulation of urine volume	3.94e-06	0.047	63.06	14882	3	236	3
GO:1901017	negative regulation of potassium ion transmembrane transporter activity	1.56e-05	0.0928	47.29	14882	4	236	3
GO:0017144	drug metabolic process	4.82e-05	0.192	12.13	14882	26	236	5
GO:1901016	regulation of potassium ion transmembrane transporter activity	0.000158	0.472	14.01	14882	18	236	4
GO:0035881	amacrine cell differentiation	0.00025	0.597	63.06	14882	2	236	2
GO:0032501	multicellular organismal process	0.000291	0.578	1.53	14882	2511	236	61
GO:0003084	positive regulation of systemic arterial blood pressure	0.000308	0.525	21.02	14882	9	236	3
GO:0044707	single-multicellular organism process	0.000329	0.49	1.53	14882	2469	236	60
GO:0045777	positive regulation of blood pressure	0.00036	0.477	11.47	14882	22	236	4
GO:1901379	regulation of potassium ion transmembrane transport	0.00036	0.43	11.47	14882	22	236	4
GO:0032753	positive regulation of interleukin-4 production	0.000435	0.472	18.92	14882	10	236	3
GO:0003008	system process	0.00051	0.507	1.96	14882	902	236	28
GO:0040007	growth	0.000599	0.55	2.9	14882	283	236	13
GO:0007631	feeding behavior	0.000613	0.522	5.73	14882	66	236	6
GO:0031110	regulation of microtubule polymerization or depolymerization	0.0007	0.557	7.01	14882	45	236	5
GO:0002125	maternal aggressive behavior	0.000743	0.554	42.04	14882	3	236	2
GO:0060579	ventral spinal cord interneuron fate commitment	0.000743	0.522	42.04	14882	3	236	2
GO:0060581	cell fate commitment involved in pattern specification	0.000743	0.493	42.04	14882	3	236	2

## Sheet: Cluster 7
GO Term	Description	P-value	FDR q-value	Enrichment	N	B	n	b
GO:0006813	potassium ion transport	3.3e-06	0.0393	7.44	14882	90	200	9
GO:0071805	potassium ion transmembrane transport	6.65e-05	0.397	8.59	14882	52	200	6
GO:0071804	cellular potassium ion transport	6.65e-05	0.264	8.59	14882	52	200	6
GO:0030903	notochord development	8.04e-05	0.24	31.89	14882	7	200	3
GO:0000578	embryonic axis specification	0.000321	0.766	11.91	14882	25	200	4
GO:0021953	central nervous system neuron differentiation	0.000379	0.753	6.29	14882	71	200	6
GO:0009880	embryonic pattern specification	0.000492	0.838	7.59	14882	49	200	5
GO:0034653	retinoic acid catabolic process	0.000534	0.797	49.61	14882	3	200	2
GO:0016103	diterpenoid catabolic process	0.000534	0.708	49.61	14882	3	200	2

## Sheet: Cluster 8
GO Term	Description	P-value	FDR q-value	Enrichment	N	B	n	b
GO:0006629	lipid metabolic process	3.41e-15	4.07e-11	3.51	14882	907	234	50
GO:0044281	small molecule metabolic process	2.71e-13	1.61e-09	2.33	14882	2076	234	76
GO:0044255	cellular lipid metabolic process	4.22e-13	1.68e-09	3.65	14882	714	234	41
GO:0006066	alcohol metabolic process	2.55e-12	7.6e-09	5.64	14882	282	234	25
GO:1901615	organic hydroxy compound metabolic process	4.47e-12	1.07e-08	4.85	14882	367	234	28
GO:0048518	positive regulation of biological process	8.02e-11	1.59e-07	1.81	14882	3477	234	99
GO:0044699	single-organism process	1.36e-10	2.31e-07	1.33	14882	8863	234	185
GO:0044710	single-organism metabolic process	1.63e-10	2.42e-07	1.81	14882	3413	234	97
GO:0008203	cholesterol metabolic process	1.63e-10	2.16e-07	9.68	14882	92	234	14
GO:0019216	regulation of lipid metabolic process	5.26e-10	6.28e-07	5.92	14882	204	234	19
GO:0016125	sterol metabolic process	5.85e-10	6.34e-07	8.82	14882	101	234	14
GO:0006082	organic acid metabolic process	1.28e-09	1.28e-06	2.98	14882	811	234	38
GO:0006641	triglyceride metabolic process	2.2e-09	2.02e-06	10.04	14882	76	234	12
GO:0043436	oxoacid metabolic process	2.91e-09	2.48e-06	2.95	14882	798	234	37
GO:0006639	acylglycerol metabolic process	4.04e-09	3.21e-06	9.54	14882	80	234	12
GO:0051239	regulation of multicellular organismal process	4.2e-09	3.13e-06	2.18	14882	1723	234	59
GO:0006638	neutral lipid metabolic process	4.68e-09	3.28e-06	9.42	14882	81	234	12
GO:0042221	response to chemical	6.22e-09	4.12e-06	1.96	14882	2305	234	71
GO:0010243	response to organonitrogen compound	8.36e-09	5.25e-06	3.31	14882	577	234	30
GO:0048522	positive regulation of cellular process	1.47e-08	8.79e-06	1.76	14882	3112	234	86
GO:0019752	carboxylic acid metabolic process	1.61e-08	9.14e-06	2.99	14882	701	234	33
GO:1901698	response to nitrogen compound	3.4e-08	1.84e-05	3.11	14882	614	234	30
GO:1901700	response to oxygen-containing compound	3.84e-08	1.99e-05	2.59	14882	959	234	39
GO:0046890	regulation of lipid biosynthetic process	4.77e-08	2.37e-05	7.71	14882	99	234	12
GO:0050727	regulation of inflammatory response	5.74e-08	2.74e-05	5.33	14882	191	234	16
GO:0044763	single-organism cellular process	8.12e-08	3.72e-05	1.34	14882	7449	234	157
GO:0048878	chemical homeostasis	8.45e-08	3.73e-05	3.14	14882	568	234	28
GO:1901701	cellular response to oxygen-containing compound	1.21e-07	5.17e-05	3.08	14882	578	234	28
GO:0050896	response to stimulus	1.33e-07	5.48e-05	1.47	14882	5236	234	121
GO:0042127	regulation of cell proliferation	1.36e-07	5.41e-05	2.39	14882	1089	234	41
GO:0006631	fatty acid metabolic process	1.86e-07	7.16e-05	4.6	14882	235	234	17
GO:0065008	regulation of biological quality	2.11e-07	7.85e-05	1.9	14882	2113	234	63
GO:1901652	response to peptide	2.24e-07	8.11e-05	3.9	14882	326	234	20
GO:0010033	response to organic substance	2.88e-07	0.000101	1.97	14882	1842	234	57
GO:0032868	response to insulin	3.13e-07	0.000107	4.71	14882	216	234	16
GO:0048513	organ development	3.54e-07	0.000117	2.49	14882	920	234	36
GO:0043434	response to peptide hormone	4.19e-07	0.000135	3.92	14882	308	234	19
GO:1901564	organonitrogen compound metabolic process	4.37e-07	0.000137	2.21	14882	1268	234	44
GO:0032501	multicellular organismal process	4.69e-07	0.000143	1.77	14882	2511	234	70
GO:0071417	cellular response to organonitrogen compound	5.04e-07	0.00015	3.71	14882	343	234	20
GO:0044707	single-multicellular organism process	5.36e-07	0.000156	1.78	14882	2469	234	69
GO:0009719	response to endogenous stimulus	5.89e-07	0.000167	2.36	14882	1023	234	38
GO:0046486	glycerolipid metabolic process	5.93e-07	0.000164	4.24	14882	255	234	17
GO:0010873	positive regulation of cholesterol esterification	8.72e-07	0.000236	42.4	14882	6	234	4
GO:1901653	cellular response to peptide	9.71e-07	0.000257	4.33	14882	235	234	16
GO:0008610	lipid biosynthetic process	1.08e-06	0.000281	3.28	14882	427	234	22
GO:0044711	single-organism biosynthetic process	1.1e-06	0.00028	2.37	14882	965	234	36
GO:0001101	response to acid	1.21e-06	0.000302	4.26	14882	239	234	16
GO:1901699	cellular response to nitrogen compound	1.33e-06	0.000324	3.48	14882	365	234	20
GO:0032870	cellular response to hormone stimulus	1.93e-06	0.000461	3.54	14882	341	234	19
GO:0007167	enzyme linked receptor protein signaling pathway	2.14e-06	0.0005	2.67	14882	667	234	28
GO:0031667	response to nutrient levels	2.22e-06	0.000509	4.32	14882	221	234	15
GO:0006950	response to stress	2.55e-06	0.000575	1.79	14882	2168	234	61
GO:0044767	single-organism developmental process	2.56e-06	0.000566	1.6	14882	3264	234	82
GO:0071375	cellular response to peptide hormone stimulus	2.62e-06	0.000569	4.26	14882	224	234	15
GO:0008202	steroid metabolic process	3.02e-06	0.000644	4.5	14882	198	234	14
GO:0048584	positive regulation of response to stimulus	3.09e-06	0.000646	2.12	14882	1228	234	41
GO:0032787	monocarboxylic acid metabolic process	3.35e-06	0.000689	3.41	14882	354	234	19
GO:0070887	cellular response to chemical stimulus	3.51e-06	0.00071	1.96	14882	1556	234	48
GO:0009725	response to hormone	3.64e-06	0.000723	2.72	14882	608	234	26
GO:0051240	positive regulation of multicellular organismal process	3.91e-06	0.000764	2.94	14882	498	234	23
GO:0010872	regulation of cholesterol esterification	3.97e-06	0.000764	31.8	14882	8	234	4
GO:0007169	transmembrane receptor protein tyrosine kinase signaling pathway	4.04e-06	0.000765	2.93	14882	499	234	23
GO:0032869	cellular response to insulin stimulus	4.52e-06	0.000842	4.67	14882	177	234	13
GO:0034367	macromolecular complex remodeling	4.88e-06	0.000896	18.71	14882	17	234	5
GO:0034368	protein-lipid complex remodeling	4.88e-06	0.000883	18.71	14882	17	234	5
GO:0034369	plasma lipoprotein particle remodeling	4.88e-06	0.000869	18.71	14882	17	234	5
GO:0006952	defense response	6.11e-06	0.00107	2.3	14882	911	234	33
GO:0010828	positive regulation of glucose transport	6.14e-06	0.00106	12.72	14882	30	234	6
GO:0009991	response to extracellular stimulus	6.43e-06	0.0011	3.96	14882	241	234	15
GO:0051049	regulation of transport	6.66e-06	0.00112	2.19	14882	1044	234	36
GO:0045940	positive regulation of steroid metabolic process	6.68e-06	0.00111	17.67	14882	18	234	5
GO:0050729	positive regulation of inflammatory response	6.87e-06	0.00112	7.95	14882	64	234	8
GO:0042592	homeostatic process	8.54e-06	0.00138	2.34	14882	841	234	31
GO:0006956	complement activation	9.12e-06	0.00145	11.92	14882	32	234	6
GO:0072376	protein activation cascade	9.24e-06	0.00145	9.27	14882	48	234	7
GO:0048519	negative regulation of biological process	9.74e-06	0.00151	1.59	14882	3047	234	76
GO:0071495	cellular response to endogenous stimulus	1.02e-05	0.00156	2.51	14882	684	234	27
GO:0034374	low-density lipoprotein particle remodeling	1.16e-05	0.00175	25.44	14882	10	234	4
GO:0050872	white fat cell differentiation	1.16e-05	0.00173	25.44	14882	10	234	4
GO:0032879	regulation of localization	1.2e-05	0.00177	1.95	14882	1438	234	44
GO:0032844	regulation of homeostatic process	1.33e-05	0.00193	3.73	14882	256	234	15
GO:0045834	positive regulation of lipid metabolic process	1.41e-05	0.00202	6.22	14882	92	234	9
GO:0006790	sulfur compound metabolic process	1.53e-05	0.00217	3.91	14882	228	234	14
GO:0002673	regulation of acute inflammatory response	1.59e-05	0.00223	8.56	14882	52	234	7
GO:0009893	positive regulation of metabolic process	1.68e-05	0.00233	1.75	14882	1994	234	55
GO:0071310	cellular response to organic substance	1.75e-05	0.0024	1.98	14882	1319	234	41
GO:0032526	response to retinoic acid	1.83e-05	0.00248	6.03	14882	95	234	9
GO:0019432	triglyceride biosynthetic process	2.19e-05	0.00294	10.31	14882	37	234	6
GO:0042157	lipoprotein metabolic process	2.19e-05	0.0029	10.31	14882	37	234	6
GO:0048856	anatomical structure development	2.23e-05	0.00292	1.69	14882	2217	234	59
GO:0032502	developmental process	2.25e-05	0.00292	1.5	14882	3614	234	85
GO:0045444	fat cell differentiation	2.26e-05	0.0029	6.78	14882	75	234	8
GO:0048583	regulation of response to stimulus	2.42e-05	0.00307	1.66	14882	2378	234	62
GO:0046460	neutral lipid biosynthetic process	2.57e-05	0.00322	10.04	14882	38	234	6
GO:0046463	acylglycerol biosynthetic process	2.57e-05	0.00319	10.04	14882	38	234	6
GO:0048869	cellular developmental process	2.87e-05	0.00353	1.77	14882	1831	234	51
GO:0019217	regulation of fatty acid metabolic process	2.94e-05	0.00358	7.81	14882	57	234	7
GO:0031325	positive regulation of cellular metabolic process	2.96e-05	0.00357	1.76	14882	1883	234	52
GO:0007166	cell surface receptor signaling pathway	3.18e-05	0.0038	1.75	14882	1888	234	52
GO:0050793	regulation of developmental process	3.23e-05	0.00381	1.89	14882	1449	234	43
GO:0055088	lipid homeostasis	3.31e-05	0.00387	6.44	14882	79	234	8
GO:0001568	blood vessel development	3.63e-05	0.0042	6.36	14882	80	234	8
GO:0071827	plasma lipoprotein particle organization	3.78e-05	0.00434	12.72	14882	25	234	5
GO:0050873	brown fat cell differentiation	4.63e-05	0.00525	12.23	14882	26	234	5
GO:0046326	positive regulation of glucose import	4.63e-05	0.0052	12.23	14882	26	234	5
GO:0008285	negative regulation of cell proliferation	5.23e-05	0.00583	2.63	14882	507	234	21
GO:0071825	protein-lipid complex subunit organization	5.6e-05	0.00619	11.78	14882	27	234	5
GO:0046324	regulation of glucose import	6.07e-05	0.00664	8.67	14882	44	234	6
GO:0010941	regulation of cell death	6.13e-05	0.00665	1.98	14882	1158	234	36
GO:0019218	regulation of steroid metabolic process	6.96e-05	0.00748	6.85	14882	65	234	7
GO:0010866	regulation of triglyceride biosynthetic process	7.1e-05	0.00756	16.96	14882	15	234	4
GO:0051050	positive regulation of transport	7.11e-05	0.00751	2.58	14882	518	234	21
GO:0033993	response to lipid	7.72e-05	0.00808	2.56	14882	521	234	21
GO:0032371	regulation of sterol transport	8.03e-05	0.00833	10.97	14882	29	234	5
GO:0032374	regulation of cholesterol transport	8.03e-05	0.00826	10.97	14882	29	234	5
GO:0034308	primary alcohol metabolic process	8.03e-05	0.00819	10.97	14882	29	234	5
GO:0006869	lipid transport	8.77e-05	0.00887	4.45	14882	143	234	10
GO:0044283	small molecule biosynthetic process	9.46e-05	0.00948	3	14882	339	234	16
GO:0006953	acute-phase response	9.52e-05	0.00946	10.6	14882	30	234	5
GO:0015909	long-chain fatty acid transport	9.52e-05	0.00938	10.6	14882	30	234	5
GO:0045017	glycerolipid biosynthetic process	0.000103	0.01	4	14882	175	234	11
GO:0006732	coenzyme metabolic process	0.000114	0.011	3.95	14882	177	234	11
GO:0034381	plasma lipoprotein particle clearance	0.000121	0.0116	14.96	14882	17	234	4
GO:0019433	triglyceride catabolic process	0.000121	0.0115	14.96	14882	17	234	4
GO:0090276	regulation of peptide hormone secretion	0.000124	0.0117	4.27	14882	149	234	10
GO:0042632	cholesterol homeostasis	0.000126	0.0119	7.63	14882	50	234	6
GO:0045597	positive regulation of cell differentiation	0.000127	0.0119	2.54	14882	500	234	20
GO:0019530	taurine metabolic process	0.000128	0.0119	27.26	14882	7	234	3
GO:0030282	bone mineralization	0.000131	0.012	9.94	14882	32	234	5
GO:0055092	sterol homeostasis	0.000141	0.0129	7.48	14882	51	234	6
GO:0048523	negative regulation of cellular process	0.000142	0.0129	1.53	14882	2792	234	67
GO:0051246	regulation of protein metabolic process	0.000147	0.0132	1.75	14882	1597	234	44
GO:0009888	tissue development	0.000151	0.0135	2.59	14882	467	234	19
GO:0016042	lipid catabolic process	0.000152	0.0135	3.82	14882	183	234	11
GO:0050994	regulation of lipid catabolic process	0.000153	0.0134	9.64	14882	33	234	5
GO:0006084	acetyl-CoA metabolic process	0.000153	0.0133	14.13	14882	18	234	4
GO:0009605	response to external stimulus	0.000155	0.0134	1.98	14882	1026	234	32
GO:0042594	response to starvation	0.00016	0.0137	6.02	14882	74	234	7
GO:0032101	regulation of response to external stimulus	0.00016	0.0136	2.58	14882	469	234	19
GO:0002791	regulation of peptide secretion	0.000162	0.0137	4.13	14882	154	234	10
GO:0080134	regulation of response to stress	0.000169	0.0142	2.17	14882	762	234	26
GO:0090087	regulation of peptide transport	0.00018	0.015	4.08	14882	156	234	10
GO:0046461	neutral lipid catabolic process	0.000192	0.0159	13.39	14882	19	234	4
GO:0046464	acylglycerol catabolic process	0.000192	0.0158	13.39	14882	19	234	4
GO:0044282	small molecule catabolic process	0.000192	0.0157	3.47	14882	220	234	12
GO:0055094	response to lipoprotein particle	0.000203	0.0165	23.85	14882	8	234	3
GO:0033500	carbohydrate homeostasis	0.000204	0.0165	4.99	14882	102	234	8
GO:0042593	glucose homeostasis	0.000204	0.0163	4.99	14882	102	234	8
GO:0006637	acyl-CoA metabolic process	0.000216	0.0172	6.94	14882	55	234	6
GO:0035383	thioester metabolic process	0.000216	0.017	6.94	14882	55	234	6
GO:0009987	cellular process	0.000222	0.0174	1.14	14882	10716	234	192
GO:0010827	regulation of glucose transport	0.000222	0.0173	5.71	14882	78	234	7
GO:0050801	ion homeostasis	0.000235	0.0182	2.67	14882	405	234	17
GO:0055082	cellular chemical homeostasis	0.000242	0.0186	2.77	14882	368	234	16
GO:0071934	thiamine transmembrane transport	0.000246	0.0188	63.6	14882	2	234	2
GO:0097006	regulation of plasma lipoprotein particle levels	0.000246	0.0187	63.6	14882	2	234	2
GO:0001869	negative regulation of complement activation, lectin pathway	0.000246	0.0186	63.6	14882	2	234	2
GO:0001868	regulation of complement activation, lectin pathway	0.000246	0.0185	63.6	14882	2	234	2
GO:0015888	thiamine transport	0.000246	0.0184	63.6	14882	2	234	2
GO:0008065	establishment of blood-nerve barrier	0.000246	0.0182	63.6	14882	2	234	2
GO:2001295	malonyl-CoA biosynthetic process	0.000246	0.0181	63.6	14882	2	234	2
GO:0032799	low-density lipoprotein receptor particle metabolic process	0.000246	0.018	63.6	14882	2	234	2
GO:0050882	voluntary musculoskeletal movement	0.000246	0.0179	63.6	14882	2	234	2
GO:0042412	taurine biosynthetic process	0.000246	0.0178	63.6	14882	2	234	2
GO:0051094	positive regulation of developmental process	0.00025	0.0179	2.2	14882	694	234	24
GO:0044057	regulation of system process	0.000253	0.0181	3.01	14882	296	234	14
GO:0031347	regulation of defense response	0.000279	0.0198	2.63	14882	411	234	17
GO:0042981	regulation of apoptotic process	0.000279	0.0197	1.9	14882	1107	234	33
GO:0008286	insulin receptor signaling pathway	0.000283	0.0198	4.24	14882	135	234	9
GO:0010226	response to lithium ion	0.000289	0.0202	12.11	14882	21	234	4
GO:0090207	regulation of triglyceride metabolic process	0.000289	0.02	12.11	14882	21	234	4
GO:0046320	regulation of fatty acid oxidation	0.000289	0.0199	12.11	14882	21	234	4
GO:0006954	inflammatory response	0.000291	0.0199	2.97	14882	300	234	14
GO:0016054	organic acid catabolic process	0.000298	0.0203	3.83	14882	166	234	10
GO:0046395	carboxylic acid catabolic process	0.000298	0.0202	3.83	14882	166	234	10
GO:0050796	regulation of insulin secretion	0.000299	0.0201	4.21	14882	136	234	9
GO:0051716	cellular response to stimulus	0.0003	0.0201	1.37	14882	4163	234	90
GO:0036150	phosphatidylserine acyl-chain remodeling	0.000301	0.02	21.2	14882	9	234	3
GO:0031652	positive regulation of heat generation	0.000301	0.0199	21.2	14882	9	234	3
GO:0040008	regulation of growth	0.000301	0.0198	2.45	14882	493	234	19
GO:0015908	fatty acid transport	0.000303	0.0198	8.37	14882	38	234	5
GO:0051174	regulation of phosphorus metabolic process	0.000307	0.02	1.77	14882	1402	234	39
GO:0030154	cell differentiation	0.000317	0.0205	1.82	14882	1258	234	36
GO:0043067	regulation of programmed cell death	0.000334	0.0215	1.88	14882	1118	234	33
GO:0065007	biological regulation	0.000342	0.0219	1.21	14882	7950	234	151
GO:0070542	response to fatty acid	0.000343	0.0219	8.15	14882	39	234	5
GO:0009892	negative regulation of metabolic process	0.000343	0.0218	1.74	14882	1459	234	40
GO:0010942	positive regulation of cell death	0.000346	0.0218	2.68	14882	380	234	16
GO:0030449	regulation of complement activation	0.000349	0.0219	11.56	14882	22	234	4
GO:0051186	cofactor metabolic process	0.000351	0.0219	3.25	14882	235	234	12
GO:0051241	negative regulation of multicellular organismal process	0.000355	0.0221	2.91	14882	306	234	14
GO:0071704	organic substance metabolic process	0.000377	0.0233	1.24	14882	6867	234	134
GO:0010562	positive regulation of phosphorus metabolic process	0.00041	0.0252	2.13	14882	718	234	24
GO:0045937	positive regulation of phosphate metabolic process	0.00041	0.0251	2.13	14882	718	234	24
GO:0008150	biological_process	0.000415	0.0253	1.09	14882	12631	234	216
GO:0042474	middle ear morphogenesis	0.000417	0.0252	11.06	14882	23	234	4
GO:0045595	regulation of cell differentiation	0.00042	0.0253	1.9	14882	1038	234	31
GO:0006957	complement activation, alternative pathway	0.000424	0.0254	19.08	14882	10	234	3
GO:0031650	regulation of heat generation	0.000424	0.0253	19.08	14882	10	234	3
GO:0046889	positive regulation of lipid biosynthetic process	0.000487	0.0289	7.57	14882	42	234	5
GO:0006958	complement activation, classical pathway	0.000494	0.0292	10.6	14882	24	234	4
GO:2000257	regulation of protein activation cascade	0.000494	0.029	10.6	14882	24	234	4
GO:0046503	glycerolipid catabolic process	0.000494	0.0289	10.6	14882	24	234	4
GO:0046165	alcohol biosynthetic process	0.000501	0.0292	5	14882	89	234	7
GO:0010565	regulation of cellular ketone metabolic process	0.000504	0.0292	3.92	14882	146	234	9
GO:0019220	regulation of phosphate metabolic process	0.000535	0.0308	1.74	14882	1392	234	38
GO:0008284	positive regulation of cell proliferation	0.000537	0.0308	2.22	14882	601	234	21
GO:0046883	regulation of hormone secretion	0.000566	0.0323	3.53	14882	180	234	10
GO:0006633	fatty acid biosynthetic process	0.000573	0.0326	4.89	14882	91	234	7
GO:0006069	ethanol oxidation	0.000577	0.0326	17.34	14882	11	234	3
GO:0045540	regulation of cholesterol biosynthetic process	0.000577	0.0325	17.34	14882	11	234	3
GO:0010743	regulation of macrophage derived foam cell differentiation	0.000581	0.0325	10.18	14882	25	234	4
GO:0052646	alditol phosphate metabolic process	0.000581	0.0324	10.18	14882	25	234	4
GO:0042325	regulation of phosphorylation	0.000611	0.0339	1.91	14882	967	234	29
GO:0051093	negative regulation of developmental process	0.000728	0.0402	2.28	14882	530	234	19
GO:0034447	very-low-density lipoprotein particle clearance	0.000731	0.0402	42.4	14882	3	234	2
GO:0002018	renin-angiotensin regulation of aldosterone production	0.000731	0.04	42.4	14882	3	234	2
GO:0002034	regulation of blood vessel size by renin-angiotensin	0.000731	0.0398	42.4	14882	3	234	2
GO:0006883	cellular sodium ion homeostasis	0.000731	0.0396	42.4	14882	3	234	2
GO:0010899	regulation of phosphatidylcholine catabolic process	0.000731	0.0394	42.4	14882	3	234	2
GO:2001293	malonyl-CoA metabolic process	0.000731	0.0393	42.4	14882	3	234	2
GO:0003072	renal control of peripheral vascular resistance involved in regulation of systemic arterial blood pressure	0.000731	0.0391	42.4	14882	3	234	2
GO:0033864	positive regulation of NAD(P)H oxidase activity	0.000731	0.0389	42.4	14882	3	234	2
GO:0072531	pyrimidine-containing compound transmembrane transport	0.000731	0.0387	42.4	14882	3	234	2
GO:0003330	regulation of extracellular matrix constituent secretion	0.000731	0.0386	42.4	14882	3	234	2
GO:0003331	positive regulation of extracellular matrix constituent secretion	0.000731	0.0384	42.4	14882	3	234	2
GO:0072180	mesonephric duct morphogenesis	0.000731	0.0382	42.4	14882	3	234	2
GO:0072171	mesonephric tubule morphogenesis	0.000731	0.0381	42.4	14882	3	234	2
GO:0006875	cellular metal ion homeostasis	0.000741	0.0384	2.83	14882	292	234	13
GO:0002526	acute inflammatory response	0.000746	0.0385	6.91	14882	46	234	5
GO:0002682	regulation of immune system process	0.000753	0.0387	1.91	14882	933	234	28
GO:0010463	mesenchymal cell proliferation	0.00076	0.0389	15.9	14882	12	234	3
GO:0023051	regulation of signaling	0.000767	0.0391	1.56	14882	2036	234	50
GO:1901566	organonitrogen compound biosynthetic process	0.000795	0.0404	2.33	14882	492	234	18
GO:0014070	response to organic cyclic compound	0.000797	0.0403	2.26	14882	534	234	19
GO:0046474	glycerophospholipid biosynthetic process	0.000812	0.0409	3.67	14882	156	234	9
GO:0030324	lung development	0.000865	0.0434	5.37	14882	71	234	6
GO:0031669	cellular response to nutrient levels	0.000865	0.0432	5.37	14882	71	234	6
GO:0055065	metal ion homeostasis	0.000868	0.0431	2.66	14882	335	234	14
GO:0055080	cation homeostasis	0.00087	0.043	2.55	14882	374	234	15
GO:0009063	cellular amino acid catabolic process	0.000893	0.044	4.54	14882	98	234	7
GO:0010646	regulation of cell communication	0.000895	0.0439	1.55	14882	2050	234	50
GO:0008152	metabolic process	0.000899	0.0439	1.21	14882	7305	234	139
GO:0032103	positive regulation of response to external stimulus	0.00093	0.0453	3.6	14882	159	234	9
GO:2000026	regulation of multicellular organismal development	0.000976	0.0473	1.81	14882	1092	234	31
GO:0071285	cellular response to lithium ion	0.000977	0.0472	14.68	14882	13	234	3
GO:0071397	cellular response to cholesterol	0.000977	0.047	14.68	14882	13	234	3

## Sheet: Cluster 9
GO Term	Description	P-value	FDR q-value	Enrichment	N	B	n	b
GO:0006955	immune response	9.23e-05	1	2.44	14882	812	165	22
GO:0035815	positive regulation of renal sodium excretion	0.000207	1	24.6	14882	11	165	3
GO:0050806	positive regulation of synaptic transmission	0.000223	0.888	9.02	14882	50	165	5
GO:0072507	divalent inorganic cation homeostasis	0.000325	0.969	3.79	14882	238	165	10
GO:0007204	positive regulation of cytosolic calcium ion concentration	0.000439	1	5.13	14882	123	165	7
GO:0035813	regulation of renal sodium excretion	0.000445	0.885	19.33	14882	14	165	3
GO:0044057	regulation of system process	0.000468	0.797	3.35	14882	296	165	11
GO:0044062	regulation of excretion	0.000552	0.823	18.04	14882	15	165	3
GO:0006874	cellular calcium ion homeostasis	0.000664	0.88	3.78	14882	215	165	9
GO:0030003	cellular cation homeostasis	0.000847	1	3.12	14882	318	165	11
GO:0072503	cellular divalent inorganic cation homeostasis	0.000889	0.964	3.62	14882	224	165	9
GO:0055074	calcium ion homeostasis	0.000917	0.912	3.61	14882	225	165	9
GO:0055080	cation homeostasis	0.000955	0.876	2.89	14882	374	165	12

## Sheet: Cluster 10
GO Term	Description	P-value	FDR q-value	Enrichment	N	B	n	b
GO:0050877	neurological system process	2.68e-05	0.319	2.83	14882	587	179	20
GO:0007600	sensory perception	3.56e-05	0.212	3.42	14882	365	179	15
GO:0007186	G-protein coupled receptor signaling pathway	0.000115	0.455	2.94	14882	452	179	16
GO:0042095	interferon-gamma biosynthetic process	0.000144	0.429	83.14	14882	2	179	2
GO:0045078	positive regulation of interferon-gamma biosynthetic process	0.000193	0.46	24.94	14882	10	179	3
GO:0003008	system process	0.000208	0.413	2.21	14882	902	179	24
GO:0044700	single organism signaling	0.0004	0.681	2.46	14882	609	179	18
GO:0023052	signaling	0.0004	0.596	2.46	14882	609	179	18
GO:0007268	synaptic transmission	0.00042	0.557	3	14882	360	179	13
GO:0018101	protein citrullination	0.000428	0.511	55.43	14882	3	179	2
GO:0051142	positive regulation of NK T cell proliferation	0.000428	0.464	55.43	14882	3	179	2
GO:0051140	regulation of NK T cell proliferation	0.000428	0.426	55.43	14882	3	179	2
GO:0050896	response to stimulus	0.000437	0.401	1.35	14882	5236	179	85
GO:0045072	regulation of interferon-gamma biosynthetic process	0.000448	0.382	19.19	14882	13	179	3
GO:0007267	cell-cell signaling	0.000663	0.528	2.43	14882	582	179	17
GO:0007601	visual perception	0.000679	0.506	4.18	14882	159	179	8
GO:0050953	sensory perception of light stimulus	0.000768	0.539	4.11	14882	162	179	8

[truncated: 9 more sheets: Cluster 11, Cluster 12, Cluster 13, Cluster 14, Cluster 15, Cluster 16, Cluster 17, Cluster 18, Cluster 19]
