# Supplementary material for: A hyper-dynamic nature of bivalent promoter states underlies coordinated developmental gene expression modules
Source: BMC Genomics. 2014 Dec 30;15(1):1186. doi: 10.1186/1471-2164-15-1186 (PMC4320513; doi:10.1186/1471-2164-15-1186)
Supplement: Supplementary file 2 — Additional file 2: A zip file containing five Excel tables. Table S2. Genes up- or down-regulated at each stage of differentiation; Table S3. GO terms enriched among genes up- or down-regulated at each stage of differentiation; Table S4. GO terms enriched among genes included in the 19 expression clusters; Table S5: Genes included in the 19 expression clusters; Table S6: Comparisons of enrichment in chromatin states and of chromatin state dynamics between expression clusters. Tables show P-values of (A) comparisons of enrichment in chromatin states (gene ratios; Wilcoxon test with Bonferroni correction and (B) comparisons of chromatin state dynamics (gene ratio differences; one-sided Wilcoxon tests). (ZIP 1 MB) [file 12864_2014_6925_MOESM2_ESM.zip › 2014 Shah Table S5.xls]

## Sheet: Cluster1
Gene Symbol	Description
DDX11L1	Homo sapiens DEAD/H (Asp-Glu-Ala-Asp/His) box helicase 11 like 1 (DDX11L1), non-coding RNA.
PLEKHN1	Homo sapiens pleckstrin homology domain containing, family N member 1 (PLEKHN1), transcript variant 1, mRNA.
ATAD3C	Homo sapiens ATPase family, AAA domain containing 3C (ATAD3C), mRNA.
PLCH2	Homo sapiens phospholipase C, eta 2 (PLCH2), mRNA.
ARHGEF16	Homo sapiens Rho guanine nucleotide exchange factor (GEF) 16 (ARHGEF16), mRNA.
TP73	Homo sapiens tumor protein p73 (TP73), transcript variant 1, mRNA.
TAS1R1	Homo sapiens taste receptor, type 1, member 1 (TAS1R1), transcript variant 2, mRNA.
ANGPTL7	Homo sapiens angiopoietin-like 7 (ANGPTL7), mRNA.
DRAXIN	Homo sapiens dorsal inhibitory axon guidance protein (DRAXIN), mRNA.
TNFRSF8	Homo sapiens tumor necrosis factor receptor superfamily, member 8 (TNFRSF8), transcript variant 1, mRNA.
CLCNKA	Homo sapiens chloride channel, voltage-sensitive Ka (CLCNKA), transcript variant 1, mRNA.
ACTL8	Homo sapiens actin-like 8 (ACTL8), mRNA.
HTR6	Homo sapiens 5-hydroxytryptamine (serotonin) receptor 6, G protein-coupled (HTR6), mRNA.
FAM43B	Homo sapiens family with sequence similarity 43, member B (FAM43B), mRNA.
LOC100506801	Homo sapiens uncharacterized LOC100506801 (LOC100506801), non-coding RNA.
EPHA8	Homo sapiens EPH receptor A8 (EPHA8), transcript variant 1, mRNA.
GRHL3	Homo sapiens grainyhead-like 3 (Drosophila) (GRHL3), transcript variant 3, mRNA.
CNKSR1	Homo sapiens connector enhancer of kinase suppressor of Ras 1 (CNKSR1), transcript variant 1, mRNA.
LIN28A	Homo sapiens lin-28 homolog A (C. elegans) (LIN28A), mRNA.
HCRTR1	Homo sapiens hypocretin (orexin) receptor 1 (HCRTR1), mRNA.
HPCA	Homo sapiens hippocalcin (HPCA), mRNA.
GJB5	Homo sapiens gap junction protein, beta 5, 31.1kDa (GJB5), mRNA.
GJB3	Homo sapiens gap junction protein, beta 3, 31kDa (GJB3), transcript variant 1, mRNA.
GJA4	Homo sapiens gap junction protein, alpha 4, 37kDa (GJA4), mRNA.
TFAP2E	Homo sapiens transcription factor AP-2 epsilon (activating enhancer binding protein 2 epsilon) (TFAP2E), mRNA.
BMP8A	Homo sapiens bone morphogenetic protein 8a (BMP8A), mRNA.
RIMKLA	Homo sapiens ribosomal modification protein rimK-like family member A (RIMKLA), mRNA.
WDR65	Homo sapiens WD repeat domain 65 (WDR65), transcript variant 5, mRNA.
TIE1	Homo sapiens tyrosine kinase with immunoglobulin-like and EGF-like domains 1 (TIE1), transcript variant 2, mRNA.
MPL	Homo sapiens myeloproliferative leukemia virus oncogene (MPL), mRNA.
KLF17	Homo sapiens Kruppel-like factor 17 (KLF17), mRNA.
LOC400752	Homo sapiens uncharacterized LOC400752 (LOC400752), non-coding RNA.
TSPAN1	Homo sapiens tetraspanin 1 (TSPAN1), mRNA.
LOC729041	Homo sapiens fatty acid amide hydrolase pseudogene (LOC729041), non-coding RNA.
MKNK1-AS1	Homo sapiens MKNK1 antisense RNA 1 (MKNK1-AS1), non-coding RNA.
CYP4X1	Homo sapiens cytochrome P450, family 4, subfamily X, polypeptide 1 (CYP4X1), mRNA.
FOXD2	Homo sapiens forkhead box D2 (FOXD2), mRNA.
SLC5A9	Homo sapiens solute carrier family 5 (sodium/glucose cotransporter), member 9 (SLC5A9), transcript variant 1, mRNA.
ZYG11A	Homo sapiens zyg-11 family member A, cell cycle regulator (ZYG11A), mRNA.
DIO1	Homo sapiens deiodinase, iodothyronine, type I (DIO1), transcript variant 2, mRNA.
LOC100131060	Homo sapiens uncharacterized LOC100131060 (LOC100131060), non-coding RNA.
L1TD1	Homo sapiens LINE-1 type transposase domain containing 1 (L1TD1), transcript variant 1, mRNA.
ANGPTL3	Homo sapiens angiopoietin-like 3 (ANGPTL3), mRNA.
IL12RB2	Homo sapiens interleukin 12 receptor, beta 2 (IL12RB2), transcript variant 6, non-coding RNA.
ZRANB2-AS2	Homo sapiens ZRANB2 antisense RNA 2 (head to head) (ZRANB2-AS2), non-coding RNA.
LHX8	Homo sapiens LIM homeobox 8 (LHX8), transcript variant 1, mRNA.
MSH4	Homo sapiens mutS homolog 4 (E. coli) (MSH4), mRNA.
ACTG1P4	Homo sapiens actin, gamma 1 pseudogene 4 (ACTG1P4), non-coding RNA.
CELSR2	Homo sapiens cadherin, EGF LAG seven-pass G-type receptor 2 (CELSR2), mRNA.
SLC6A17	Homo sapiens solute carrier family 6, member 17 (SLC6A17), mRNA.
PIFO	Homo sapiens primary cilia formation (PIFO), mRNA.
LOC643355	Homo sapiens uncharacterized LOC643355 (LOC643355), mRNA.
CD101	Homo sapiens CD101 molecule (CD101), transcript variant 3, mRNA.
FAM46C	Homo sapiens family with sequence similarity 46, member C (FAM46C), mRNA.
HSD3BP4	Homo sapiens hydroxy-delta-5-steroid dehydrogenase, 3 beta, pseudogene 4 (HSD3BP4), non-coding RNA.
HYDIN2	Homo sapiens HYDIN2, axonemal central pair apparatus protein (pseudogene) (HYDIN2), non-coding RNA.
CA14	Homo sapiens carbonic anhydrase XIV (CA14), mRNA.
CHRNB2	Homo sapiens cholinergic receptor, nicotinic, beta 2 (neuronal) (CHRNB2), mRNA.
POU5F1P4	Homo sapiens POU class 5 homeobox 1 pseudogene 4 (POU5F1P4), non-coding RNA.
BCAN	Homo sapiens brevican (BCAN), transcript variant 1, mRNA.
NTRK1	Homo sapiens neurotrophic tyrosine kinase, receptor, type 1 (NTRK1), transcript variant 2, mRNA.
LRRC71	Homo sapiens leucine rich repeat containing 71 (LRRC71), mRNA.
FCRL6	Homo sapiens Fc receptor-like 6 (FCRL6), mRNA.
SLAMF8	Homo sapiens SLAM family member 8 (SLAMF8), mRNA.
KCNJ9	Homo sapiens potassium inwardly-rectifying channel, subfamily J, member 9 (KCNJ9), mRNA.
ATP1A2	Homo sapiens ATPase, Na+/K+ transporting, alpha 2 polypeptide (ATP1A2), mRNA.
CASQ1	Homo sapiens calsequestrin 1 (fast-twitch, skeletal muscle) (CASQ1), nuclear gene encoding mitochondrial protein, mRNA.
HSPA6	Homo sapiens heat shock 70kDa protein 6 (HSP70B') (HSPA6), mRNA.
HSPA7	Homo sapiens heat shock 70kDa protein 7 (HSP70B) (HSPA7), non-coding RNA.
NOS1AP	Homo sapiens nitric oxide synthase 1 (neuronal) adaptor protein (NOS1AP), transcript variant 1, mRNA.
C1orf226	Homo sapiens chromosome 1 open reading frame 226 (C1orf226), transcript variant 2, mRNA.
MROH9	Homo sapiens maestro heat-like repeat family member 9 (MROH9), transcript variant 1, mRNA.
DNM3	Homo sapiens dynamin 3 (DNM3), transcript variant 1, mRNA.
GPR52	Homo sapiens G protein-coupled receptor 52 (GPR52), mRNA.
FAM5B	Homo sapiens family with sequence similarity 5, member B (FAM5B), mRNA.
AXDND1	Homo sapiens axonemal dynein light chain domain containing 1 (AXDND1), transcript variant 2, non-coding RNA.
CACNA1E	Homo sapiens calcium channel, voltage-dependent, R type, alpha 1E subunit (CACNA1E), transcript variant 1, mRNA.
LOC284648	Homo sapiens uncharacterized LOC284648 (LOC284648), non-coding RNA.
CRB1	Homo sapiens crumbs homolog 1 (Drosophila) (CRB1), transcript variant 5, non-coding RNA.
LHX9	Homo sapiens LIM homeobox 9 (LHX9), transcript variant 2, mRNA.
NR5A2	Homo sapiens nuclear receptor subfamily 5, group A, member 2 (NR5A2), transcript variant 1, mRNA.
IGFN1	Homo sapiens immunoglobulin-like and fibronectin type III domain containing 1 (IGFN1), mRNA.
PKP1	Homo sapiens plakophilin 1 (ectodermal dysplasia/skin fragility syndrome) (PKP1), transcript variant 1b, mRNA.
ELF3	Homo sapiens E74-like factor 3 (ets domain transcription factor, epithelial-specific ) (ELF3), transcript variant 2, mRNA.
PTPRVP	Homo sapiens protein tyrosine phosphatase, receptor type, V, pseudogene (PTPRVP), non-coding RNA.
LOC148709	Homo sapiens actin pseudogene (LOC148709), non-coding RNA.
LAX1	Homo sapiens lymphocyte transmembrane adaptor 1 (LAX1), transcript variant 1, mRNA.
CNTN2	Homo sapiens contactin 2 (axonal) (CNTN2), mRNA.
CDK18	Homo sapiens cyclin-dependent kinase 18 (CDK18), transcript variant 3, mRNA.
MFSD4	Homo sapiens major facilitator superfamily domain containing 4 (MFSD4), mRNA.
CR1	Homo sapiens complement component (3b/4b) receptor 1 (Knops blood group) (CR1), transcript variant S, mRNA.
SYT14	Homo sapiens synaptotagmin XIV (SYT14), transcript variant 1, mRNA.
VASH2	Homo sapiens vasohibin 2 (VASH2), transcript variant 2, mRNA.
PROX1	Homo sapiens prospero homeobox 1 (PROX1), transcript variant 1, mRNA.
C1orf115	Homo sapiens chromosome 1 open reading frame 115 (C1orf115), mRNA.
OBSCN	Homo sapiens obscurin, cytoskeletal calmodulin and titin-interacting RhoGEF (OBSCN), transcript variant IC, mRNA.
KIAA1804	Homo sapiens mixed lineage kinase 4 (KIAA1804), mRNA.
LINC00184	Homo sapiens long intergenic non-protein coding RNA 184 (LINC00184), non-coding RNA.
LOC100506810	Homo sapiens uncharacterized LOC100506810 (LOC100506810), non-coding RNA.
EDARADD	Homo sapiens EDAR-associated death domain (EDARADD), transcript variant A, mRNA.
LOC149134	Homo sapiens uncharacterized LOC149134 (LOC149134), non-coding RNA.
NLRP3	Homo sapiens NLR family, pyrin domain containing 3 (NLRP3), transcript variant 3, mRNA.
LOC100133331	Homo sapiens uncharacterized LOC100133331 (LOC100133331), non-coding RNA.
-	-
TMEM52	Homo sapiens transmembrane protein 52 (TMEM52), mRNA.
LOC115110	Homo sapiens uncharacterized LOC115110 (LOC115110), non-coding RNA.
LOC100133445	Homo sapiens uncharacterized LOC100133445 (LOC100133445), non-coding RNA.
CHD5	Homo sapiens chromodomain helicase DNA binding protein 5 (CHD5), mRNA.
SLC2A5	Homo sapiens solute carrier family 2 (facilitated glucose/fructose transporter), member 5 (SLC2A5), transcript variant 1, mRNA.
CASZ1	Homo sapiens castor zinc finger 1 (CASZ1), transcript variant 1, mRNA.
TMEM51-AS1	Homo sapiens TMEM51 antisense RNA 1 (TMEM51-AS1), non-coding RNA.
MST1L	Homo sapiens macrophage stimulating 1-like (MST1L), mRNA.
AKR7L	Homo sapiens aldo-keto reductase family 7-like (AKR7L), transcript variant 1, non-coding RNA.
KIF17	Homo sapiens kinesin family member 17 (KIF17), transcript variant 2, mRNA.
SH2D5	Homo sapiens SH2 domain containing 5 (SH2D5), transcript variant 1, mRNA.
RAP1GAP	Homo sapiens RAP1 GTPase activating protein (RAP1GAP), transcript variant 2, mRNA.
WNT4	Homo sapiens wingless-type MMTV integration site family, member 4 (WNT4), mRNA.
HTR1D	Homo sapiens 5-hydroxytryptamine (serotonin) receptor 1D, G protein-coupled (HTR1D), mRNA.
E2F2	Homo sapiens E2F transcription factor 2 (E2F2), mRNA.
MYOM3	Homo sapiens myomesin 3 (MYOM3), mRNA.
IFNLR1	Homo sapiens interferon, lambda receptor 1 (IFNLR1), transcript variant 2, mRNA.
RUNX3	Homo sapiens runt-related transcription factor 3 (RUNX3), transcript variant 1, mRNA.
PTAFR	Homo sapiens platelet-activating factor receptor (PTAFR), transcript variant 1, mRNA.
MATN1	Homo sapiens matrilin 1, cartilage matrix protein (MATN1), mRNA.
LAPTM5	Homo sapiens lysosomal protein transmembrane 5 (LAPTM5), mRNA.
NKAIN1	Homo sapiens Na+/K+ transporting ATPase interacting 1 (NKAIN1), mRNA.
CSF3R	Homo sapiens colony stimulating factor 3 receptor (granulocyte) (CSF3R), transcript variant 4, mRNA.
HEYL	Homo sapiens hairy/enhancer-of-split related with YRPW motif-like (HEYL), mRNA.
BMP8B	Homo sapiens bone morphogenetic protein 8b (BMP8B), mRNA.
COL9A2	Homo sapiens collagen, type IX, alpha 2 (COL9A2), mRNA.
RIMS3	Homo sapiens regulating synaptic membrane exocytosis 3 (RIMS3), mRNA.
SLFNL1	Homo sapiens schlafen-like 1 (SLFNL1), transcript variant 2, mRNA.
BEST4	Homo sapiens bestrophin 4 (BEST4), mRNA.
PTCH2	Homo sapiens patched 2 (PTCH2), transcript variant 2, mRNA.
ZSWIM5	Homo sapiens zinc finger, SWIM-type containing 5 (ZSWIM5), mRNA.
FOXD2-AS1	Homo sapiens FOXD2 antisense RNA 1 (head to head) (FOXD2-AS1), non-coding RNA.
TTC39A	Homo sapiens tetratricopeptide repeat domain 39A (TTC39A), transcript variant 1, mRNA.
SLC1A7	Homo sapiens solute carrier family 1 (glutamate transporter), member 7 (SLC1A7), mRNA.
SLC44A5	Homo sapiens solute carrier family 44, member 5 (SLC44A5), transcript variant 1, mRNA.
MCOLN3	Homo sapiens mucolipin 3 (MCOLN3), transcript variant 1, mRNA.
LOC100505768	Homo sapiens uncharacterized LOC100505768 (LOC100505768), non-coding RNA.
GBP5	Homo sapiens guanylate binding protein 5 (GBP5), transcript variant 1, mRNA.
FLJ27354	Homo sapiens uncharacterized LOC400761 (FLJ27354), non-coding RNA.
HFM1	Homo sapiens HFM1, ATP-dependent DNA helicase homolog (S. cerevisiae) (HFM1), mRNA.
ABCA4	Homo sapiens ATP-binding cassette, sub-family A (ABC1), member 4 (ABCA4), mRNA.
VAV3	Homo sapiens vav 3 guanine nucleotide exchange factor (VAV3), transcript variant 1, mRNA.
AKNAD1	Homo sapiens AKNA domain containing 1 (AKNAD1), transcript variant 1, mRNA.
LOC440600	Homo sapiens uncharacterized LOC440600 (LOC440600), non-coding RNA.
ADORA3	Homo sapiens adenosine A3 receptor (ADORA3), transcript variant 1, mRNA.
LOC100129269	Homo sapiens uncharacterized LOC100129269 (LOC100129269), non-coding RNA.
BCL2L15	Homo sapiens BCL2-like 15 (BCL2L15), mRNA.
IGSF3	Homo sapiens immunoglobulin superfamily, member 3 (IGSF3), transcript variant 1, mRNA.
SPAG17	Homo sapiens sperm associated antigen 17 (SPAG17), mRNA.
PPIAL4G	Homo sapiens peptidylprolyl isomerase A (cyclophilin A)-like 4G (PPIAL4G), mRNA.
GJA5	Homo sapiens gap junction protein, alpha 5, 40kDa (GJA5), transcript variant A, mRNA.
NBPF11,NBPF24	-
HIST2H2AA3	-
HORMAD1	Homo sapiens HORMA domain containing 1 (HORMAD1), transcript variant 1, mRNA.
CTSS	Homo sapiens cathepsin S (CTSS), transcript variant 1, mRNA.
CELF3	Homo sapiens CUGBP, Elav-like family member 3 (CELF3), transcript variant 2, mRNA.
THEM5	Homo sapiens thioesterase superfamily member 5 (THEM5), mRNA.
TCHH	Homo sapiens trichohyalin (TCHH), mRNA.
FLG2	Homo sapiens filaggrin family member 2 (FLG2), mRNA.
S100A14	Homo sapiens S100 calcium binding protein A14 (S100A14), mRNA.
NUP210L	Homo sapiens nucleoporin 210kDa-like (NUP210L), transcript variant 1, mRNA.
SHE	Homo sapiens Src homology 2 domain containing E (SHE), mRNA.
KCNN3	Homo sapiens potassium intermediate/small conductance calcium-activated channel, subfamily N, member 3 (KCNN3), transcript variant 3, mRNA.
PKLR	Homo sapiens pyruvate kinase, liver and RBC (PKLR), nuclear gene encoding mitochondrial protein, transcript variant 1, mRNA.
INSRR	Homo sapiens insulin receptor-related receptor (INSRR), mRNA.
AIM2	Homo sapiens absent in melanoma 2 (AIM2), mRNA.
IGSF9	Homo sapiens immunoglobulin superfamily, member 9 (IGSF9), transcript variant 2, mRNA.
KCNJ10	Homo sapiens potassium inwardly-rectifying channel, subfamily J, member 10 (KCNJ10), mRNA.
ARHGAP30	Homo sapiens Rho GTPase activating protein 30 (ARHGAP30), transcript variant 2, mRNA.
PVRL4	Homo sapiens poliovirus receptor-related 4 (PVRL4), mRNA.
LOC100505795	Homo sapiens uncharacterized LOC100505795 (LOC100505795), non-coding RNA.
LMX1A	Homo sapiens LIM homeobox transcription factor 1, alpha (LMX1A), transcript variant 1, mRNA.
RXRG	Homo sapiens retinoid X receptor, gamma (RXRG), transcript variant 3, mRNA.
FAM78B	Homo sapiens family with sequence similarity 78, member B (FAM78B), mRNA.
ADCY10	Homo sapiens adenylate cyclase 10 (soluble) (ADCY10), transcript variant 1, mRNA.
C1orf114	-
ANKRD45	Homo sapiens ankyrin repeat domain 45 (ANKRD45), mRNA.
SERPINC1	Homo sapiens serpin peptidase inhibitor, clade C (antithrombin), member 1 (SERPINC1), mRNA.
TEDDM1	Homo sapiens transmembrane epididymal protein 1 (TEDDM1), mRNA.
NCF2	Homo sapiens neutrophil cytosolic factor 2 (NCF2), transcript variant 2, mRNA.
APOBEC4	Homo sapiens apolipoprotein B mRNA editing enzyme, catalytic polypeptide-like 4 (putative) (APOBEC4), mRNA.
PDC	Homo sapiens phosducin (PDC), transcript variant 1, mRNA.
SMIM16	-
KIF21B	Homo sapiens kinesin family member 21B (KIF21B), transcript variant 1, mRNA.
SYT2	Homo sapiens synaptotagmin II (SYT2), transcript variant 2, mRNA.
REN	Homo sapiens renin (REN), mRNA.
LRRN2	Homo sapiens leucine rich repeat neuronal 2 (LRRN2), transcript variant 1, mRNA.
PM20D1	Homo sapiens peptidase M20 domain containing 1 (PM20D1), mRNA.
PIGR	Homo sapiens polymeric immunoglobulin receptor (PIGR), mRNA.
CD34	Homo sapiens CD34 molecule (CD34), transcript variant 1, mRNA.
IRF6	Homo sapiens interferon regulatory factor 6 (IRF6), transcript variant 1, mRNA.
KCNH1	Homo sapiens potassium voltage-gated channel, subfamily H (eag-related), member 1 (KCNH1), transcript variant 1, mRNA.
USH2A	Homo sapiens Usher syndrome 2A (autosomal recessive, mild) (USH2A), transcript variant 2, mRNA.
C1orf140	Homo sapiens uncharacterized LOC400804 (C1orf140), non-coding RNA.
PGBD5	Homo sapiens piggyBac transposable element derived 5 (PGBD5), mRNA.
DISC2	Homo sapiens disrupted in schizophrenia 2 (non-protein coding) (DISC2), non-coding RNA.
GNG4	Homo sapiens guanine nucleotide binding protein (G protein), gamma 4 (GNG4), transcript variant 2, mRNA.
C1orf229	Homo sapiens chromosome 1 open reading frame 229 (C1orf229), mRNA.
PRR26	Homo sapiens proline rich 26 (PRR26), transcript variant 2, non-coding RNA.
LOC399715	Homo sapiens uncharacterized LOC399715 (LOC399715), non-coding RNA.
ITIH2	Homo sapiens inter-alpha-trypsin inhibitor heavy chain 2 (ITIH2), mRNA.
TMEM236	Homo sapiens transmembrane protein 236 (TMEM236), mRNA.
LINC00202-2	Homo sapiens long intergenic non-protein coding RNA 202-2 (LINC00202-2), non-coding RNA.
RET	Homo sapiens ret proto-oncogene (RET), transcript variant 2, mRNA.
FAM35DP	Homo sapiens family with sequence similarity 35, member D, pseudogene (FAM35DP), non-coding RNA.
FAM21B	Homo sapiens family with sequence similarity 21, member B (FAM21B), mRNA.
AGAP9	Homo sapiens ArfGAP with GTPase domain, ankyrin repeat and PH domain 9 (AGAP9), mRNA.
ZNF488	Homo sapiens zinc finger protein 488 (ZNF488), mRNA.
GLUD1P7	Homo sapiens glutamate dehydrogenase 1 pseudogene 7 (GLUD1P7), non-coding RNA.
C10orf107	Homo sapiens chromosome 10 open reading frame 107 (C10orf107), mRNA.
HKDC1	Homo sapiens hexokinase domain containing 1 (HKDC1), mRNA.
CDH23	Homo sapiens cadherin-related 23 (CDH23), transcript variant 1, mRNA.
OIT3	Homo sapiens oncoprotein induced transcript 3 (OIT3), mRNA.
DNAJC9-AS1	Homo sapiens DNAJC9 antisense RNA 1 (DNAJC9-AS1), non-coding RNA.
EIF5AL1	Homo sapiens eukaryotic translation initiation factor 5A-like 1 (EIF5AL1), mRNA.
CDHR1	Homo sapiens cadherin-related family member 1 (CDHR1), transcript variant 2, mRNA.
LDB3	Homo sapiens LIM domain binding 3 (LDB3), transcript variant 5, mRNA.
CFL1P1	Homo sapiens cofilin 1 (non-muscle) pseudogene 1 (CFL1P1), non-coding RNA.
LIPJ	Homo sapiens lipase, family member J (LIPJ), mRNA.
LOC643529	-
MARK2P9	Homo sapiens MAP/microtubule affinity-regulating kinase 2 pseudogene 9 (MARK2P9), non-coding RNA.
PDE6C	Homo sapiens phosphodiesterase 6C, cGMP-specific, cone, alpha prime (PDE6C), mRNA.
HOGA1	Homo sapiens 4-hydroxy-2-oxoglutarate aldolase 1 (HOGA1), nuclear gene encoding mitochondrial protein, transcript variant 1, mRNA.
LOC100289509	Homo sapiens uncharacterized LOC100289509 (LOC100289509), non-coding RNA.
VWA2	Homo sapiens von Willebrand factor A domain containing 2 (VWA2), mRNA.
LOC399815	Homo sapiens chromosome 10 open reading frame 88 pseudogene (LOC399815), non-coding RNA.
LOC283038	Homo sapiens uncharacterized LOC283038 (LOC283038), non-coding RNA.
PTPRE	Homo sapiens protein tyrosine phosphatase, receptor type, E (PTPRE), transcript variant 1, mRNA.
CTAGE7P	Homo sapiens CTAGE family, member 7, pseudogene (CTAGE7P), non-coding RNA.
JAKMIP3	Homo sapiens Janus kinase and microtubule interacting protein 3 (JAKMIP3), mRNA.
KNDC1	Homo sapiens kinase non-catalytic C-lobe domain (KIND) containing 1 (KNDC1), mRNA.
SFMBT2	Homo sapiens Scm-like with four mbt domains 2 (SFMBT2), transcript variant 2, mRNA.
CELF2-AS2	Homo sapiens CELF2 antisense RNA 2 (CELF2-AS2), non-coding RNA.
PROSER2-AS1	Homo sapiens PROSER2 antisense RNA 1 (PROSER2-AS1), non-coding RNA.
CCDC3	Homo sapiens coiled-coil domain containing 3 (CCDC3), mRNA.
ENKUR	Homo sapiens enkurin, TRPC channel interacting protein (ENKUR), transcript variant 3, non-coding RNA.
LINC00202-1	Homo sapiens long intergenic non-protein coding RNA 202-1 (LINC00202-1), non-coding RNA.
LRRC37A6P	Homo sapiens leucine rich repeat containing 37, member A6, pseudogene (LRRC37A6P), non-coding RNA.
MKX	Homo sapiens mohawk homeobox (MKX), transcript variant 1, mRNA.
MPP7	Homo sapiens membrane protein, palmitoylated 7 (MAGUK p55 subfamily member 7) (MPP7), mRNA.
RASGEF1A	Homo sapiens RasGEF domain family, member 1A (RASGEF1A), mRNA.
TMEM72-AS1	Homo sapiens TMEM72 antisense RNA 1 (TMEM72-AS1), non-coding RNA.
BMS1P6	Homo sapiens BMS1 pseudogene 6 (BMS1P6), non-coding RNA.
BMS1P1	Homo sapiens BMS1 pseudogene 1 (BMS1P1), non-coding RNA.
AGAP7	Homo sapiens ArfGAP with GTPase domain, ankyrin repeat and PH domain 7 (AGAP7), mRNA.
A1CF	Homo sapiens APOBEC1 complementation factor (A1CF), transcript variant 5, mRNA.
TMEM26	Homo sapiens transmembrane protein 26 (TMEM26), mRNA.
RTKN2	Homo sapiens rhotekin 2 (RTKN2), mRNA.
NODAL	Homo sapiens nodal growth differentiation factor (NODAL), mRNA.
C10orf105	Homo sapiens chromosome 10 open reading frame 105 (C10orf105), transcript variant 2, mRNA.
SPOCK2	Homo sapiens sparc/osteonectin, cwcv and kazal-like domains proteoglycan (testican) 2 (SPOCK2), transcript variant 2, mRNA.
SYNPO2L	Homo sapiens synaptopodin 2-like (SYNPO2L), transcript variant 1, mRNA.
SFTPD	Homo sapiens surfactant protein D (SFTPD), mRNA.
GRID1	Homo sapiens glutamate receptor, ionotropic, delta 1 (GRID1), mRNA.
ANKRD22	Homo sapiens ankyrin repeat domain 22 (ANKRD22), mRNA.
SLC16A12	Homo sapiens solute carrier family 16, member 12 (monocarboxylic acid transporter 12) (SLC16A12), mRNA.
NUDT9P1	Homo sapiens nudix (nucleoside diphosphate linked moiety X)-type motif 9 pseudogene 1 (NUDT9P1), non-coding RNA.
PIPSL	Homo sapiens PIP5K1A and PSMD4-like, pseudogene (PIPSL), non-coding RNA.
LOC728558	-
PITX3	Homo sapiens paired-like homeodomain 3 (PITX3), mRNA.
C10orf95	Homo sapiens chromosome 10 open reading frame 95 (C10orf95), mRNA.
CALHM1	Homo sapiens calcium homeostasis modulator 1 (CALHM1), mRNA.
WDR96	Homo sapiens WD repeat domain 96 (WDR96), mRNA.
AFAP1L2	Homo sapiens actin filament associated protein 1-like 2 (AFAP1L2), transcript variant 1, mRNA.
WDR11-AS1	Homo sapiens WDR11 antisense RNA 1 (WDR11-AS1), non-coding RNA.
FGFR2	Homo sapiens fibroblast growth factor receptor 2 (FGFR2), transcript variant 2, mRNA.
MMP21	Homo sapiens matrix metallopeptidase 21 (MMP21), mRNA.
TTC40	Homo sapiens tetratricopeptide repeat domain 40 (TTC40), mRNA.
SPRNP1,SYCE1	-
EFCAB4A	Homo sapiens EF-hand calcium binding domain 4A (EFCAB4A), mRNA.
BRSK2	Homo sapiens BR serine/threonine kinase 2 (BRSK2), transcript variant 5, non-coding RNA.
TSPAN32	Homo sapiens tetraspanin 32 (TSPAN32), mRNA.
OR52W1	Homo sapiens olfactory receptor, family 52, subfamily W, member 1 (OR52W1), mRNA.
C11orf42	Homo sapiens chromosome 11 open reading frame 42 (C11orf42), mRNA.
CNGA4	Homo sapiens cyclic nucleotide gated channel alpha 4 (CNGA4), mRNA.
MICALCL	Homo sapiens MICAL C-terminal like (MICALCL), mRNA.
SPTY2D1-AS1	Homo sapiens SPTY2D1 antisense RNA 1 (SPTY2D1-AS1), non-coding RNA.
GAS2	Homo sapiens growth arrest-specific 2 (GAS2), transcript variant 2, mRNA.
LUZP2	Homo sapiens leucine zipper protein 2 (LUZP2), transcript variant 1, mRNA.
ANO3	Homo sapiens anoctamin 3 (ANO3), mRNA.
PRRG4	Homo sapiens proline rich Gla (G-carboxyglutamic acid) 4 (transmembrane) (PRRG4), mRNA.
CSTF3-AS1	Homo sapiens CSTF3 antisense RNA 1 (head to head) (CSTF3-AS1), non-coding RNA.
EHF	Homo sapiens ets homologous factor (EHF), transcript variant 2, mRNA.
RAG1	Homo sapiens recombination activating gene 1 (RAG1), mRNA.
DKFZp779M0652	Homo sapiens uncharacterized DKFZp779M0652 (DKFZp779M0652), non-coding RNA.
LRP4-AS1	Homo sapiens LRP4 antisense RNA 1 (LRP4-AS1), non-coding RNA.
SMTNL1	Homo sapiens smoothelin-like 1 (SMTNL1), mRNA.
CD5	Homo sapiens CD5 molecule (CD5), mRNA.
PGA5	Homo sapiens pepsinogen 5, group I (pepsinogen A) (PGA5), mRNA.
LRRC10B	Homo sapiens leucine rich repeat containing 10B (LRRC10B), mRNA.
ASRGL1	Homo sapiens asparaginase like 1 (ASRGL1), transcript variant 2, mRNA.
CCDC88B	Homo sapiens coiled-coil domain containing 88B (CCDC88B), mRNA.
SLC22A20	Homo sapiens solute carrier family 22, member 20 (SLC22A20), transcript variant 2, non-coding RNA.
C11orf86	Homo sapiens chromosome 11 open reading frame 86 (C11orf86), mRNA.
TBC1D10C	Homo sapiens TBC1 domain family, member 10C (TBC1D10C), transcript variant 1, mRNA.
CARNS1	Homo sapiens carnosine synthase 1 (CARNS1), transcript variant 1, mRNA.
SLCO2B1	Homo sapiens solute carrier organic anion transporter family, member 2B1 (SLCO2B1), transcript variant 1, mRNA.
MYO7A	Homo sapiens myosin VIIA (MYO7A), transcript variant 1, mRNA.
HEPHL1	Homo sapiens hephaestin-like 1 (HEPHL1), mRNA.
KDM4E	Homo sapiens lysine (K)-specific demethylase 4E (KDM4E), mRNA.
DDI1	Homo sapiens DNA-damage inducible 1 homolog 1 (S. cerevisiae) (DDI1), mRNA.
ELMOD1	Homo sapiens ELMO/CED-12 domain containing 1 (ELMOD1), transcript variant 1, mRNA.
NCAM1	Homo sapiens neural cell adhesion molecule 1 (NCAM1), transcript variant 5, mRNA.
CXCR5	Homo sapiens chemokine (C-X-C motif) receptor 5 (CXCR5), transcript variant 1, mRNA.
ABCG4	Homo sapiens ATP-binding cassette, sub-family G (WHITE), member 4 (ABCG4), transcript variant 1, mRNA.
TECTA	Homo sapiens tectorin alpha (TECTA), mRNA.
SORL1	Homo sapiens sortilin-related receptor, L(DLR class) A repeats containing (SORL1), mRNA.
PATE4	Homo sapiens prostate and testis expressed 4 (PATE4), mRNA.
TMEM45B	Homo sapiens transmembrane protein 45B (TMEM45B), mRNA.
LOC100133161	Homo sapiens uncharacterized LOC100133161 (LOC100133161), non-coding RNA.
C11orf35	Homo sapiens chromosome 11 open reading frame 35 (C11orf35), mRNA.
CDHR5	Homo sapiens cadherin-related family member 5 (CDHR5), transcript variant 1, mRNA.
MUC6	Homo sapiens mucin 6, oligomeric mucus/gel-forming (MUC6), mRNA.
DUSP8	Homo sapiens dual specificity phosphatase 8 (DUSP8), mRNA.
TRPM5	Homo sapiens transient receptor potential cation channel, subfamily M, member 5 (TRPM5), mRNA.
OR51E2	Homo sapiens olfactory receptor, family 51, subfamily E, member 2 (OR51E2), mRNA.
OR51B5	Homo sapiens olfactory receptor, family 51, subfamily B, member 5 (OR51B5), transcript variant 1, mRNA.
UBQLNL	Homo sapiens ubiquilin-like (UBQLNL), mRNA.
OR52H1	Homo sapiens olfactory receptor, family 52, subfamily H, member 1 (OR52H1), mRNA.
HPX	Homo sapiens hemopexin (HPX), mRNA.
GVINP1	Homo sapiens GTPase, very large interferon inducible pseudogene 1 (GVINP1), non-coding RNA.
OR6A2	Homo sapiens olfactory receptor, family 6, subfamily A, member 2 (OR6A2), mRNA.
RIC3	Homo sapiens resistance to inhibitors of cholinesterase 3 homolog (C. elegans) (RIC3), transcript variant 5, non-coding RNA.
STK33	Homo sapiens serine/threonine kinase 33 (STK33), mRNA.
SOX6	Homo sapiens SRY (sex determining region Y)-box 6 (SOX6), transcript variant 2, mRNA.
PLEKHA7	Homo sapiens pleckstrin homology domain containing, family A member 7 (PLEKHA7), mRNA.
RAG2	Homo sapiens recombination activating gene 2 (RAG2), transcript variant 3, mRNA.
LOC100507300	Homo sapiens uncharacterized LOC100507300 (LOC100507300), non-coding RNA.
ALX4	Homo sapiens ALX homeobox 4 (ALX4), mRNA.
CHRM4	Homo sapiens cholinergic receptor, muscarinic 4 (CHRM4), mRNA.
RAPSN	Homo sapiens receptor-associated protein of the synapse (RAPSN), transcript variant 1, mRNA.
AGBL2	Homo sapiens ATP/GTP binding protein-like 2 (AGBL2), mRNA.
CDC42BPG	Homo sapiens CDC42 binding protein kinase gamma (DMPK-like) (CDC42BPG), mRNA.
BATF2	Homo sapiens basic leucine zipper transcription factor, ATF-like 2 (BATF2), mRNA.
KCNK7	Homo sapiens potassium channel, subfamily K, member 7 (KCNK7), transcript variant B, mRNA.
SPTBN2	Homo sapiens spectrin, beta, non-erythrocytic 2 (SPTBN2), mRNA.
FLJ42102	Homo sapiens uncharacterized LOC399923 (FLJ42102), non-coding RNA.
PHOX2A	Homo sapiens paired-like homeobox 2a (PHOX2A), mRNA.
DLG2	Homo sapiens discs, large homolog 2 (Drosophila) (DLG2), transcript variant 1, mRNA.
GRM5	Homo sapiens glutamate receptor, metabotropic 5 (GRM5), transcript variant a, mRNA.
GPR83	Homo sapiens G protein-coupled receptor 83 (GPR83), mRNA.
TRPC6	Homo sapiens transient receptor potential cation channel, subfamily C, member 6 (TRPC6), mRNA.
MMP8	Homo sapiens matrix metallopeptidase 8 (neutrophil collagenase) (MMP8), mRNA.
MMP12	Homo sapiens matrix metallopeptidase 12 (macrophage elastase) (MMP12), mRNA.
LOC643733	Homo sapiens caspase 4, apoptosis-related cysteine peptidase pseudogene (LOC643733), transcript variant 1, non-coding RNA.
EXPH5	Homo sapiens exophilin 5 (EXPH5), mRNA.
TMPRSS5	Homo sapiens transmembrane protease, serine 5 (TMPRSS5), mRNA.
CADM1	Homo sapiens cell adhesion molecule 1 (CADM1), transcript variant 1, mRNA.
APOA5	Homo sapiens apolipoprotein A-V (APOA5), transcript variant 1, mRNA.
MPZL3	Homo sapiens myelin protein zero-like 3 (MPZL3), mRNA.
TRIM29	Homo sapiens tripartite motif containing 29 (TRIM29), mRNA.
SCN3B	Homo sapiens sodium channel, voltage-gated, type III, beta subunit (SCN3B), transcript variant 2, mRNA.
ESAM	Homo sapiens endothelial cell adhesion molecule (ESAM), mRNA.
ROBO4	Homo sapiens roundabout, axon guidance receptor, homolog 4 (Drosophila) (ROBO4), mRNA.
PATE2	Homo sapiens prostate and testis expressed 2 (PATE2), mRNA.
C11orf45	Homo sapiens chromosome 11 open reading frame 45 (C11orf45), transcript variant 1, mRNA.
ADAMTS8	Homo sapiens ADAM metallopeptidase with thrombospondin type 1 motif, 8 (ADAMTS8), mRNA.
IGSF9B	Homo sapiens immunoglobulin superfamily, member 9B (IGSF9B), mRNA.
IQSEC3	Homo sapiens IQ motif and Sec7 domain 3 (IQSEC3), transcript variant 1, mRNA.
KCNA6	Homo sapiens potassium voltage-gated channel, shaker-related subfamily, member 6 (KCNA6), mRNA.
KCNA1	Homo sapiens potassium voltage-gated channel, shaker-related subfamily, member 1 (episodic ataxia with myokymia) (KCNA1), mRNA.
LAG3	Homo sapiens lymphocyte-activation gene 3 (LAG3), mRNA.
PTPN6	Homo sapiens protein tyrosine phosphatase, non-receptor type 6 (PTPN6), transcript variant 3, mRNA.
DPPA3	Homo sapiens developmental pluripotency associated 3 (DPPA3), mRNA.
NANOG	Homo sapiens Nanog homeobox (NANOG), mRNA.
A2M-AS1	Homo sapiens A2M antisense RNA 1 (A2M-AS1), non-coding RNA.
KLRD1	Homo sapiens killer cell lectin-like receptor subfamily D, member 1 (KLRD1), transcript variant 3, mRNA.
PRH2	Homo sapiens proline-rich protein HaeIII subfamily 2 (PRH2), transcript variant 1, mRNA.
LOC338817	Homo sapiens uncharacterized LOC338817 (LOC338817), non-coding RNA.
BCL2L14	Homo sapiens BCL2-like 14 (apoptosis facilitator) (BCL2L14), transcript variant 1, mRNA.
LOC100506314	Homo sapiens uncharacterized LOC100506314 (LOC100506314), non-coding RNA.
PTPRO	Homo sapiens protein tyrosine phosphatase, receptor type, O (PTPRO), transcript variant 1, mRNA.
IAPP	Homo sapiens islet amyloid polypeptide (IAPP), mRNA.
LOC101055625	-
TSPAN11	Homo sapiens tetraspanin 11 (TSPAN11), mRNA.
FLJ13224	Homo sapiens uncharacterized LOC79857 (FLJ13224), non-coding RNA.
PDZRN4	Homo sapiens PDZ domain containing ring finger 4 (PDZRN4), transcript variant 1, mRNA.
DNAJC22	Homo sapiens DnaJ (Hsp40) homolog, subfamily C, member 22 (DNAJC22), mRNA.
LOC100335030	Homo sapiens FGFR1 oncogene partner 2 pseudogene (LOC100335030), non-coding RNA.
KCNH3	Homo sapiens potassium voltage-gated channel, subfamily H (eag-related), member 3 (KCNH3), mRNA.
ANKRD33	Homo sapiens ankyrin repeat domain 33 (ANKRD33), transcript variant 1, mRNA.
SOAT2	Homo sapiens sterol O-acyltransferase 2 (SOAT2), mRNA.
HOXC13	Homo sapiens homeobox C13 (HOXC13), mRNA.
GLI1	Homo sapiens GLI family zinc finger 1 (GLI1), transcript variant 1, mRNA.
KIF5A	Homo sapiens kinesin family member 5A (KIF5A), mRNA.
TBC1D30	Homo sapiens TBC1 domain family, member 30 (TBC1D30), mRNA.
SYT1	Homo sapiens synaptotagmin I (SYT1), transcript variant 2, mRNA.
OTOGL	Homo sapiens otogelin-like (OTOGL), mRNA.
LRRIQ1	Homo sapiens leucine-rich repeats and IQ motif containing 1 (LRRIQ1), mRNA.
PLEKHG7	Homo sapiens pleckstrin homology domain containing, family G (with RhoGef domain) member 7 (PLEKHG7), mRNA.
PLXNC1	Homo sapiens plexin C1 (PLXNC1), transcript variant 1, mRNA.
LOC144486	-
PGAM1P5	Homo sapiens phosphoglycerate mutase 1 pseudogene 5 (PGAM1P5), non-coding RNA.
AMDHD1	Homo sapiens amidohydrolase domain containing 1 (AMDHD1), mRNA.
STAB2	Homo sapiens stabilin 2 (STAB2), mRNA.
MYO1H	Homo sapiens myosin IH (MYO1H), mRNA.
FAM222A	Homo sapiens family with sequence similarity 222, member A (FAM222A), mRNA.
CCDC42B	Homo sapiens coiled-coil domain containing 42B (CCDC42B), mRNA.
RNFT2	Homo sapiens ring finger protein, transmembrane 2 (RNFT2), transcript variant 1, mRNA.
CABP1	Homo sapiens calcium binding protein 1 (CABP1), transcript variant 1, mRNA.
HNF1A	Homo sapiens HNF1 homeobox A (HNF1A), mRNA.
LOC100507091	Homo sapiens uncharacterized LOC100507091 (LOC100507091), non-coding RNA.
LINC00507	Homo sapiens long intergenic non-protein coding RNA 507 (LINC00507), non-coding RNA.
ANO2	Homo sapiens anoctamin 2 (ANO2), mRNA.
VWF	Homo sapiens von Willebrand factor (VWF), mRNA.
SCNN1A	Homo sapiens sodium channel, non-voltage-gated 1 alpha subunit (SCNN1A), transcript variant 1, mRNA.
PIANP	Homo sapiens PILR alpha associated neural protein (PIANP), transcript variant 3, mRNA.
CD163L1	Homo sapiens CD163 molecule-like 1 (CD163L1), mRNA.
CD163	Homo sapiens CD163 molecule (CD163), transcript variant 1, mRNA.
C3AR1	Homo sapiens complement component 3a receptor 1 (C3AR1), mRNA.
POU5F1P3	Homo sapiens partial mRNA for POU class 5 homeobox 1 pseudogene 3, clone BM-TAKA-08_AS.
FAM90A1	Homo sapiens family with sequence similarity 90, member A1 (FAM90A1), mRNA.
LOC389634	-
AICDA	Homo sapiens activation-induced cytidine deaminase (AICDA), mRNA.
CLEC7A	Homo sapiens C-type lectin domain family 7, member A (CLEC7A), transcript variant 2, mRNA.
KLRC4,KLRC4-KLRK1,KLRK1	-
GRIN2B	Homo sapiens glutamate receptor, ionotropic, N-methyl D-aspartate 2B (GRIN2B), mRNA.
RERG	Homo sapiens RAS-like, estrogen-regulated, growth inhibitor (RERG), transcript variant 1, mRNA.
SLCO1A2	Homo sapiens solute carrier organic anion transporter family, member 1A2 (SLCO1A2), transcript variant 1, mRNA.
GYS2	Homo sapiens glycogen synthase 2 (liver) (GYS2), mRNA.
ST8SIA1	Homo sapiens ST8 alpha-N-acetyl-neuraminide alpha-2,8-sialyltransferase 1 (ST8SIA1), mRNA.
CASC1	Homo sapiens cancer susceptibility candidate 1 (CASC1), transcript variant 4, mRNA.
IFLTD1	Homo sapiens intermediate filament tail domain containing 1 (IFLTD1), transcript variant 1, mRNA.
H3F3C	Homo sapiens H3 histone, family 3C (H3F3C), mRNA.
ENDOU	Homo sapiens endonuclease, polyU-specific (ENDOU), transcript variant 1, mRNA.
RND1	Homo sapiens Rho family GTPase 1 (RND1), mRNA.
WNT10B	Homo sapiens wingless-type MMTV integration site family, member 10B (WNT10B), mRNA.
DDN	Homo sapiens dendrin (DDN), mRNA.
FAM186B	Homo sapiens family with sequence similarity 186, member B (FAM186B), transcript variant 1, mRNA.
FAM186A	Homo sapiens family with sequence similarity 186, member A (FAM186A), mRNA.
FIGNL2	Homo sapiens fidgetin-like 2 (FIGNL2), mRNA.
KRT80	Homo sapiens keratin 80 (KRT80), transcript variant 2, mRNA.
KRT79	Homo sapiens keratin 79 (KRT79), mRNA.
SP7	Homo sapiens Sp7 transcription factor (SP7), transcript variant 1, mRNA.
GLS2	Homo sapiens glutaminase 2 (liver, mitochondrial) (GLS2), nuclear gene encoding mitochondrial protein, mRNA.
ARHGAP9	Homo sapiens Rho GTPase activating protein 9 (ARHGAP9), transcript variant 1, mRNA.
AGAP2	Homo sapiens ArfGAP with GTPase domain, ankyrin repeat and PH domain 2 (AGAP2), transcript variant 1, mRNA.
FAM19A2	Homo sapiens family with sequence similarity 19 (chemokine (C-C motif)-like), member A2 (FAM19A2), mRNA.
DPY19L2	Homo sapiens dpy-19-like 2 (C. elegans) (DPY19L2), mRNA.
LOC100507250	Homo sapiens uncharacterized LOC100507250 (LOC100507250), non-coding RNA.
MRS2P2	Homo sapiens MRS2 magnesium homeostasis factor homolog (S. cerevisiae) pseudogene 2 (MRS2P2), non-coding RNA.
PPFIA2	Homo sapiens protein tyrosine phosphatase, receptor type, f polypeptide (PTPRF), interacting protein (liprin), alpha 2 (PPFIA2), transcript variant 5, mRNA.
TMCC3	Homo sapiens transmembrane and coiled-coil domain family 3 (TMCC3), mRNA.
HAL	Homo sapiens histidine ammonia-lyase (HAL), transcript variant 1, mRNA.
GNN	Homo sapiens Grp94 neighboring nucleotidase pseudogene (GNN), non-coding RNA.
HNF1A-AS1	Homo sapiens HNF1A antisense RNA 1 (HNF1A-AS1), non-coding RNA.
TMEM132D	Homo sapiens transmembrane protein 132D (TMEM132D), mRNA.
GALNT9	Homo sapiens UDP-N-acetyl-alpha-D-galactosamine:polypeptide N-acetylgalactosaminyltransferase 9 (GalNAc-T9) (GALNT9), transcript variant A, mRNA.
SPATA13	Homo sapiens spermatogenesis associated 13 (SPATA13), transcript variant 1, mRNA.
TPTE2P6	Homo sapiens transmembrane phosphoinositide 3-phosphatase and tensin homolog 2 pseudogene 6 (TPTE2P6), non-coding RNA.
ATP8A2	Homo sapiens ATPase, aminophospholipid transporter, class I, type 8A, member 2 (ATP8A2), mRNA.
MTUS2	Homo sapiens microtubule associated tumor suppressor candidate 2 (MTUS2), transcript variant 1, mRNA.
KL	Homo sapiens klotho (KL), mRNA.
SPG20OS	Homo sapiens SPG20 opposite strand (SPG20OS), transcript variant 1, non-coding RNA.
LINC00547	Homo sapiens long intergenic non-protein coding RNA 547 (LINC00547), non-coding RNA.
CPB2-AS1	Homo sapiens CPB2 antisense RNA 1 (CPB2-AS1), transcript variant 1, non-coding RNA.
ST13P4	Homo sapiens suppression of tumorigenicity 13 (colon carcinoma) (Hsp70 interacting protein) pseudogene 4 (ST13P4), non-coding RNA.
SERPINE3	Homo sapiens serpin peptidase inhibitor, clade E (nexin, plasminogen activator inhibitor type 1), member 3 (SERPINE3), mRNA.
PCDH17	Homo sapiens protocadherin 17 (PCDH17), mRNA.
POU4F1-AS1	-
GPC5	Homo sapiens glypican 5 (GPC5), mRNA.
FKSG29	Homo sapiens FKSG29 (FKSG29), non-coding RNA.
METTL21EP	Homo sapiens methyltransferase like 21E, pseudogene (METTL21EP), non-coding RNA.
GJA3	Homo sapiens gap junction protein, alpha 3, 46kDa (GJA3), mRNA.
TPTE2P1	Homo sapiens transmembrane phosphoinositide 3-phosphatase and tensin homolog 2 pseudogene 1 (TPTE2P1), non-coding RNA.
LINC00426	Homo sapiens long intergenic non-protein coding RNA 426 (LINC00426), non-coding RNA.
TEX26-AS1	Homo sapiens TEX26 antisense RNA 1 (TEX26-AS1), transcript variant 1, non-coding RNA.
KCTD4	Homo sapiens potassium channel tetramerisation domain containing 4 (KCTD4), mRNA.
LCP1	Homo sapiens lymphocyte cytosolic protein 1 (L-plastin) (LCP1), mRNA.
KIAA0226L	Homo sapiens KIAA0226-like (KIAA0226L), mRNA.
LINC00441	Homo sapiens long intergenic non-protein coding RNA 441 (LINC00441), non-coding RNA.
RNASEH2B-AS1	Homo sapiens RNASEH2B antisense RNA 1 (RNASEH2B-AS1), non-coding RNA.
GPC6-AS2	Homo sapiens GPC6 antisense RNA 2 (GPC6-AS2), non-coding RNA.
CCDC168	Homo sapiens coiled-coil domain containing 168 (CCDC168), mRNA.
RNASE7	Homo sapiens ribonuclease, RNase A family, 7 (RNASE7), mRNA.
RPGRIP1	Homo sapiens retinitis pigmentosa GTPase regulator interacting protein 1 (RPGRIP1), mRNA.
FITM1	Homo sapiens fat storage-inducing transmembrane protein 1 (FITM1), mRNA.
COCH	Homo sapiens cochlin (COCH), transcript variant 2, mRNA.
AKAP6	Homo sapiens A kinase (PRKA) anchor protein 6 (AKAP6), mRNA.
NPAS3	Homo sapiens neuronal PAS domain protein 3 (NPAS3), transcript variant 1, mRNA.
IGBP1P1	Homo sapiens immunoglobulin (CD79A) binding protein 1 pseudogene 1 (IGBP1P1), non-coding RNA.
PAX9	Homo sapiens paired box 9 (PAX9), mRNA.
LRFN5	Homo sapiens leucine rich repeat and fibronectin type III domain containing 5 (LRFN5), mRNA.
ABHD12B	Homo sapiens abhydrolase domain containing 12B (ABHD12B), transcript variant 1, mRNA.
LRRC9	Homo sapiens leucine rich repeat containing 9 (LRRC9), non-coding RNA.
LINC00643	Homo sapiens long intergenic non-protein coding RNA 643 (LINC00643), non-coding RNA.
LOC100506321	Homo sapiens uncharacterized LOC100506321 (LOC100506321), non-coding RNA.
PLEKHH1	Homo sapiens pleckstrin homology domain containing, family H (with MyTH4 domain) member 1 (PLEKHH1), mRNA.
SMOC1	Homo sapiens SPARC related modular calcium binding 1 (SMOC1), transcript variant 1, mRNA.
TTC9	Homo sapiens tetratricopeptide repeat domain 9 (TTC9), mRNA.
LOC145474	Homo sapiens uncharacterized LOC145474 (LOC145474), non-coding RNA.
GPR65	Homo sapiens G protein-coupled receptor 65 (GPR65), mRNA.
FOXN3-AS2	Homo sapiens FOXN3 antisense RNA 2 (FOXN3-AS2), non-coding RNA.
SLC24A4	Homo sapiens solute carrier family 24 (sodium/potassium/calcium exchanger), member 4 (SLC24A4), transcript variant 2, mRNA.
UNC79	Homo sapiens unc-79 homolog (C. elegans) (UNC79), mRNA.
PPP4R4	Homo sapiens protein phosphatase 4, regulatory subunit 4 (PPP4R4), transcript variant 1, mRNA.
SERPINA5	Homo sapiens serpin peptidase inhibitor, clade A (alpha-1 antiproteinase, antitrypsin), member 5 (SERPINA5), mRNA.
AK7	Homo sapiens adenylate kinase 7 (AK7), mRNA.
CYP46A1	Homo sapiens cytochrome P450, family 46, subfamily A, polypeptide 1 (CYP46A1), mRNA.
TEX22	Homo sapiens testis expressed 22 (TEX22), mRNA.
POTEM	Homo sapiens POTE ankyrin domain family, member M (POTEM), mRNA.
NDRG2	Homo sapiens NDRG family member 2 (NDRG2), transcript variant 4, mRNA.
ZFHX2	Homo sapiens zinc finger homeobox 2 (ZFHX2), mRNA.
NRL	Homo sapiens neural retina leucine zipper (NRL), mRNA.
CMA1	Homo sapiens chymase 1, mast cell (CMA1), mRNA.
LOC100506071	Homo sapiens uncharacterized LOC100506071 (LOC100506071), non-coding RNA.
PTCSC3	Homo sapiens papillary thyroid carcinoma susceptibility candidate 3 (non-protein coding) (PTCSC3), non-coding RNA.
SLC25A21	Homo sapiens solute carrier family 25 (mitochondrial oxoadipate carrier), member 21 (SLC25A21), nuclear gene encoding mitochondrial protein, transcript variant 2, mRNA.
C14orf182	Homo sapiens chromosome 14 open reading frame 182 (C14orf182), mRNA.
KCNH5	Homo sapiens potassium voltage-gated channel, subfamily H (eag-related), member 5 (KCNH5), transcript variant 1, mRNA.
ESR2	Homo sapiens estrogen receptor 2 (ER beta) (ESR2), transcript variant a, mRNA.
SPTB	Homo sapiens spectrin, beta, erythrocytic (SPTB), transcript variant 1, mRNA.
GPX2	Homo sapiens glutathione peroxidase 2 (gastrointestinal) (GPX2), transcript variant 2, non-coding RNA.
SLC10A1	Homo sapiens solute carrier family 10 (sodium/bile acid cotransporter family), member 1 (SLC10A1), mRNA.
ADAM21P1	Homo sapiens ADAM metallopeptidase domain 21 pseudogene 1 (ADAM21P1), non-coding RNA.
ADAM20P1	Homo sapiens ADAM metallopeptidase domain 20 pseudogene 1 (ADAM20P1), non-coding RNA.
ADAM20	Homo sapiens ADAM metallopeptidase domain 20 (ADAM20), mRNA.
MAP3K9	Homo sapiens mitogen-activated protein kinase kinase kinase 9 (MAP3K9), mRNA.
HEATR4	Homo sapiens HEAT repeat containing 4 (HEATR4), transcript variant 1, mRNA.
PROX2	Homo sapiens prospero homeobox 2 (PROX2), transcript variant 1, mRNA.
ISM2	Homo sapiens isthmin 2 (ISM2), transcript variant 1, mRNA.
CCDC88C	Homo sapiens coiled-coil domain containing 88C (CCDC88C), mRNA.
TC2N	Homo sapiens tandem C2 domains, nuclear (TC2N), transcript variant 2, mRNA.
DEGS2	Homo sapiens delta(4)-desaturase, sphingolipid 2 (DEGS2), mRNA.
JAG2	Homo sapiens jagged 2 (JAG2), transcript variant 1, mRNA.
HERC2P10	Homo sapiens hect domain and RLD 2 pseudogene 10 (HERC2P10), non-coding RNA.
CHRNA7	Homo sapiens cholinergic receptor, nicotinic, alpha 7 (neuronal) (CHRNA7), transcript variant 1, mRNA.
RYR3	Homo sapiens ryanodine receptor 3 (RYR3), transcript variant 1, mRNA.
CHRM5	Homo sapiens cholinergic receptor, muscarinic 5 (CHRM5), mRNA.
C15orf54	Homo sapiens chromosome 15 open reading frame 54 (C15orf54), mRNA.
DISP2	Homo sapiens dispatched homolog 2 (Drosophila) (DISP2), mRNA.
SPINT1	Homo sapiens serine peptidase inhibitor, Kunitz type 1 (SPINT1), transcript variant 2, mRNA.
DUOX1	Homo sapiens dual oxidase 1 (DUOX1), transcript variant 1, mRNA.
SLC28A2	Homo sapiens solute carrier family 28 (sodium-coupled nucleoside transporter), member 2 (SLC28A2), mRNA.
HMGN2P46	Homo sapiens high mobility group nucleosomal binding domain 2 pseudogene 46 (HMGN2P46), non-coding RNA.
NDUFAF4P1	Homo sapiens NADH dehydrogenase (ubiquinone) complex I, assembly factor 4 pseudogene 1 (NDUFAF4P1), non-coding RNA.
SLC27A2	Homo sapiens solute carrier family 27 (fatty acid transporter), member 2 (SLC27A2), transcript variant 1, mRNA.
GLDN	Homo sapiens gliomedin (GLDN), mRNA.
CGNL1	Homo sapiens cingulin-like 1 (CGNL1), transcript variant 1, mRNA.
FAM81A	Homo sapiens family with sequence similarity 81, member A (FAM81A), mRNA.
SKOR1	Homo sapiens SKI family transcriptional corepressor 1 (SKOR1), mRNA.
LOC145837	Homo sapiens uncharacterized LOC145837 (LOC145837), non-coding RNA.
NR2E3	Homo sapiens nuclear receptor subfamily 2, group E, member 3 (NR2E3), transcript variant 2, mRNA.
HEXA-AS1	Homo sapiens HEXA antisense RNA 1 (HEXA-AS1), non-coding RNA.
ISLR2	Homo sapiens immunoglobulin superfamily containing leucine-rich repeat 2 (ISLR2), transcript variant 1, mRNA.
SCAMP5	Homo sapiens secretory carrier membrane protein 5 (SCAMP5), transcript variant 1, mRNA.
C15orf27	Homo sapiens chromosome 15 open reading frame 27 (C15orf27), mRNA.
PSTPIP1	Homo sapiens proline-serine-threonine phosphatase interacting protein 1 (PSTPIP1), mRNA.
CHRNA5	Homo sapiens cholinergic receptor, nicotinic, alpha 5 (neuronal) (CHRNA5), mRNA.
C15orf26	Homo sapiens chromosome 15 open reading frame 26 (C15orf26), mRNA.
GOLGA6L9	Homo sapiens golgin A6 family-like 9 (GOLGA6L9), mRNA.
ALPK3	Homo sapiens alpha-kinase 3 (ALPK3), mRNA.
TTLL13	Homo sapiens tubulin tyrosine ligase-like family, member 13 (TTLL13), mRNA.
ASB9P1	Homo sapiens ankyrin repeat and SOCS box containing 9 pseudogene 1 (ASB9P1), non-coding RNA.
LOC145820	-
HSP90B2P	Homo sapiens heat shock protein 90kDa beta (Grp94), member 2, pseudogene (HSP90B2P), non-coding RNA.
LOC283683	Homo sapiens uncharacterized LOC283683 (LOC283683), non-coding RNA.
FAM189A1	Homo sapiens family with sequence similarity 189, member A1 (FAM189A1), mRNA.
CHRFAM7A	Homo sapiens CHRNA7 (cholinergic receptor, nicotinic, alpha 7, exons 5-10) and FAM7A (family with sequence similarity 7A, exons A-E) fusion (CHRFAM7A), transcript variant 1, mRNA.
CSNK1A1P1	Homo sapiens casein kinase 1, alpha 1 pseudogene 1 (CSNK1A1P1), non-coding RNA.
BMF	Homo sapiens Bcl2 modifying factor (BMF), transcript variant 1, mRNA.
PLCB2	Homo sapiens phospholipase C, beta 2 (PLCB2), mRNA.
RHOV	Homo sapiens ras homolog family member V (RHOV), mRNA.
SPTBN5	Homo sapiens spectrin, beta, non-erythrocytic 5 (SPTBN5), mRNA.
TGM5	Homo sapiens transglutaminase 5 (TGM5), transcript variant 1, mRNA.
STRC	Homo sapiens stereocilin (STRC), mRNA.
PIN4P1	Homo sapiens protein (peptidylprolyl cis/trans isomerase) NIMA-interacting, 4 pseudogene 1 (PIN4P1), non-coding RNA.
PATL2	Homo sapiens protein associated with topoisomerase II homolog 2 (yeast) (PATL2), mRNA.
MYO5C	Homo sapiens myosin VC (MYO5C), mRNA.
PRTG	Homo sapiens protogenin (PRTG), mRNA.
HSP90AB4P	Homo sapiens heat shock protein 90kDa alpha (cytosolic), class B member 4, pseudogene (HSP90AB4P), non-coding RNA.
MGC15885	Homo sapiens uncharacterized protein MGC15885 (MGC15885), non-coding RNA.
IGDCC4	Homo sapiens immunoglobulin superfamily, DCC subclass, member 4 (IGDCC4), mRNA.
MEGF11	Homo sapiens multiple EGF-like-domains 11 (MEGF11), mRNA.
GRAMD2	Homo sapiens GRAM domain containing 2 (GRAMD2), mRNA.
HIGD2B	Homo sapiens HIG1 hypoxia inducible domain family, member 2B (HIGD2B), non-coding RNA.
CYP1A1	Homo sapiens cytochrome P450, family 1, subfamily A, polypeptide 1 (CYP1A1), mRNA.
TYRO3P	Homo sapiens TYRO3P protein tyrosine kinase pseudogene (TYRO3P), non-coding RNA.
LINGO1	Homo sapiens leucine rich repeat and Ig domain containing 1 (LINGO1), mRNA.
LOC645752	Homo sapiens golgin A6 family, member A pseudogene (LOC645752), non-coding RNA.
GOLGA6L10	Homo sapiens golgin A6 family-like 10 (GOLGA6L10), mRNA.
AP3B2	Homo sapiens adaptor-related protein complex 3, beta 2 subunit (AP3B2), mRNA.
LOC283693	Homo sapiens actin, alpha 2, smooth muscle, aorta pseudogene (LOC283693), non-coding RNA.
FSD2	Homo sapiens fibronectin type III and SPRY domain containing 2 (FSD2), mRNA.
NTRK3	Homo sapiens neurotrophic tyrosine kinase, receptor, type 3 (NTRK3), transcript variant 1, mRNA.
DNM1P46	Homo sapiens DNM1 pseudogene 46 (DNM1P46), non-coding RNA.
ADAMTS17	Homo sapiens ADAM metallopeptidase with thrombospondin type 1 motif, 17 (ADAMTS17), mRNA.
PRKXP1	Homo sapiens protein kinase, X-linked, pseudogene 1 (PRKXP1), non-coding RNA.
LOC100134368	Homo sapiens uncharacterized LOC100134368 (LOC100134368), non-coding RNA.
WFIKKN1	Homo sapiens WAP, follistatin/kazal, immunoglobulin, kunitz and netrin domain containing 1 (WFIKKN1), mRNA.
PRR25	Homo sapiens proline rich 25 (PRR25), mRNA.
SOX8	Homo sapiens SRY (sex determining region Y)-box 8 (SOX8), mRNA.
BAIAP3	Homo sapiens BAI1-associated protein 3 (BAIAP3), transcript variant 3, mRNA.
ABCA17P	Homo sapiens ATP-binding cassette, sub-family A (ABC1), member 17, pseudogene (ABCA17P), non-coding RNA.
PRSS21	Homo sapiens protease, serine, 21 (testisin) (PRSS21), transcript variant 4, mRNA.
MMP25	Homo sapiens matrix metallopeptidase 25 (MMP25), mRNA.
SEC14L5	Homo sapiens SEC14-like 5 (S. cerevisiae) (SEC14L5), mRNA.
CIITA	Homo sapiens class II, major histocompatibility complex, transactivator (CIITA), mRNA.
TMC7	Homo sapiens transmembrane channel-like 7 (TMC7), transcript variant 1, mRNA.
SYT17	Homo sapiens synaptotagmin XVII (SYT17), mRNA.
TMC5	Homo sapiens transmembrane channel-like 5 (TMC5), transcript variant 1, mRNA.
LOC440356	-
ITGAL	Homo sapiens integrin, alpha L (antigen CD11A (p180), lymphocyte function-associated antigen 1; alpha polypeptide) (ITGAL), transcript variant 1, mRNA.
SLC5A2	Homo sapiens solute carrier family 5 (sodium/glucose cotransporter), member 2 (SLC5A2), mRNA.
GNAO1	Homo sapiens guanine nucleotide binding protein (G protein), alpha activating activity polypeptide O (GNAO1), transcript variant 1, mRNA.
CX3CL1	Homo sapiens chemokine (C-X3-C motif) ligand 1 (CX3CL1), mRNA.
CMTM2	Homo sapiens CKLF-like MARVEL transmembrane domain containing 2 (CMTM2), transcript variant 1, mRNA.
CES3	Homo sapiens carboxylesterase 3 (CES3), transcript variant 1, mRNA.
RLTPR	Homo sapiens RGD motif, leucine rich repeats, tropomodulin domain and proline-rich containing (RLTPR), mRNA.
CDH3	Homo sapiens cadherin 3, type 1, P-cadherin (placental) (CDH3), mRNA.
CDH1	Homo sapiens cadherin 1, type 1, E-cadherin (epithelial) (CDH1), mRNA.
CLEC18A	Homo sapiens C-type lectin domain family 18, member A (CLEC18A), transcript variant 3, mRNA.
IL34	Homo sapiens interleukin 34 (IL34), transcript variant 1, mRNA.
LOC100130894	-
CALB2	Homo sapiens calbindin 2 (CALB2), transcript variant CALB2, mRNA.
MARVELD3	Homo sapiens MARVEL domain containing 3 (MARVELD3), transcript variant 2, mRNA.
CNTNAP4	Homo sapiens contactin associated protein-like 4 (CNTNAP4), transcript variant 1, mRNA.
LOC100129617	Homo sapiens uncharacterized LOC100129617 (LOC100129617), non-coding RNA.
PLCG2	Homo sapiens phospholipase C, gamma 2 (phosphatidylinositol-specific) (PLCG2), mRNA.
WFDC1	Homo sapiens WAP four-disulfide core domain 1 (WFDC1), mRNA.
ATP2C2	Homo sapiens ATPase, Ca++ transporting, type 2C, member 2 (ATP2C2), mRNA.
FOXF1	Homo sapiens forkhead box F1 (FOXF1), mRNA.
FLJ30679	Homo sapiens uncharacterized protein FLJ30679 (FLJ30679), non-coding RNA.
JPH3	Homo sapiens junctophilin 3 (JPH3), transcript variant 1, mRNA.
LINC00304	Homo sapiens long intergenic non-protein coding RNA 304 (LINC00304), non-coding RNA.
CDH15	Homo sapiens cadherin 15, type 1, M-cadherin (myotubule) (CDH15), mRNA.
DPEP1	Homo sapiens dipeptidase 1 (renal) (DPEP1), transcript variant 1, mRNA.
FBXL16	Homo sapiens F-box and leucine-rich repeat protein 16 (FBXL16), mRNA.
CCDC154	Homo sapiens coiled-coil domain containing 154 (CCDC154), mRNA.
IGFALS	Homo sapiens insulin-like growth factor binding protein, acid labile subunit (IGFALS), transcript variant 1, mRNA.
MEIOB	Homo sapiens meiosis specific with OB domains (MEIOB), transcript variant 1, mRNA.
MEFV	Homo sapiens Mediterranean fever (MEFV), transcript variant 1, mRNA.
MTRNR2L4	Homo sapiens MT-RNR2-like 4 (MTRNR2L4), mRNA.
NLRC3	Homo sapiens NLR family, CARD domain containing 3 (NLRC3), transcript variant 1, mRNA.
C16orf89	Homo sapiens chromosome 16 open reading frame 89 (C16orf89), transcript variant 1, mRNA.
GRIN2A	Homo sapiens glutamate receptor, ionotropic, N-methyl D-aspartate 2A (GRIN2A), transcript variant 3, mRNA.
TVP23A	Homo sapiens trans-golgi network vesicle protein 23 homolog A (S. cerevisiae) (TVP23A), mRNA.
DNAH3	Homo sapiens dynein, axonemal, heavy chain 3 (DNAH3), mRNA.
CRYM	Homo sapiens crystallin, mu (CRYM), transcript variant 1, mRNA.
IGSF6	Homo sapiens immunoglobulin superfamily, member 6 (IGSF6), mRNA.
PDZD9	Homo sapiens PDZ domain containing 9 (PDZD9), transcript variant 2, non-coding RNA.
EIF3C,EIF3CL	-
SULT1A2	Homo sapiens sulfotransferase family, cytosolic, 1A, phenol-preferring, member 2 (SULT1A2), transcript variant 1, mRNA.
TBX6	Homo sapiens T-box 6 (TBX6), mRNA.
SEPT1	Homo sapiens septin 1 (SEPT1), mRNA.
PRSS36	Homo sapiens protease, serine, 36 (PRSS36), transcript variant 1, mRNA.
SLC6A10P	Homo sapiens solute carrier family 6 (neurotransmitter transporter, creatine), member 10, pseudogene (SLC6A10P), non-coding RNA.
MYLK3	Homo sapiens myosin light chain kinase 3 (MYLK3), mRNA.
ABCC12	Homo sapiens ATP-binding cassette, sub-family C (CFTR/MRP), member 12 (ABCC12), mRNA.
ABCC11	Homo sapiens ATP-binding cassette, sub-family C (CFTR/MRP), member 11 (ABCC11), transcript variant 1, mRNA.
SALL1	Homo sapiens sal-like 1 (Drosophila) (SALL1), transcript variant 2, mRNA.
CDH8	Homo sapiens cadherin 8, type 2 (CDH8), mRNA.
LOC283867	-
CCDC79	Homo sapiens coiled-coil domain containing 79 (CCDC79), mRNA.
EXOC3L1	Homo sapiens exocyst complex component 3-like 1 (EXOC3L1), mRNA.
KCTD19	Homo sapiens potassium channel tetramerisation domain containing 19 (KCTD19), mRNA.
PKD1L3	Homo sapiens polycystic kidney disease 1-like 3 (PKD1L3), mRNA.
CHST6	Homo sapiens carbohydrate (N-acetylglucosamine 6-O) sulfotransferase 6 (CHST6), mRNA.
SDR42E1	Homo sapiens short chain dehydrogenase/reductase family 42E, member 1 (SDR42E1), mRNA.
SLC22A31	Homo sapiens solute carrier family 22, member 31 (SLC22A31), mRNA.
PRDM7	Homo sapiens PR domain containing 7 (PRDM7), transcript variant 1, mRNA.
DBIL5P	Homo sapiens diazepam binding inhibitor-like 5, pseudogene (DBIL5P), non-coding RNA.
SPNS2	Homo sapiens spinster homolog 2 (Drosophila) (SPNS2), mRNA.
USP6	Homo sapiens ubiquitin specific peptidase 6 (Tre-2 oncogene) (USP6), mRNA.
ALOX12	Homo sapiens arachidonate 12-lipoxygenase (ALOX12), mRNA.
SLC35G6	Homo sapiens solute carrier family 35, member G6 (SLC35G6), mRNA.
DNAH2	Homo sapiens dynein, axonemal, heavy chain 2 (DNAH2), mRNA.
LINC00670,MYOCD	-
CDRT15P1	Homo sapiens CMT1A duplicated region transcript 15 pseudogene 1 (CDRT15P1), non-coding RNA.
FAM106CP	Homo sapiens family with sequence similarity 106, member C, pseudogene (FAM106CP), non-coding RNA.
FBXW10	Homo sapiens F-box and WD repeat domain containing 10 (FBXW10), transcript variant 1, mRNA.
EPN2-IT1	Homo sapiens EPN2 intronic transcript 1 (non-protein coding) (EPN2-IT1), non-coding RNA.
CCDC144C	-
LOC100287072	Homo sapiens ribosomal protein S6 kinase, 70kDa, polypeptide 1 pseudogene (LOC100287072), non-coding RNA.
PYY2	Homo sapiens peptide YY, 2 (pseudogene) (PYY2), non-coding RNA.
CRYBA1	Homo sapiens crystallin, beta A1 (CRYBA1), mRNA.
EFCAB5	Homo sapiens EF-hand calcium binding domain 5 (EFCAB5), transcript variant 1, mRNA.
ADAP2	Homo sapiens ArfGAP with dual PH domains 2 (ADAP2), mRNA.
SH3GL1P1	Homo sapiens SH3-domain GRB2-like 1 pseudogene 1 (SH3GL1P1), non-coding RNA.
RHBDL3	Homo sapiens rhomboid, veinlet-like 3 (Drosophila) (RHBDL3), mRNA.
TCAP	Homo sapiens titin-cap (TCAP), mRNA.
GRB7	Homo sapiens growth factor receptor-bound protein 7 (GRB7), transcript variant 4, mRNA.
CNTD1	Homo sapiens cyclin N-terminal domain containing 1 (CNTD1), mRNA.
RND2	Homo sapiens Rho family GTPase 2 (RND2), mRNA.
RUNDC3A	Homo sapiens RUN domain containing 3A (RUNDC3A), transcript variant 2, mRNA.
ADAM11	Homo sapiens ADAM metallopeptidase domain 11 (ADAM11), mRNA.
CRHR1-IT1	Homo sapiens CRHR1 intronic transcript 1 (non-protein coding) (CRHR1-IT1), transcript variant 2, non-coding RNA.
MAPT	Homo sapiens microtubule-associated protein tau (MAPT), transcript variant 6, mRNA.
NXPH3	Homo sapiens neurexophilin 3 (NXPH3), mRNA.
FLJ45513	Homo sapiens uncharacterized LOC729220 (FLJ45513), mRNA.
EPN3	Homo sapiens epsin 3 (EPN3), mRNA.
HLF	Homo sapiens hepatic leukemia factor (HLF), mRNA.
PPM1E	Homo sapiens protein phosphatase, Mg2+/Mn2+ dependent, 1E (PPM1E), transcript variant 1, mRNA.
TBX4	Homo sapiens T-box 4 (TBX4), mRNA.
RGS9	Homo sapiens regulator of G-protein signaling 9 (RGS9), transcript variant 2, mRNA.
SSTR2	Homo sapiens somatostatin receptor 2 (SSTR2), mRNA.
GPRC5C	Homo sapiens G protein-coupled receptor, family C, group 5, member C (GPRC5C), transcript variant 1, mRNA.
LLGL2	Homo sapiens lethal giant larvae homolog 2 (Drosophila) (LLGL2), transcript variant 3, mRNA.
MYO15B	Homo sapiens myosin XVB pseudogene (MYO15B), non-coding RNA.
SMIM5	Homo sapiens small integral membrane protein 5 (SMIM5), transcript variant 1, mRNA.
ITGB4	Homo sapiens integrin, beta 4 (ITGB4), transcript variant 1, mRNA.
ZACN	Homo sapiens zinc activated ligand-gated ion channel (ZACN), mRNA.
MGAT5B	Homo sapiens mannosyl (alpha-1,6-)-glycoprotein beta-1,6-N-acetyl-glucosaminyltransferase, isozyme B (MGAT5B), transcript variant 1, mRNA.
LOC100507351	Homo sapiens uncharacterized LOC100507351 (LOC100507351), non-coding RNA.
CBX2	Homo sapiens chromobox homolog 2 (CBX2), transcript variant 1, mRNA.
CARD14	Homo sapiens caspase recruitment domain family, member 14 (CARD14), transcript variant 4, non-coding RNA.
RPH3AL	Homo sapiens rabphilin 3A-like (without C2 domains) (RPH3AL), transcript variant 1, mRNA.
SPATA22	Homo sapiens spermatogenesis associated 22 (SPATA22), transcript variant 2, mRNA.
P2RX1	Homo sapiens purinergic receptor P2X, ligand-gated ion channel, 1 (P2RX1), mRNA.
SCIMP	Homo sapiens SLP adaptor and CSK interacting membrane protein (SCIMP), transcript variant 1, mRNA.
SLC16A11	Homo sapiens solute carrier family 16, member 11 (monocarboxylic acid transporter 11) (SLC16A11), mRNA.
ASGR1	Homo sapiens asialoglycoprotein receptor 1 (ASGR1), transcript variant 1, mRNA.
RNF222	Homo sapiens ring finger protein 222 (RNF222), mRNA.
MYH13	Homo sapiens myosin, heavy chain 13, skeletal muscle (MYH13), mRNA.
MYH2	Homo sapiens myosin, heavy chain 2, skeletal muscle, adult (MYH2), transcript variant 2, mRNA.
TEKT3	Homo sapiens tektin 3 (TEKT3), mRNA.
CDRT1	Homo sapiens CMT1A duplicated region transcript 1 (CDRT1), mRNA.
SMCR5	Homo sapiens Smith-Magenis syndrome chromosome region, candidate 5 (non-protein coding) (SMCR5), non-coding RNA.
USP32P2	Homo sapiens ubiquitin specific peptidase 32 pseudogene 2 (USP32P2), non-coding RNA.
FAM106A	Homo sapiens family with sequence similarity 106, member A (FAM106A), non-coding RNA.
GRAP	Homo sapiens GRB2-related adaptor protein (GRAP), mRNA.
EPN2-AS1	Homo sapiens EPN2 antisense RNA 1 (EPN2-AS1), non-coding RNA.
SLC47A2	Homo sapiens solute carrier family 47, member 2 (SLC47A2), transcript variant 3, mRNA.
CCDC144NL	Homo sapiens coiled-coil domain containing 144 family, N-terminal like (CCDC144NL), mRNA.
SEZ6	Homo sapiens seizure related 6 homolog (mouse) (SEZ6), transcript variant 1, mRNA.
OMG	Homo sapiens oligodendrocyte myelin glycoprotein (OMG), mRNA.
ARGFXP2	Homo sapiens arginine-fifty homeobox pseudogene 2 (ARGFXP2), non-coding RNA.
SLC35G3	Homo sapiens solute carrier family 35, member G3 (SLC35G3), mRNA.
GPR179	Homo sapiens G protein-coupled receptor 179 (GPR179), mRNA.
FBXO47	Homo sapiens F-box protein 47 (FBXO47), mRNA.
STAC2	Homo sapiens SH3 and cysteine rich domain 2 (STAC2), mRNA.
IKZF3	Homo sapiens IKAROS family zinc finger 3 (Aiolos) (IKZF3), transcript variant 14, non-coding RNA.
TNS4	Homo sapiens tensin 4 (TNS4), mRNA.
KRT222	Homo sapiens keratin 222 (KRT222), mRNA.
KRT23	Homo sapiens keratin 23 (histone deacetylase inducible) (KRT23), mRNA.
KRT17	Homo sapiens keratin 17 (KRT17), mRNA.
ZNF385C	Homo sapiens zinc finger protein 385C (ZNF385C), mRNA.
KCNH4	Homo sapiens potassium voltage-gated channel, subfamily H (eag-related), member 4 (KCNH4), mRNA.
ITGA2B	Homo sapiens integrin, alpha 2b (platelet glycoprotein IIb of IIb/IIIa complex, antigen CD41) (ITGA2B), mRNA.
C1QL1	Homo sapiens complement component 1, q subcomponent-like 1 (C1QL1), mRNA.
SP6	Homo sapiens Sp6 transcription factor (SP6), transcript variant 1, mRNA.
GIP	Homo sapiens gastric inhibitory polypeptide (GIP), mRNA.
PHOSPHO1	Homo sapiens phosphatase, orphan 1 (PHOSPHO1), transcript variant 2, mRNA.
HILS1	Homo sapiens histone linker H1 domain, spermatid-specific 1, pseudogene (HILS1), transcript variant 2, non-coding RNA.
CHAD	Homo sapiens chondroadherin (CHAD), mRNA.
BZRAP1	Homo sapiens benzodiazapine receptor (peripheral) associated protein 1 (BZRAP1), transcript variant 3, mRNA.
SEPT4	Homo sapiens septin 4 (SEPT4), transcript variant 7, mRNA.
TEX14	Homo sapiens testis expressed 14 (TEX14), transcript variant 3, mRNA.
SLC16A6	Homo sapiens solute carrier family 16, member 6 (monocarboxylic acid transporter 7) (SLC16A6), transcript variant 1, mRNA.
KCNJ2-AS1	Homo sapiens KCNJ2 antisense RNA 1 (head to head) (KCNJ2-AS1), non-coding RNA.
SDK2	Homo sapiens sidekick cell adhesion molecule 2 (SDK2), mRNA.
CD300C	Homo sapiens CD300c molecule (CD300C), mRNA.
GRIN2C	Homo sapiens glutamate receptor, ionotropic, N-methyl D-aspartate 2C (GRIN2C), mRNA.
HID1	Homo sapiens HID1 domain containing (HID1), mRNA.
UNC13D	Homo sapiens unc-13 homolog D (C. elegans) (UNC13D), mRNA.
LOC100131096	-
TMC6	Homo sapiens transmembrane channel-like 6 (TMC6), transcript variant 2, mRNA.
LOC100996291	Homo sapiens uncharacterized LOC100996291 (LOC100996291), non-coding RNA.
DNAH17	Homo sapiens dynein, axonemal, heavy chain 17 (DNAH17), mRNA.
RBFOX3	Homo sapiens RNA binding protein, fox-1 homolog (C. elegans) 3 (RBFOX3), mRNA.
AATK	Homo sapiens apoptosis-associated tyrosine kinase (AATK), transcript variant 1, mRNA.
MYADML2	Homo sapiens myeloid-associated differentiation marker-like 2 (MYADML2), mRNA.
TXNDC2	Homo sapiens thioredoxin domain containing 2 (spermatozoa) (TXNDC2), transcript variant 2, mRNA.
CIDEA	Homo sapiens cell death-inducing DFFA-like effector a (CIDEA), transcript variant 1, mRNA.
LDLRAD4	Homo sapiens low density lipoprotein receptor class A domain containing 4 (LDLRAD4), transcript variant c1, mRNA.
ANKRD20A5P	Homo sapiens ankyrin repeat domain 20 family, member A5, pseudogene (ANKRD20A5P), non-coding RNA.
GREB1L	Homo sapiens growth regulation by estrogen in breast cancer-like (GREB1L), mRNA.
LOC729950	Homo sapiens uncharacterized LOC729950 (LOC729950), non-coding RNA.
AQP4-AS1	Homo sapiens AQP4 antisense RNA 1 (AQP4-AS1), non-coding RNA.
DSG3	Homo sapiens desmoglein 3 (DSG3), mRNA.
RNF125	Homo sapiens ring finger protein 125, E3 ubiquitin protein ligase (RNF125), mRNA.
SLC14A2	Homo sapiens solute carrier family 14 (urea transporter), member 2 (SLC14A2), transcript variant 2, mRNA.
DCC	Homo sapiens deleted in colorectal carcinoma (DCC), mRNA.
ONECUT2	Homo sapiens one cut homeobox 2 (ONECUT2), mRNA.
CDH20	Homo sapiens cadherin 20, type 2 (CDH20), mRNA.
TNFRSF11A	Homo sapiens tumor necrosis factor receptor superfamily, member 11a, NFKB activator (TNFRSF11A), transcript variant 5, mRNA.
SERPINB10	Homo sapiens serpin peptidase inhibitor, clade B (ovalbumin), member 10 (SERPINB10), mRNA.
HMSD	Homo sapiens histocompatibility (minor) serpin domain containing (HMSD), mRNA.
LOC284276	-
KCNG2	Homo sapiens potassium voltage-gated channel, subfamily G, member 2 (KCNG2), mRNA.
PARD6G-AS1	Homo sapiens PARD6G antisense RNA 1 (PARD6G-AS1), transcript variant 1, non-coding RNA.
PIEZO2	Homo sapiens piezo-type mechanosensitive ion channel component 2 (PIEZO2), mRNA.
DSC3	Homo sapiens desmocollin 3 (DSC3), transcript variant Dsc3b, mRNA.
CELF4	Homo sapiens CUGBP, Elav-like family member 4 (CELF4), transcript variant 1, mRNA.
ST8SIA5	Homo sapiens ST8 alpha-N-acetyl-neuraminide alpha-2,8-sialyltransferase 5 (ST8SIA5), mRNA.
ZBTB7C	Homo sapiens zinc finger and BTB domain containing 7C (ZBTB7C), mRNA.
MYO5B	Homo sapiens myosin VB (MYO5B), mRNA.
CCDC68	Homo sapiens coiled-coil domain containing 68 (CCDC68), transcript variant 1, mRNA.
SERPINB4	Homo sapiens serpin peptidase inhibitor, clade B (ovalbumin), member 4 (SERPINB4), mRNA.
FBXO15	Homo sapiens F-box protein 15 (FBXO15), transcript variant 1, mRNA.
GZMM	Homo sapiens granzyme M (lymphocyte met-ase 1) (GZMM), transcript variant 1, mRNA.
C19orf21	-
GRIN3B	Homo sapiens glutamate receptor, ionotropic, N-methyl-D-aspartate 3B (GRIN3B), mRNA.
AMH,MIR4321	-
TMPRSS9	Homo sapiens transmembrane protease, serine 9 (TMPRSS9), mRNA.
ACSBG2	Homo sapiens acyl-CoA synthetase bubblegum family member 2 (ACSBG2), mRNA.
CAMSAP3	Homo sapiens calmodulin regulated spectrin-associated protein family, member 3 (CAMSAP3), transcript variant 1, mRNA.
OR7D2	Homo sapiens olfactory receptor, family 7, subfamily D, member 2 (OR7D2), mRNA.
ZNF833P	Homo sapiens zinc finger protein 833, pseudogene (ZNF833P), non-coding RNA.
MAST1	Homo sapiens microtubule associated serine/threonine kinase 1 (MAST1), mRNA.
HSH2D	Homo sapiens hematopoietic SH2 domain containing (HSH2D), mRNA.
ANKLE1	Homo sapiens ankyrin repeat and LEM domain containing 1 (ANKLE1), transcript variant 1, mRNA.
FCHO1	Homo sapiens FCH domain only 1 (FCHO1), transcript variant 1, mRNA.
LOC400680	-
LOC641367	Homo sapiens cyclin Y-like 1 pseudogene (LOC641367), non-coding RNA.
RGS9BP	Homo sapiens regulator of G protein signaling 9 binding protein (RGS9BP), mRNA.
TDRD12	Homo sapiens tudor domain containing 12 (TDRD12), mRNA.
WDR88	Homo sapiens WD repeat domain 88 (WDR88), mRNA.
CHST8	Homo sapiens carbohydrate (N-acetylgalactosamine 4-0) sulfotransferase 8 (CHST8), transcript variant 2, mRNA.
FXYD3	Homo sapiens FXYD domain containing ion transport regulator 3 (FXYD3), transcript variant 3, mRNA.
LOC644189	Homo sapiens acyl-CoA thioesterase 4 pseudogene (LOC644189), non-coding RNA.
CATSPERG	Homo sapiens catsper channel auxiliary subunit gamma (CATSPERG), mRNA.
RYR1	Homo sapiens ryanodine receptor 1 (skeletal) (RYR1), transcript variant 1, mRNA.
DLL3	Homo sapiens delta-like 3 (Drosophila) (DLL3), transcript variant 2, mRNA.
SPTBN4	Homo sapiens spectrin, beta, non-erythrocytic 4 (SPTBN4), transcript variant sigma1, mRNA.
CYP2B7P1	Homo sapiens cytochrome P450, family 2, subfamily B, polypeptide 7 pseudogene 1 (CYP2B7P1), non-coding RNA.
CD79A	Homo sapiens CD79a molecule, immunoglobulin-associated alpha (CD79A), transcript variant 2, mRNA.
LOC100996307	-
ZNF233	Homo sapiens zinc finger protein 233 (ZNF233), transcript variant 2, mRNA.
IGSF23	Homo sapiens immunoglobulin superfamily, member 23 (IGSF23), mRNA.
APOC2,APOC4,APOC4-APOC2	-
GIPR	Homo sapiens gastric inhibitory polypeptide receptor (GIPR), mRNA.
DACT3-AS1	Homo sapiens DACT3 antisense RNA 1 (DACT3-AS1), transcript variant 1, non-coding RNA.
GLTSCR1	Homo sapiens glioma tumor suppressor candidate region gene 1 (GLTSCR1), mRNA.
ZNF114	Homo sapiens zinc finger protein 114 (ZNF114), mRNA.
SEC1P	Homo sapiens secretory blood group 1, pseudogene (SEC1P), non-coding RNA.
FUT2	Homo sapiens fucosyltransferase 2 (secretor status included) (FUT2), transcript variant 2, mRNA.
PPFIA3	Homo sapiens protein tyrosine phosphatase, receptor type, f polypeptide (PTPRF), interacting protein (liprin), alpha 3 (PPFIA3), mRNA.
PRRG2	Homo sapiens proline rich Gla (G-carboxyglutamic acid) 2 (PRRG2), mRNA.
ADM5	Homo sapiens adrenomedullin 5 (putative) (ADM5), mRNA.
ACPT	Homo sapiens acid phosphatase, testicular (ACPT), mRNA.
FPR2	Homo sapiens formyl peptide receptor 2 (FPR2), transcript variant 1, mRNA.
FPR3	Homo sapiens formyl peptide receptor 3 (FPR3), mRNA.
ERVV-1	Homo sapiens endogenous retrovirus group V, member 1 (ERVV-1), mRNA.
TTYH1	Homo sapiens tweety homolog 1 (Drosophila) (TTYH1), transcript variant 1, mRNA.
NLRP2	Homo sapiens NLR family, pyrin domain containing 2 (NLRP2), transcript variant 4, mRNA.
EPS8L1	Homo sapiens EPS8-like 1 (EPS8L1), transcript variant 1, mRNA.
PEG3-AS1	Homo sapiens PEG3 antisense RNA 1 (PEG3-AS1), antisense RNA.
ODF3L2	Homo sapiens outer dense fiber of sperm tails 3-like 2 (ODF3L2), mRNA.
LPPR3	Homo sapiens lipid phosphate phosphatase-related protein type 3 (LPPR3), transcript variant 2, mRNA.
PCSK4	Homo sapiens proprotein convertase subtilisin/kexin type 4 (PCSK4), mRNA.
ATP8B3	Homo sapiens ATPase, aminophospholipid transporter, class I, type 8B, member 3 (ATP8B3), transcript variant 3, non-coding RNA.
CSNK1G2-AS1	Homo sapiens CSNK1G2 antisense RNA 1 (CSNK1G2-AS1), non-coding RNA.
C19orf35	Homo sapiens chromosome 19 open reading frame 35 (C19orf35), mRNA.
GNG7	Homo sapiens guanine nucleotide binding protein (G protein), gamma 7 (GNG7), mRNA.
SEMA6B	Homo sapiens sema domain, transmembrane domain (TM), and cytoplasmic domain, (semaphorin) 6B (SEMA6B), mRNA.
TINCR	Homo sapiens tissue differentiation-inducing non-protein coding RNA (TINCR), non-coding RNA.
SLC25A41	Homo sapiens solute carrier family 25, member 41 (SLC25A41), mRNA.
SH2D3A	Homo sapiens SH2 domain containing 3A (SH2D3A), mRNA.
EMR4P	Homo sapiens egf-like module containing, mucin-like, hormone receptor-like 4 pseudogene (EMR4P), non-coding RNA.
LOC100128573	Homo sapiens uncharacterized LOC100128573 (LOC100128573), non-coding RNA.
CTXN1	Homo sapiens cortexin 1 (CTXN1), mRNA.
MYO1F	Homo sapiens myosin IF (MYO1F), mRNA.
CCDC151	Homo sapiens coiled-coil domain containing 151 (CCDC151), mRNA.
ACP5	Homo sapiens acid phosphatase 5, tartrate resistant (ACP5), transcript variant 1, mRNA.
ZNF878	Homo sapiens zinc finger protein 878 (ZNF878), mRNA.
C19orf57	Homo sapiens chromosome 19 open reading frame 57 (C19orf57), mRNA.
TMEM221	Homo sapiens transmembrane protein 221 (TMEM221), mRNA.
UNC13A	Homo sapiens unc-13 homolog A (C. elegans) (UNC13A), mRNA.
KIAA1683	Homo sapiens KIAA1683 (KIAA1683), transcript variant 1, mRNA.
PBX4	Homo sapiens pre-B-cell leukemia homeobox 4 (PBX4), transcript variant 2, non-coding RNA.
ZNF676	Homo sapiens zinc finger protein 676 (ZNF676), mRNA.
ZNF728	Homo sapiens zinc finger protein 728 (ZNF728), mRNA.
HAVCR1P1	Homo sapiens hepatitis A virus cellular receptor 1 pseudogene 1 (HAVCR1P1), non-coding RNA.
SLC7A9	Homo sapiens solute carrier family 7 (glycoprotein-associated amino acid transporter light chain, bo,+ system), member 9 (SLC7A9), transcript variant 2, mRNA.
RASGRP4	Homo sapiens RAS guanyl releasing protein 4 (RASGRP4), transcript variant d, mRNA.
MAP4K1	Homo sapiens mitogen-activated protein kinase kinase kinase kinase 1 (MAP4K1), transcript variant 2, mRNA.
LRFN1	Homo sapiens leucine rich repeat and fibronectin type III domain containing 1 (LRFN1), mRNA.
FCGBP	Homo sapiens Fc fragment of IgG binding protein (FCGBP), mRNA.
CNTD2	Homo sapiens cyclin N-terminal domain containing 2 (CNTD2), transcript variant 2, mRNA.
HIPK4	Homo sapiens homeodomain interacting protein kinase 4 (HIPK4), mRNA.
GRIK5	Homo sapiens glutamate receptor, ionotropic, kainate 5 (GRIK5), mRNA.
POU2F2	Homo sapiens POU class 2 homeobox 2 (POU2F2), transcript variant 2, mRNA.
CEACAM22P	Homo sapiens carcinoembryonic antigen-related cell adhesion molecule 2, pseudogene (CEACAM22P), non-coding RNA.
NKPD1	Homo sapiens NTPase, KAP family P-loop domain containing 1 (NKPD1), mRNA.
EXOC3L2	Homo sapiens exocyst complex component 3-like 2 (EXOC3L2), mRNA.
CKM	Homo sapiens creatine kinase, muscle (CKM), mRNA.
GPR4	Homo sapiens G protein-coupled receptor 4 (GPR4), mRNA.
PGLYRP1	Homo sapiens peptidoglycan recognition protein 1 (PGLYRP1), mRNA.
ZNF541	Homo sapiens zinc finger protein 541 (ZNF541), mRNA.
CCDC114	Homo sapiens coiled-coil domain containing 114 (CCDC114), mRNA.
LMTK3	Homo sapiens lemur tyrosine kinase 3 (LMTK3), mRNA.
LOC101059948	Homo sapiens uncharacterized LOC101059948 (LOC101059948), non-coding RNA.
KCNA7	Homo sapiens potassium voltage-gated channel, shaker-related subfamily, member 7 (KCNA7), mRNA.
SLC6A16	Homo sapiens solute carrier family 6, member 16 (SLC6A16), mRNA.
KCNC3	Homo sapiens potassium voltage-gated channel, Shaw-related subfamily, member 3 (KCNC3), mRNA.
FAM71E1	Homo sapiens family with sequence similarity 71, member E1 (FAM71E1), mRNA.
ASPDH	Homo sapiens aspartate dehydrogenase domain containing (ASPDH), transcript variant 1, mRNA.
LRRC4B	Homo sapiens leucine rich repeat containing 4B (LRRC4B), mRNA.
LILRB3	Homo sapiens leukocyte immunoglobulin-like receptor, subfamily B (with TM and ITIM domains), member 3 (LILRB3), transcript variant 1, mRNA.
LILRA6	Homo sapiens leukocyte immunoglobulin-like receptor, subfamily A (with TM domain), member 6 (LILRA6), mRNA.
SYT5	Homo sapiens synaptotagmin V (SYT5), mRNA.
COX6B2	Homo sapiens cytochrome c oxidase subunit VIb polypeptide 2 (testis) (COX6B2), mRNA.
NLRP9	Homo sapiens NLR family, pyrin domain containing 9 (NLRP9), mRNA.
ZNF835	Homo sapiens zinc finger protein 835 (ZNF835), mRNA.
DUXA	Homo sapiens double homeobox A (DUXA), mRNA.
GREB1	Homo sapiens growth regulation by estrogen in breast cancer 1 (GREB1), transcript variant a, mRNA.
VSNL1	Homo sapiens visinin-like 1 (VSNL1), mRNA.
KCNS3	Homo sapiens potassium voltage-gated channel, delayed-rectifier, subfamily S, member 3 (KCNS3), mRNA.
FLJ12334	-
DNAJC27-AS1	Homo sapiens DNAJC27 antisense RNA 1 (DNAJC27-AS1), non-coding RNA.
CCDC164	-
PLB1	Homo sapiens phospholipase B1 (PLB1), transcript variant 1, mRNA.
RASGRP3	Homo sapiens RAS guanyl releasing protein 3 (calcium and DAG-regulated) (RASGRP3), transcript variant 2, mRNA.
SLC3A1	Homo sapiens solute carrier family 3 (cystine, dibasic and neutral amino acid transporters, activator of cystine, dibasic and neutral amino acid transport), member 1 (SLC3A1), mRNA.
PLEK	Homo sapiens pleckstrin (PLEK), mRNA.
DYSF	Homo sapiens dysferlin, limb girdle muscular dystrophy 2B (autosomal recessive) (DYSF), transcript variant 7, mRNA.
ALMS1P	Homo sapiens Alstrom syndrome 1 pseudogene (ALMS1P), non-coding RNA.
DCTN1-AS1	Homo sapiens DCTN1 antisense RNA 1 (DCTN1-AS1), non-coding RNA.
DNAH6	Homo sapiens dynein, axonemal, heavy chain 6 (DNAH6), mRNA.
LOC284950	Homo sapiens uncharacterized LOC284950 (LOC284950), non-coding RNA.
RGPD1,RGPD2	-
PLGLB2	Homo sapiens plasminogen-like B2 (PLGLB2), mRNA.
GGT8P	Homo sapiens gamma-glutamyltransferase 8 pseudogene (GGT8P), non-coding RNA.
TEKT4	Homo sapiens tektin 4 (TEKT4), mRNA.
PROM2	Homo sapiens prominin 2 (PROM2), transcript variant 2, mRNA.
ITPRIPL1	Homo sapiens inositol 1,4,5-trisphosphate receptor interacting protein-like 1 (ITPRIPL1), transcript variant 2, mRNA.
FER1L5	Homo sapiens fer-1-like 5 (C. elegans) (FER1L5), mRNA.
LOC728537	Homo sapiens uncharacterized LOC728537 (LOC728537), non-coding RNA.
ZAP70	Homo sapiens zeta-chain (TCR) associated protein kinase 70kDa (ZAP70), transcript variant 1, mRNA.
SLC9A4	Homo sapiens solute carrier family 9, subfamily A (NHE4, cation proton antiporter 4), member 4 (SLC9A4), mRNA.
POU3F3	Homo sapiens POU class 3 homeobox 3 (POU3F3), mRNA.
SULT1C2P1	Homo sapiens sulfotransferase family, cytosolic, 1C, member 2 pseudogene 1 (SULT1C2P1), non-coding RNA.
RGPD5,RGPD6	-
MERTK	Homo sapiens c-mer proto-oncogene tyrosine kinase (MERTK), mRNA.
TMEM37	Homo sapiens transmembrane protein 37 (TMEM37), mRNA.
MYO7B	Homo sapiens myosin VIIB (MYO7B), mRNA.
TUBA3D	Homo sapiens tubulin, alpha 3d (TUBA3D), mRNA.
THSD7B	Homo sapiens thrombospondin, type I, domain containing 7B (THSD7B), mRNA.
DKFZp686O1327	-
KIF5C	Homo sapiens kinesin family member 5C (KIF5C), mRNA.
GALNT13	Homo sapiens UDP-N-acetyl-alpha-D-galactosamine:polypeptide N-acetylgalactosaminyltransferase 13 (GalNAc-T13) (GALNT13), mRNA.
GCA	Homo sapiens grancalcin, EF-hand calcium binding protein (GCA), mRNA.
SCN2A	Homo sapiens sodium channel, voltage-gated, type II, alpha subunit (SCN2A), transcript variant 2, mRNA.
CSRNP3	Homo sapiens cysteine-serine-rich nuclear protein 3 (CSRNP3), transcript variant 1, mRNA.
LOC100506134	Homo sapiens uncharacterized LOC100506134 (LOC100506134), transcript variant 1, non-coding RNA.
B3GALT1	Homo sapiens UDP-Gal:betaGlcNAc beta 1,3-galactosyltransferase, polypeptide 1 (B3GALT1), mRNA.
LOC100505695	Homo sapiens uncharacterized LOC100505695 (LOC100505695), transcript variant 1, non-coding RNA.
HOXD11	Homo sapiens homeobox D11 (HOXD11), mRNA.
PPP1R1C	Homo sapiens protein phosphatase 1, regulatory (inhibitor) subunit 1C (PPP1R1C), transcript variant 2, mRNA.
ZNF804A	Homo sapiens zinc finger protein 804A (ZNF804A), mRNA.
FSIP2	Homo sapiens fibrous sheath interacting protein 2 (FSIP2), mRNA.
CD28	Homo sapiens CD28 molecule (CD28), transcript variant 2, mRNA.
CPO	Homo sapiens carboxypeptidase O (CPO), mRNA.
SLC11A1	Homo sapiens solute carrier family 11 (proton-coupled divalent metal ion transporters), member 1 (SLC11A1), mRNA.
ASIC4	Homo sapiens acid-sensing (proton-gated) ion channel family member 4 (ASIC4), mRNA.
SGPP2	Homo sapiens sphingosine-1-phosphate phosphatase 2 (SGPP2), mRNA.
COL4A3	Homo sapiens collagen, type IV, alpha 3 (Goodpasture antigen) (COL4A3), mRNA.
B3GNT7	Homo sapiens UDP-GlcNAc:betaGal beta-1,3-N-acetylglucosaminyltransferase 7 (B3GNT7), mRNA.
CHRNG	Homo sapiens cholinergic receptor, nicotinic, gamma (muscle) (CHRNG), mRNA.
INPP5D	Homo sapiens inositol polyphosphate-5-phosphatase, 145kDa (INPP5D), transcript variant 1, mRNA.
TRPM8	Homo sapiens transient receptor potential cation channel, subfamily M, member 8 (TRPM8), mRNA.
FAM150B	Homo sapiens family with sequence similarity 150, member B (FAM150B), mRNA.
APOB	Homo sapiens apolipoprotein B (APOB), mRNA.
GPR113	Homo sapiens G protein-coupled receptor 113 (GPR113), transcript variant 2, mRNA.
OTOF	Homo sapiens otoferlin (OTOF), transcript variant 1, mRNA.
LOC100505716	Homo sapiens uncharacterized LOC100505716 (LOC100505716), non-coding RNA.
C2orf71	Homo sapiens chromosome 2 open reading frame 71 (C2orf71), mRNA.
XDH	Homo sapiens xanthine dehydrogenase (XDH), mRNA.
C2orf91	Homo sapiens chromosome 2 open reading frame 91 (C2orf91), mRNA.
OXER1	Homo sapiens oxoeicosanoid (OXE) receptor 1 (OXER1), mRNA.
HAAO	Homo sapiens 3-hydroxyanthranilate 3,4-dioxygenase (HAAO), mRNA.
ABCG5	Homo sapiens ATP-binding cassette, sub-family G (WHITE), member 5 (ABCG5), mRNA.
C2orf61	Homo sapiens chromosome 2 open reading frame 61 (C2orf61), transcript variant 1, mRNA.
TSPYL6	Homo sapiens TSPY-like 6 (TSPYL6), mRNA.
BCL11A	Homo sapiens B-cell CLL/lymphoma 11A (zinc finger protein) (BCL11A), transcript variant 2, mRNA.
LOC100133985	Homo sapiens uncharacterized LOC100133985 (LOC100133985), non-coding RNA.
ADD2	Homo sapiens adducin 2 (beta) (ADD2), transcript variant 4, mRNA.
FBXO41	Homo sapiens F-box protein 41 (FBXO41), mRNA.
DQX1	Homo sapiens DEAQ box RNA-dependent ATPase 1 (DQX1), mRNA.
M1AP	Homo sapiens meiosis 1 associated protein (M1AP), mRNA.
TACR1	Homo sapiens tachykinin receptor 1 (TACR1), transcript variant long, mRNA.
SFTPB	Homo sapiens surfactant protein B (SFTPB), transcript variant 1, mRNA.
REEP1	Homo sapiens receptor accessory protein 1 (REEP1), nuclear gene encoding mitochondrial protein, transcript variant 2, mRNA.
PLGLB2	Homo sapiens plasminogen-like B2 (PLGLB2), mRNA.
RGPD1,RGPD2	-
LOC442028	Homo sapiens uncharacterized LOC442028 (LOC442028), non-coding RNA.
ADRA2B	Homo sapiens adrenoceptor alpha 2B (ADRA2B), mRNA.
MGAT4A	Homo sapiens mannosyl (alpha-1,3-)-glycoprotein beta-1,4-N-acetylglucosaminyltransferase, isozyme A (MGAT4A), transcript variant 1, mRNA.
AFF3	Homo sapiens AF4/FMR2 family, member 3 (AFF3), transcript variant 2, mRNA.
LONRF2	Homo sapiens LON peptidase N-terminal domain and ring finger 2 (LONRF2), mRNA.
ST6GAL2	Homo sapiens ST6 beta-galactosamide alpha-2,6-sialyltranferase 2 (ST6GAL2), transcript variant 2, mRNA.
LIMS3,LIMS3-LOC440895,LOC440895	-
LOC100499194	Homo sapiens uncharacterized LOC100499194 (LOC100499194), non-coding RNA.
CYP27C1	Homo sapiens cytochrome P450, family 27, subfamily C, polypeptide 1 (CYP27C1), mRNA.
LOC100216479	Homo sapiens uncharacterized LOC100216479 (LOC100216479), transcript variant 1, non-coding RNA.
TMEM163	Homo sapiens transmembrane protein 163 (TMEM163), mRNA.
LCT	Homo sapiens lactase (LCT), mRNA.
LRP1B	Homo sapiens low density lipoprotein receptor-related protein 1B (LRP1B), mRNA.
ERMN	Homo sapiens ermin, ERM-like protein (ERMN), transcript variant 1, mRNA.
CYTIP	Homo sapiens cytohesin 1 interacting protein (CYTIP), mRNA.
CCDC148	Homo sapiens coiled-coil domain containing 148 (CCDC148), transcript variant 1, mRNA.
AHCTF1P1	Homo sapiens AT hook containing transcription factor 1 pseudogene 1 (AHCTF1P1), non-coding RNA.
SCN1A	Homo sapiens sodium channel, voltage-gated, type I, alpha subunit (SCN1A), transcript variant 4, mRNA.
SCN7A	Homo sapiens sodium channel, voltage-gated, type VII, alpha subunit (SCN7A), transcript variant 2, non-coding RNA.
ABCB11	Homo sapiens ATP-binding cassette, sub-family B (MDR/TAP), member 11 (ABCB11), mRNA.
CCDC173	Homo sapiens coiled-coil domain containing 173 (CCDC173), mRNA.
FRZB	Homo sapiens frizzled-related protein (FRZB), mRNA.
ZSWIM2	Homo sapiens zinc finger, SWIM-type containing 2 (ZSWIM2), mRNA.
MSTN	Homo sapiens myostatin (MSTN), mRNA.
DNAH7	Homo sapiens dynein, axonemal, heavy chain 7 (DNAH7), mRNA.
FONG	-
-	-
ERBB4	Homo sapiens v-erb-a erythroblastic leukemia viral oncogene homolog 4 (avian) (ERBB4), transcript variant JM-a/CVT-1, mRNA.
LOC100130451	Homo sapiens uncharacterized LOC100130451 (LOC100130451), mRNA.
ABCA12	Homo sapiens ATP-binding cassette, sub-family A (ABC1), member 12 (ABCA12), transcript variant 1, mRNA.
TM4SF20	Homo sapiens transmembrane 4 L six family member 20 (TM4SF20), mRNA.
SLC16A14	Homo sapiens solute carrier family 16, member 14 (monocarboxylic acid transporter 14) (SLC16A14), mRNA.
HTR2B	Homo sapiens 5-hydroxytryptamine (serotonin) receptor 2B, G protein-coupled (HTR2B), mRNA.
ECEL1	Homo sapiens endothelin converting enzyme-like 1 (ECEL1), mRNA.
IQCA1	Homo sapiens IQ motif containing with AAA domain 1 (IQCA1), transcript variant 4, non-coding RNA.
RAB17	Homo sapiens RAB17, member RAS oncogene family (RAB17), transcript variant 1, mRNA.
MGC16025	Homo sapiens uncharacterized LOC85009 (MGC16025), non-coding RNA.
TGM3	Homo sapiens transglutaminase 3 (E polypeptide, protein-glutamine-gamma-glutamyltransferase) (TGM3), mRNA.
EBF4	Homo sapiens early B-cell factor 4 (EBF4), mRNA.
C20orf141	Homo sapiens chromosome 20 open reading frame 141 (C20orf141), transcript variant 2, mRNA.
UBOX5-AS1	Homo sapiens UBOX5 antisense RNA 1 (UBOX5-AS1), non-coding RNA.
HSPA12B	Homo sapiens heat shock 70kD protein 12B (HSPA12B), transcript variant 1, mRNA.
LOC728228	Homo sapiens uncharacterized LOC728228 (LOC728228), non-coding RNA.
ANKEF1	Homo sapiens ankyrin repeat and EF-hand domain containing 1 (ANKEF1), transcript variant 1, mRNA.
MACROD2	Homo sapiens MACRO domain containing 2 (MACROD2), transcript variant 1, mRNA.
SLC24A3	Homo sapiens solute carrier family 24 (sodium/potassium/calcium exchanger), member 3 (SLC24A3), mRNA.
C20orf26	Homo sapiens chromosome 20 open reading frame 26 (C20orf26), transcript variant 1, mRNA.
MYH7B	Homo sapiens myosin, heavy chain 7B, cardiac muscle, beta (MYH7B), mRNA.
GDAP1L1	Homo sapiens ganglioside induced differentiation associated protein 1-like 1 (GDAP1L1), transcript variant 2, mRNA.
WFDC13	Homo sapiens WAP four-disulfide core domain 13 (WFDC13), mRNA.
TFAP2C	Homo sapiens transcription factor AP-2 gamma (activating enhancer binding protein 2 gamma) (TFAP2C), mRNA.
CDH26	Homo sapiens cadherin 26 (CDH26), transcript variant a, mRNA.
COL9A3	Homo sapiens collagen, type IX, alpha 3 (COL9A3), mRNA.
HAR1A	Homo sapiens highly accelerated region 1A (non-protein coding) (HAR1A), non-coding RNA.
FLJ16779	Homo sapiens uncharacterized LOC100192386 (FLJ16779), non-coding RNA.
LOC100289473	Homo sapiens cytoskeleton associated protein 2-like pseudogene (LOC100289473), non-coding RNA.
SPEF1	Homo sapiens sperm flagellar 1 (SPEF1), mRNA.
ADRA1D	Homo sapiens adrenoceptor alpha 1D (ADRA1D), mRNA.
LRRN4	Homo sapiens leucine rich repeat neuronal 4 (LRRN4), mRNA.
LINC00652	Homo sapiens long intergenic non-protein coding RNA 652 (LINC00652), transcript variant 1, non-coding RNA.
ACSS1	Homo sapiens acyl-CoA synthetase short-chain family member 1 (ACSS1), nuclear gene encoding mitochondrial protein, transcript variant 1, mRNA.
FAM182B	Homo sapiens family with sequence similarity 182, member B (FAM182B), transcript variant 2, non-coding RNA.
C20orf173	Homo sapiens chromosome 20 open reading frame 173 (C20orf173), transcript variant 2, non-coding RNA.
RIMS4	Homo sapiens regulating synaptic membrane exocytosis 4 (RIMS4), transcript variant 1, mRNA.
KCNS1	Homo sapiens potassium voltage-gated channel, delayed-rectifier, subfamily S, member 1 (KCNS1), mRNA.
MKRN7P	Homo sapiens makorin ring finger protein 7, pseudogene (MKRN7P), non-coding RNA.
NFATC2	Homo sapiens nuclear factor of activated T-cells, cytoplasmic, calcineurin-dependent 2 (NFATC2), transcript variant 7, mRNA.
SALL4	Homo sapiens sal-like 4 (Drosophila) (SALL4), mRNA.
BCAS1	Homo sapiens breast carcinoma amplified sequence 1 (BCAS1), mRNA.
BMP7	Homo sapiens bone morphogenetic protein 7 (BMP7), mRNA.
SYCP2	Homo sapiens synaptonemal complex protein 2 (SYCP2), mRNA.
HAR1B	Homo sapiens highly accelerated region 1B (non-protein coding) (HAR1B), non-coding RNA.
NKAIN4	Homo sapiens Na+/K+ transporting ATPase interacting 4 (NKAIN4), mRNA.
EEF1A2	Homo sapiens eukaryotic translation elongation factor 1 alpha 2 (EEF1A2), mRNA.
PTK6	Homo sapiens protein tyrosine kinase 6 (PTK6), transcript variant 1, mRNA.
CXADR	Homo sapiens coxsackie virus and adenovirus receptor (CXADR), transcript variant 5, mRNA.
JAM2	Homo sapiens junctional adhesion molecule 2 (JAM2), transcript variant 3, mRNA.
LINC00310	Homo sapiens long intergenic non-protein coding RNA 310 (LINC00310), transcript variant 1, non-coding RNA.
CLIC6	Homo sapiens chloride intracellular channel 6 (CLIC6), nuclear gene encoding mitochondrial protein, mRNA.
ABCG1	Homo sapiens ATP-binding cassette, sub-family G (WHITE), member 1 (ABCG1), transcript variant 5, mRNA.
ITGB2-AS1	Homo sapiens ITGB2 antisense RNA 1 (ITGB2-AS1), transcript variant 1, non-coding RNA.
BAGE,BAGE3,BAGE4,BAGE5	-
GRIK1	Homo sapiens glutamate receptor, ionotropic, kainate 1 (GRIK1), transcript variant 1, mRNA.
C21orf62	Homo sapiens chromosome 21 open reading frame 62 (C21orf62), transcript variant 1, mRNA.
KCNE1	Homo sapiens potassium voltage-gated channel, Isk-related family, member 1 (KCNE1), transcript variant 2, mRNA.
LOC100133286	Homo sapiens uncharacterized LOC100133286 (LOC100133286), non-coding RNA.
PLAC4	Homo sapiens placenta-specific 4 (PLAC4), mRNA.
RSPH1	Homo sapiens radial spoke head 1 homolog (Chlamydomonas) (RSPH1), mRNA.
LOC284837	Homo sapiens uncharacterized LOC284837 (LOC284837), non-coding RNA.
TSPEAR	Homo sapiens thrombospondin-type laminin G domain and EAR repeats (TSPEAR), transcript variant 2, mRNA.
ITGB2	Homo sapiens integrin, beta 2 (complement component 3 receptor 3 and 4 subunit) (ITGB2), transcript variant 2, mRNA.
COL18A1-AS1	Homo sapiens COL18A1 antisense RNA 1 (COL18A1-AS1), transcript variant 1, non-coding RNA.
FTCD	Homo sapiens formiminotransferase cyclodeaminase (FTCD), transcript variant B, mRNA.
CECR2	Homo sapiens cat eye syndrome chromosome region, candidate 2 (CECR2), mRNA.
LOC150197	-
LOC729444	Homo sapiens uncharacterized LOC729444 (LOC729444), non-coding RNA.
POM121L4P	Homo sapiens POM121 transmembrane nucleoporin-like 4 pseudogene (POM121L4P), non-coding RNA.
SERPIND1	Homo sapiens serpin peptidase inhibitor, clade D (heparin cofactor), member 1 (SERPIND1), mRNA.
AIFM3	Homo sapiens apoptosis-inducing factor, mitochondrion-associated, 3 (AIFM3), nuclear gene encoding mitochondrial protein, transcript variant 3, mRNA.
POM121L8P	Homo sapiens POM121 transmembrane nucleoporin-like 8 pseudogene (POM121L8P), non-coding RNA.
RIMBP3C	Homo sapiens RIMS binding protein 3C (RIMBP3C), mRNA.
CCDC116	Homo sapiens coiled-coil domain containing 116 (CCDC116), mRNA.
GNAZ	Homo sapiens guanine nucleotide binding protein (G protein), alpha z polypeptide (GNAZ), mRNA.
C22orf15	Homo sapiens chromosome 22 open reading frame 15 (C22orf15), mRNA.
BCRP3	Homo sapiens breakpoint cluster region pseudogene 3 (BCRP3), non-coding RNA.
SEZ6L	Homo sapiens seizure related 6 homolog (mouse)-like (SEZ6L), transcript variant 1, mRNA.
EMID1	Homo sapiens EMI domain containing 1 (EMID1), transcript variant 1, mRNA.
RFPL1	Homo sapiens ret finger protein-like 1 (RFPL1), mRNA.
CABP7	Homo sapiens calcium binding protein 7 (CABP7), mRNA.
LOC339666	Homo sapiens uncharacterized LOC339666 (LOC339666), non-coding RNA.
LOC100506195	-
APOBEC3H	Homo sapiens apolipoprotein B mRNA editing enzyme, catalytic polypeptide-like 3H (APOBEC3H), transcript variant 1, mRNA.
MGAT3	Homo sapiens mannosyl (beta-1,4-)-glycoprotein beta-1,4-N-acetylglucosaminyltransferase (MGAT3), transcript variant 1, mRNA.
MCHR1	Homo sapiens melanin-concentrating hormone receptor 1 (MCHR1), mRNA.
WBP2NL	Homo sapiens WBP2 N-terminal like (WBP2NL), mRNA.
LOC388906	Homo sapiens opioid growth factor receptor pseudogene (LOC388906), non-coding RNA.
LOC730668	Homo sapiens dynein heavy chain -like pseudogene (LOC730668), non-coding RNA.
MOV10L1	Homo sapiens Mov10l1, Moloney leukemia virus 10-like 1, homolog (mouse) (MOV10L1), transcript variant 1, mRNA.
PANX2	Homo sapiens pannexin 2 (PANX2), transcript variant 3, non-coding RNA.
MIOX	Homo sapiens myo-inositol oxygenase (MIOX), mRNA.
KLHDC7B	Homo sapiens kelch domain containing 7B (KLHDC7B), mRNA.
MAPK8IP2	Homo sapiens mitogen-activated protein kinase 8 interacting protein 2 (MAPK8IP2), transcript variant 1, mRNA.
ANKRD62P1-PARP4P3	Homo sapiens ANKRD62P1-PARP4P3 readthrough, transcribed pseudogene (ANKRD62P1-PARP4P3), non-coding RNA.
CECR1	Homo sapiens cat eye syndrome chromosome region, candidate 1 (CECR1), transcript variant 1, mRNA.
LOC388849	Homo sapiens uncharacterized LOC388849 (LOC388849), mRNA.
RTN4R	Homo sapiens reticulon 4 receptor (RTN4R), mRNA.
RIMBP3	Homo sapiens RIMS binding protein 3 (RIMBP3), mRNA.
RIMBP3C	Homo sapiens RIMS binding protein 3C (RIMBP3C), mRNA.
ZNF280A	Homo sapiens zinc finger protein 280A (ZNF280A), mRNA.
POM121L1P	Homo sapiens POM121 transmembrane nucleoporin-like 1, pseudogene (POM121L1P), non-coding RNA.
C22orf43	Homo sapiens chromosome 22 open reading frame 43 (C22orf43), mRNA.
ADORA2A-AS1	Homo sapiens ADORA2A antisense RNA 1 (ADORA2A-AS1), transcript variant 2, non-coding RNA.
ZNRF3-AS1	Homo sapiens ZNRF3 antisense RNA 1 (ZNRF3-AS1), non-coding RNA.
RFPL1-AS1	-
RFPL3S	Homo sapiens RFPL3 antisense (RFPL3S), transcript variant 1, antisense RNA.
TMPRSS6	Homo sapiens transmembrane protease, serine 6 (TMPRSS6), mRNA.
ELFN2	Homo sapiens extracellular leucine-rich repeat and fibronectin type III domain containing 2 (ELFN2), mRNA.
SOX10	Homo sapiens SRY (sex determining region Y)-box 10 (SOX10), mRNA.
SLC16A8	Homo sapiens solute carrier family 16, member 8 (monocarboxylic acid transporter 3) (SLC16A8), mRNA.
ATP5L2	Homo sapiens ATP synthase, H+ transporting, mitochondrial Fo complex, subunit G2 (ATP5L2), nuclear gene encoding mitochondrial protein, mRNA.
SMC1B	Homo sapiens structural maintenance of chromosomes 1B (SMC1B), mRNA.
PKDREJ	Homo sapiens polycystic kidney disease (polycystin) and REJ homolog (sperm receptor for egg jelly homolog, sea urchin) (PKDREJ), mRNA.
CN5H6.4	-
CELSR1	Homo sapiens cadherin, EGF LAG seven-pass G-type receptor 1 (CELSR1), mRNA.
CHL1	Homo sapiens cell adhesion molecule with homology to L1CAM (close homolog of L1) (CHL1), transcript variant 1, mRNA.
CNTN4	Homo sapiens contactin 4 (CNTN4), transcript variant 1, mRNA.
FGD5	Homo sapiens FYVE, RhoGEF and PH domain containing 5 (FGD5), mRNA.
DLEC1	Homo sapiens deleted in lung and esophageal cancer 1 (DLEC1), transcript variant DLEC1-N1, mRNA.
SLC22A13	Homo sapiens solute carrier family 22 (organic anion transporter), member 13 (SLC22A13), mRNA.
SLC22A14	Homo sapiens solute carrier family 22, member 14 (SLC22A14), mRNA.
MYRIP	Homo sapiens myosin VIIA and Rab interacting protein (MYRIP), mRNA.
ENTPD3	Homo sapiens ectonucleoside triphosphate diphosphohydrolase 3 (ENTPD3), mRNA.
CCBP2	Homo sapiens chemokine binding protein 2 (CCBP2), mRNA.
TGM4	Homo sapiens transglutaminase 4 (TGM4), mRNA.
CXCR6	Homo sapiens chemokine (C-X-C motif) receptor 6 (CXCR6), mRNA.
BSN	Homo sapiens bassoon presynaptic cytomatrix protein (BSN), mRNA.
C3orf45	-
STAB1	Homo sapiens stabilin 1 (STAB1), mRNA.
C3orf49	Homo sapiens chromosome 3 open reading frame 49 (C3orf49), non-coding RNA.
PRICKLE2-AS1	Homo sapiens PRICKLE2 antisense RNA 1 (PRICKLE2-AS1), non-coding RNA.
PRICKLE2-AS2	Homo sapiens PRICKLE2 antisense RNA 2 (PRICKLE2-AS2), non-coding RNA.
FRG2C	-
ROBO2	Homo sapiens roundabout, axon guidance receptor, homolog 2 (Drosophila) (ROBO2), transcript variant 2, mRNA.
HTR1F	Homo sapiens 5-hydroxytryptamine (serotonin) receptor 1F, G protein-coupled (HTR1F), mRNA.
EPHA3	Homo sapiens EPH receptor A3 (EPHA3), transcript variant 1, mRNA.
PDCL3P4	Homo sapiens phosducin-like 3 pseudogene 4 (PDCL3P4), non-coding RNA.
HHLA2	Homo sapiens HERV-H LTR-associating 2 (HHLA2), mRNA.
CD96	Homo sapiens CD96 molecule (CD96), transcript variant 1, mRNA.
TIGIT	Homo sapiens T cell immunoreceptor with Ig and ITIM domains (TIGIT), mRNA.
ZBTB20-AS1	Homo sapiens ZBTB20 antisense RNA 1 (ZBTB20-AS1), non-coding RNA.
UPK1B	Homo sapiens uroplakin 1B (UPK1B), mRNA.
MAATS1	Homo sapiens MYCBP-associated, testis expressed 1 (MAATS1), mRNA.
STXBP5L	Homo sapiens syntaxin binding protein 5-like (STXBP5L), mRNA.
KBTBD12	Homo sapiens kelch repeat and BTB (POZ) domain containing 12 (KBTBD12), mRNA.
ALG1L2	Homo sapiens ALG1, chitobiosyldiphosphodolichol beta-mannosyltransferase-like 2 (ALG1L2), mRNA.
COL6A6	Homo sapiens collagen, type VI, alpha 6 (COL6A6), mRNA.
NPHP3-AS1	Homo sapiens NPHP3 antisense RNA 1 (NPHP3-AS1), non-coding RNA.
C3orf72	Homo sapiens chromosome 3 open reading frame 72 (C3orf72), mRNA.
PLS1	Homo sapiens plastin 1 (PLS1), transcript variant 1, mRNA.
MED12L	Homo sapiens mediator complex subunit 12-like (MED12L), mRNA.
LOC201651	Homo sapiens arylacetamide deacetylase (esterase) pseudogene (LOC201651), non-coding RNA.
SUCNR1	Homo sapiens succinate receptor 1 (SUCNR1), mRNA.
EGFEM1P	Homo sapiens EGF-like and EMI domain containing 1, pseudogene (EGFEM1P), non-coding RNA.
VWA5B2	Homo sapiens von Willebrand factor A domain containing 5B2 (VWA5B2), mRNA.
C3orf65	Homo sapiens chromosome 3 open reading frame 65 (C3orf65), non-coding RNA.
FLJ42393	Homo sapiens uncharacterized LOC401105 (FLJ42393), non-coding RNA.
TPRG1	Homo sapiens tumor protein p63 regulated 1 (TPRG1), mRNA.
LRRC33	Homo sapiens leucine rich repeat containing 33 (LRRC33), mRNA.
DLG1-AS1	Homo sapiens DLG1 antisense RNA 1 (DLG1-AS1), non-coding RNA.
BHLHE40-AS1	Homo sapiens BHLHE40 antisense RNA 1 (BHLHE40-AS1), non-coding RNA.
LMCD1-AS1	Homo sapiens LMCD1 antisense RNA 1 (head to head) (LMCD1-AS1), non-coding RNA.
LHFPL4	Homo sapiens lipoma HMGIC fusion partner-like 4 (LHFPL4), mRNA.
GHRL	Homo sapiens ghrelin/obestatin prepropeptide (GHRL), transcript variant 8, non-coding RNA.
LOC100129480	-
NUP210	Homo sapiens nucleoporin 210kDa (NUP210), mRNA.
DAZL	Homo sapiens deleted in azoospermia-like (DAZL), transcript variant 1, mRNA.
PP2D1	Homo sapiens protein phosphatase 2C-like domain containing 1 (PP2D1), transcript variant 2, non-coding RNA.
THRB	Homo sapiens thyroid hormone receptor, beta (THRB), transcript variant 4, mRNA.
ACVR2B-AS1	Homo sapiens ACVR2B antisense RNA 1 (ACVR2B-AS1), non-coding RNA.
SCN5A	Homo sapiens sodium channel, voltage-gated, type V, alpha subunit (SCN5A), transcript variant 2, mRNA.
SCN11A	Homo sapiens sodium channel, voltage-gated, type XI, alpha subunit (SCN11A), mRNA.
EIF1B-AS1	Homo sapiens EIF1B antisense RNA 1 (EIF1B-AS1), non-coding RNA.
CCK	Homo sapiens cholecystokinin (CCK), transcript variant 1, mRNA.
CCDC13	Homo sapiens coiled-coil domain containing 13 (CCDC13), mRNA.
CSPG5	Homo sapiens chondroitin sulfate proteoglycan 5 (neuroglycan C) (CSPG5), transcript variant 2, mRNA.
CDHR4	Homo sapiens cadherin-related family member 4 (CDHR4), mRNA.
MST1R	Homo sapiens macrophage stimulating 1 receptor (c-met-related tyrosine kinase) (MST1R), transcript variant 1, mRNA.
CACNA2D2	Homo sapiens calcium channel, voltage-dependent, alpha 2/delta subunit 2 (CACNA2D2), transcript variant 3, mRNA.
TLR9	Homo sapiens toll-like receptor 9 (TLR9), mRNA.
TNNC1	Homo sapiens troponin C type 1 (slow) (TNNC1), mRNA.
ERC2	Homo sapiens ELKS/RAB6-interacting/CAST family member 2 (ERC2), mRNA.
IL17RD	Homo sapiens interleukin 17 receptor D (IL17RD), mRNA.
DNAH12	Homo sapiens dynein, axonemal, heavy chain 12 (DNAH12), transcript variant 1, mRNA.
FAM107A	Homo sapiens family with sequence similarity 107, member A (FAM107A), transcript variant 1, mRNA.
FHIT	Homo sapiens fragile histidine triad (FHIT), transcript variant 1, mRNA.
LOC100287879	Homo sapiens uncharacterized LOC100287879 (LOC100287879), non-coding RNA.
LMOD3	Homo sapiens leiomodin 3 (fetal) (LMOD3), mRNA.
FRMD4B	Homo sapiens FERM domain containing 4B (FRMD4B), mRNA.
IMPG2	Homo sapiens interphotoreceptor matrix proteoglycan 2 (IMPG2), mRNA.
PVRL3-AS1	Homo sapiens PVRL3 antisense RNA 1 (PVRL3-AS1), non-coding RNA.
ZBED2	Homo sapiens zinc finger, BED-type containing 2 (ZBED2), mRNA.
GCSAM	Homo sapiens germinal center-associated, signaling and motility (GCSAM), transcript variant 1, mRNA.
SLC9C1	Homo sapiens solute carrier family 9, subfamily C (Na+-transporting carboxylic acid decarboxylase), member 1 (SLC9C1), mRNA.
BTLA	Homo sapiens B and T lymphocyte associated (BTLA), transcript variant 1, mRNA.
ZNF80	Homo sapiens zinc finger protein 80 (ZNF80), mRNA.
IGSF11	Homo sapiens immunoglobulin superfamily, member 11 (IGSF11), transcript variant 1, mRNA.
GPR156	Homo sapiens G protein-coupled receptor 156 (GPR156), transcript variant 1, mRNA.
ADCY5	Homo sapiens adenylate cyclase 5 (ADCY5), transcript variant 1, mRNA.
MUC13	Homo sapiens mucin 13, cell surface associated (MUC13), mRNA.
LOC339874	Homo sapiens uncharacterized LOC339874 (LOC339874), non-coding RNA.
SLCO2A1	Homo sapiens solute carrier organic anion transporter family, member 2A1 (SLCO2A1), mRNA.
A4GNT	Homo sapiens alpha-1,4-N-acetylglucosaminyltransferase (A4GNT), mRNA.
NME9	Homo sapiens NME/NM23 family member 9 (NME9), mRNA.
FOXL2	Homo sapiens forkhead box L2 (FOXL2), mRNA.
FAM194A	Homo sapiens family with sequence similarity 194, member A (FAM194A), mRNA.
P2RY12	Homo sapiens purinergic receptor P2Y, G-protein coupled, 12 (P2RY12), transcript variant 1, mRNA.
IGSF10	Homo sapiens immunoglobulin superfamily, member 10 (IGSF10), transcript variant 1, mRNA.
PLCH1	Homo sapiens phospholipase C, eta 1 (PLCH1), transcript variant 3, mRNA.
SLC7A14	Homo sapiens solute carrier family 7 (orphan transporter), member 14 (SLC7A14), mRNA.
SLC2A2	Homo sapiens solute carrier family 2 (facilitated glucose transporter), member 2 (SLC2A2), mRNA.
MCF2L2	Homo sapiens MCF.2 cell line derived transforming sequence-like 2 (MCF2L2), mRNA.
CAMK2N2	Homo sapiens calcium/calmodulin-dependent protein kinase II inhibitor 2 (CAMK2N2), mRNA.
DGKG	Homo sapiens diacylglycerol kinase, gamma 90kDa (DGKG), transcript variant 1, mRNA.
GMNC	Homo sapiens geminin coiled-coil domain containing (GMNC), mRNA.
GP5	Homo sapiens glycoprotein V (platelet) (GP5), mRNA.
BDH1	Homo sapiens 3-hydroxybutyrate dehydrogenase, type 1 (BDH1), nuclear gene encoding mitochondrial protein, transcript variant 3, mRNA.
PDE6B	Homo sapiens phosphodiesterase 6B, cGMP-specific, rod, beta (PDE6B), transcript variant 2, mRNA.
NAT8L	Homo sapiens N-acetyltransferase 8-like (GCN5-related, putative) (NAT8L), mRNA.
MSANTD1	Homo sapiens Myb/SANT-like DNA-binding domain containing 1 (MSANTD1), mRNA.
LOC650293	Homo sapiens seven transmembrane helix receptor (LOC650293), mRNA.
C1QTNF7	Homo sapiens C1q and tumor necrosis factor related protein 7 (C1QTNF7), transcript variant 1, mRNA.
CD38	Homo sapiens CD38 molecule (CD38), mRNA.
LOC401127	Homo sapiens WD repeat domain 5 pseudogene (LOC401127), non-coding RNA.
NSUN7	Homo sapiens NOP2/Sun domain family, member 7 (NSUN7), mRNA.
DCAF4L1	Homo sapiens DDB1 and CUL4 associated factor 4-like 1 (DCAF4L1), mRNA.
KIAA1211	Homo sapiens KIAA1211 (KIAA1211), mRNA.
ARL9	Homo sapiens ADP-ribosylation factor-like 9 (ARL9), mRNA.
AFP	Homo sapiens alpha-fetoprotein (AFP), mRNA.
ART3	Homo sapiens ADP-ribosyltransferase 3 (ART3), transcript variant 1, mRNA.
BMP3	Homo sapiens bone morphogenetic protein 3 (BMP3), mRNA.
CDS1	Homo sapiens CDP-diacylglycerol synthase (phosphatidate cytidylyltransferase) 1 (CDS1), mRNA.
IBSP	Homo sapiens integrin-binding sialoprotein (IBSP), mRNA.
HERC5	Homo sapiens HECT and RLD domain containing E3 ubiquitin protein ligase 5 (HERC5), mRNA.
MTTP	Homo sapiens microsomal triglyceride transfer protein (MTTP), mRNA.
LOC256880	Homo sapiens uncharacterized LOC256880 (LOC256880), non-coding RNA.
NPNT	Homo sapiens nephronectin (NPNT), transcript variant 1, mRNA.
LRIT3	Homo sapiens leucine-rich repeat, immunoglobulin-like and transmembrane domains 3 (LRIT3), mRNA.
EGF	Homo sapiens epidermal growth factor (EGF), transcript variant 1, mRNA.
ENPEP	Homo sapiens glutamyl aminopeptidase (aminopeptidase A) (ENPEP), mRNA.
LOC285419	Homo sapiens uncharacterized LOC285419 (LOC285419), transcript variant 1, non-coding RNA.
FAM160A1	Homo sapiens family with sequence similarity 160, member A1 (FAM160A1), mRNA.
RXFP1	Homo sapiens relaxin/insulin-like family peptide receptor 1 (RXFP1), transcript variant 6, mRNA.
TLL1	Homo sapiens tolloid-like 1 (TLL1), transcript variant 1, mRNA.
WDR17	Homo sapiens WD repeat domain 17 (WDR17), transcript variant 1, mRNA.
STOX2	Homo sapiens storkhead box 2 (STOX2), mRNA.
KLKB1	Homo sapiens kallikrein B, plasma (Fletcher factor) 1 (KLKB1), mRNA.
ZFP42	Homo sapiens ZFP42 zinc finger protein (ZFP42), mRNA.
ZNF732	Homo sapiens zinc finger protein 732 (ZNF732), mRNA.
OTOP1	Homo sapiens otopetrin 1 (OTOP1), mRNA.
PPP2R2C	Homo sapiens protein phosphatase 2, regulatory subunit B, gamma (PPP2R2C), transcript variant 3, mRNA.
FLJ36777	Homo sapiens uncharacterized LOC730971 (FLJ36777), non-coding RNA.
PSAPL1	Homo sapiens prosaposin-like 1 (gene/pseudogene) (PSAPL1), mRNA.
FGFBP1	Homo sapiens fibroblast growth factor binding protein 1 (FGFBP1), mRNA.
FAM184B	Homo sapiens family with sequence similarity 184, member B (FAM184B), mRNA.
LOC100505912	Homo sapiens uncharacterized LOC100505912 (LOC100505912), non-coding RNA.
LGI2	Homo sapiens leucine-rich repeat LGI family, member 2 (LGI2), mRNA.
TLR10	Homo sapiens toll-like receptor 10 (TLR10), transcript variant 5, mRNA.
TLR1	Homo sapiens toll-like receptor 1 (TLR1), mRNA.
TMEM156	Homo sapiens transmembrane protein 156 (TMEM156), mRNA.
TEC	Homo sapiens tec protein tyrosine kinase (TEC), mRNA.
KDR	Homo sapiens kinase insert domain receptor (a type III receptor tyrosine kinase) (KDR), mRNA.
SRD5A3-AS1	Homo sapiens SRD5A3 antisense RNA 1 (SRD5A3-AS1), non-coding RNA.
HOPX	Homo sapiens HOP homeobox (HOPX), transcript variant 5, mRNA.
GNRHR	Homo sapiens gonadotropin-releasing hormone receptor (GNRHR), transcript variant 2, mRNA.
CDKL2	Homo sapiens cyclin-dependent kinase-like 2 (CDC2-related kinase) (CDKL2), mRNA.
CCDC158	Homo sapiens coiled-coil domain containing 158 (CCDC158), mRNA.
RASGEF1B	Homo sapiens RasGEF domain family, member 1B (RASGEF1B), mRNA.
SLC10A6	Homo sapiens solute carrier family 10 (sodium/bile acid cotransporter family), member 6 (SLC10A6), mRNA.
HSD17B13	Homo sapiens hydroxysteroid (17-beta) dehydrogenase 13 (HSD17B13), transcript variant A, mRNA.
UNC5C	Homo sapiens unc-5 homolog C (C. elegans) (UNC5C), mRNA.
STPG2	Homo sapiens sperm-tail PG-rich repeat containing 2 (STPG2), mRNA.
ADH4	Homo sapiens alcohol dehydrogenase 4 (class II), pi polypeptide (ADH4), mRNA.
DKK2	Homo sapiens dickkopf WNT signaling pathway inhibitor 2 (DKK2), mRNA.
RPL34-AS1	Homo sapiens RPL34 antisense RNA 1 (head to head) (RPL34-AS1), non-coding RNA.
COL25A1	Homo sapiens collagen, type XXV, alpha 1 (COL25A1), transcript variant 1, mRNA.
TNIP3	Homo sapiens TNFAIP3 interacting protein 3 (TNIP3), transcript variant 2, mRNA.
TNRC18P1	Homo sapiens TNRC18P1 (TNRC18P1), non-coding RNA.
FREM3	Homo sapiens FRAS1 related extracellular matrix 3 (FREM3), mRNA.
TTC29	Homo sapiens tetratricopeptide repeat domain 29 (TTC29), mRNA.
TIGD4	Homo sapiens tigger transposable element derived 4 (TIGD4), mRNA.
ANXA2P1	Homo sapiens annexin A2 pseudogene 1 (ANXA2P1), non-coding RNA.
GK3P	Homo sapiens glycerol kinase 3 pseudogene (GK3P), non-coding RNA.
SPOCK3	Homo sapiens sparc/osteonectin, cwcv and kazal-like domains proteoglycan (testican) 3 (SPOCK3), transcript variant 2, mRNA.
SPATA4	Homo sapiens spermatogenesis associated 4 (SPATA4), mRNA.
LOC728175	Homo sapiens uncharacterized LOC728175 (LOC728175), non-coding RNA.
LOC731424	Homo sapiens uncharacterized LOC731424 (LOC731424), non-coding RNA.
FLJ38576	Homo sapiens uncharacterized LOC651430 (FLJ38576), non-coding RNA.
LOC339975	Homo sapiens uncharacterized LOC339975 (LOC339975), non-coding RNA.
PLEKHG4B	Homo sapiens pleckstrin homology domain containing, family G (with RhoGef domain) member 4B (PLEKHG4B), mRNA.
ADAMTS16	Homo sapiens ADAM metallopeptidase with thrombospondin type 1 motif, 16 (ADAMTS16), mRNA.
UBE2QL1	Homo sapiens ubiquitin-conjugating enzyme E2Q family-like 1 (UBE2QL1), mRNA.
LOC255167	Homo sapiens uncharacterized LOC255167 (LOC255167), non-coding RNA.
ADCY2	Homo sapiens adenylate cyclase 2 (brain) (ADCY2), mRNA.
FAM105A	Homo sapiens family with sequence similarity 105, member A (FAM105A), mRNA.
TTC23L	Homo sapiens tetratricopeptide repeat domain 23-like (TTC23L), mRNA.
GZMK	Homo sapiens granzyme K (granzyme 3; tryptase II) (GZMK), mRNA.
IL31RA	Homo sapiens interleukin 31 receptor A (IL31RA), transcript variant 4, mRNA.
SERF1A	Homo sapiens small EDRK-rich factor 1A (telomeric) (SERF1A), transcript variant 2, mRNA.
ANKDD1B	Homo sapiens ankyrin repeat and death domain containing 1B (ANKDD1B), mRNA.
IQGAP2	Homo sapiens IQ motif containing GTPase activating protein 2 (IQGAP2), mRNA.
BHMT	Homo sapiens betaine--homocysteine S-methyltransferase (BHMT), mRNA.
CMYA5	Homo sapiens cardiomyopathy associated 5 (CMYA5), mRNA.
THBS4	Homo sapiens thrombospondin 4 (THBS4), mRNA.
RASGRF2	Homo sapiens Ras protein-specific guanine nucleotide-releasing factor 2 (RASGRF2), mRNA.
CKMT2	Homo sapiens creatine kinase, mitochondrial 2 (sarcomeric) (CKMT2), nuclear gene encoding mitochondrial protein, transcript variant 1, mRNA.
GPR98	Homo sapiens G protein-coupled receptor 98 (GPR98), transcript variant 2, non-coding RNA.
SNCAIP	Homo sapiens synuclein, alpha interacting protein (SNCAIP), transcript variant 1, mRNA.
CCNI2	Homo sapiens cyclin I family, member 2 (CCNI2), mRNA.
NPY6R	Homo sapiens neuropeptide Y receptor Y6 (pseudogene) (NPY6R), non-coding RNA.
MYOT	Homo sapiens myotilin (MYOT), transcript variant 1, mRNA.
PSD2	Homo sapiens pleckstrin and Sec7 domain containing 2 (PSD2), mRNA.
PCDHB12	Homo sapiens protocadherin beta 12 (PCDHB12), mRNA.
PCDHB19P	Homo sapiens protocadherin beta 19 pseudogene (PCDHB19P), non-coding RNA.
LOC100505658	Homo sapiens uncharacterized LOC100505658 (LOC100505658), non-coding RNA.
STK32A	Homo sapiens serine/threonine kinase 32A (STK32A), transcript variant 1, mRNA.
ARHGEF37	Homo sapiens Rho guanine nucleotide exchange factor (GEF) 37 (ARHGEF37), mRNA.
CDX1	Homo sapiens caudal type homeobox 1 (CDX1), mRNA.
MYOZ3	Homo sapiens myozenin 3 (MYOZ3), transcript variant 1, mRNA.
GRIA1	Homo sapiens glutamate receptor, ionotropic, AMPA 1 (GRIA1), transcript variant 1, mRNA.
LOC285626	Homo sapiens uncharacterized LOC285626 (LOC285626), non-coding RNA.
ADRA1B	Homo sapiens adrenoceptor alpha 1B (ADRA1B), mRNA.
EFCAB9	Homo sapiens EF-hand calcium binding domain 9 (EFCAB9), mRNA.
LOC285593	Homo sapiens uncharacterized LOC285593 (LOC285593), transcript variant 1, non-coding RNA.
CDHR2	Homo sapiens cadherin-related family member 2 (CDHR2), transcript variant 2, mRNA.
FGFR4	Homo sapiens fibroblast growth factor receptor 4 (FGFR4), transcript variant 2, mRNA.
N4BP3	Homo sapiens NEDD4 binding protein 3 (N4BP3), mRNA.
TPPP	Homo sapiens tubulin polymerization promoting protein (TPPP), mRNA.
CTNND2	Homo sapiens catenin (cadherin-associated protein), delta 2 (CTNND2), mRNA.
DNAH5	Homo sapiens dynein, axonemal, heavy chain 5 (DNAH5), mRNA.
CDH12	Homo sapiens cadherin 12, type 2 (N-cadherin 2) (CDH12), mRNA.
PRLR	Homo sapiens prolactin receptor (PRLR), transcript variant 3, mRNA.
FYB	Homo sapiens FYN binding protein (FYB), transcript variant 1, mRNA.
PLCXD3	Homo sapiens phosphatidylinositol-specific phospholipase C, X domain containing 3 (PLCXD3), mRNA.
CCL28	Homo sapiens chemokine (C-C motif) ligand 28 (CCL28), mRNA.
CDC20B	Homo sapiens cell division cycle 20B (CDC20B), transcript variant 3, mRNA.
CCNO	Homo sapiens cyclin O (CCNO), mRNA.
ANKRD55	Homo sapiens ankyrin repeat domain 55 (ANKRD55), mRNA.
ACTBL2	Homo sapiens actin, beta-like 2 (ACTBL2), mRNA.
ELOVL7	Homo sapiens ELOVL fatty acid elongase 7 (ELOVL7), transcript variant 1, mRNA.
ANKRD31	Homo sapiens ankyrin repeat domain 31 (ANKRD31), mRNA.
ACOT12	Homo sapiens acyl-CoA thioesterase 12 (ACOT12), mRNA.
MCTP1	Homo sapiens multiple C2 domains, transmembrane 1 (MCTP1), transcript variant L, mRNA.
LOC100133050	Homo sapiens glucuronidase, beta pseudogene (LOC100133050), non-coding RNA.
ST8SIA4	Homo sapiens ST8 alpha-N-acetyl-neuraminide alpha-2,8-sialyltransferase 4 (ST8SIA4), transcript variant 1, mRNA.
TRIM36	Homo sapiens tripartite motif containing 36 (TRIM36), transcript variant 1, mRNA.
SEMA6A	Homo sapiens sema domain, transmembrane domain (TM), and cytoplasmic domain, (semaphorin) 6A (SEMA6A), mRNA.
ACSL6	Homo sapiens acyl-CoA synthetase long-chain family member 6 (ACSL6), transcript variant 3, mRNA.
LOC553103	Homo sapiens uncharacterized LOC553103 (LOC553103), non-coding RNA.
LOC389332	Homo sapiens uncharacterized LOC389332 (LOC389332), non-coding RNA.
ECSCR	Homo sapiens endothelial cell surface expressed chemotaxis and apoptosis regulator (ECSCR), mRNA.
NRG2	Homo sapiens neuregulin 2 (NRG2), transcript variant 3, mRNA.
SLC25A2	Homo sapiens solute carrier family 25 (mitochondrial carrier; ornithine transporter) member 2 (SLC25A2), nuclear gene encoding mitochondrial protein, mRNA.
SH3TC2	Homo sapiens SH3 domain and tetratricopeptide repeats 2 (SH3TC2), mRNA.
PDE6A	Homo sapiens phosphodiesterase 6A, cGMP-specific, rod, alpha (PDE6A), mRNA.
CSF1R	Homo sapiens colony stimulating factor 1 receptor (CSF1R), mRNA.
CAMK2A	Homo sapiens calcium/calmodulin-dependent protein kinase II alpha (CAMK2A), transcript variant 1, mRNA.
FAT2	Homo sapiens FAT atypical cadherin 2 (FAT2), mRNA.
GLRA1	Homo sapiens glycine receptor, alpha 1 (GLRA1), transcript variant 2, mRNA.
HAVCR2	Homo sapiens hepatitis A virus cellular receptor 2 (HAVCR2), mRNA.
SOX30	Homo sapiens SRY (sex determining region Y)-box 30 (SOX30), transcript variant 1, mRNA.
CCNJL	Homo sapiens cyclin J-like (CCNJL), mRNA.
LOC643201	Homo sapiens centrosomal protein 192kDa pseudogene (LOC643201), non-coding RNA.
F12	Homo sapiens coagulation factor XII (Hageman factor) (F12), mRNA.
COL23A1	Homo sapiens collagen, type XXIII, alpha 1 (COL23A1), mRNA.
GRM6	Homo sapiens glutamate receptor, metabotropic 6 (GRM6), mRNA.
C6orf201	Homo sapiens chromosome 6 open reading frame 201 (C6orf201), mRNA.
PIP5K1P1	Homo sapiens phosphatidylinositol-4-phosphate 5-kinase, type I, pseudogene 1 (PIP5K1P1), non-coding RNA.
LOC100130275	Homo sapiens uncharacterized LOC100130275 (LOC100130275), non-coding RNA.
SYCP2L	Homo sapiens synaptonemal complex protein 2-like (SYCP2L), mRNA.
OR2H2	Homo sapiens olfactory receptor, family 2, subfamily H, member 2 (OR2H2), mRNA.
HCG27	Homo sapiens HLA complex group 27 (non-protein coding) (HCG27), non-coding RNA.
HCP5	Homo sapiens HLA complex P5 (non-protein coding) (HCP5), non-coding RNA.
C6orf25	Homo sapiens chromosome 6 open reading frame 25 (C6orf25), transcript variant 2, mRNA.
C4A,C4B	-
CYP21A1P,CYP21A2	-
C4A,C4B	-
CYP21A2	Homo sapiens cytochrome P450, family 21, subfamily A, polypeptide 2 (CYP21A2), transcript variant 1, mRNA.
HCG25	Homo sapiens HLA complex group 25 (non-protein coding) (HCG25), non-coding RNA.
PACSIN1	Homo sapiens protein kinase C and casein kinase substrate in neurons 1 (PACSIN1), transcript variant 1, mRNA.
ARMC12	Homo sapiens armadillo repeat containing 12 (ARMC12), mRNA.
RAB44	Homo sapiens RAB44, member RAS oncogene family (RAB44), mRNA.
DNAH8	Homo sapiens dynein, axonemal, heavy chain 8 (DNAH8), mRNA.
APOBEC2	Homo sapiens apolipoprotein B mRNA editing enzyme, catalytic polypeptide-like 2 (APOBEC2), mRNA.
MDFI	Homo sapiens MyoD family inhibitor (MDFI), mRNA.
GNMT	Homo sapiens glycine N-methyltransferase (GNMT), mRNA.
TTBK1	Homo sapiens tau tubulin kinase 1 (TTBK1), mRNA.
C6orf223	Homo sapiens chromosome 6 open reading frame 223 (C6orf223), transcript variant 2, mRNA.
TDRD6	Homo sapiens tudor domain containing 6 (TDRD6), transcript variant 1, mRNA.
DDX43	Homo sapiens DEAD (Asp-Glu-Ala-Asp) box polypeptide 43 (DDX43), mRNA.
C6orf164	Homo sapiens chromosome 6 open reading frame 164 (C6orf164), non-coding RNA.
TPI1P3	Homo sapiens triosephosphate isomerase 1 pseudogene 3 (TPI1P3), non-coding RNA.
SLC35F1	Homo sapiens solute carrier family 35, member F1 (SLC35F1), mRNA.
BRD7P3	Homo sapiens bromodomain containing 7 pseudogene 3 (BRD7P3), non-coding RNA.
NKAIN2	Homo sapiens Na+/K+ transporting ATPase interacting 2 (NKAIN2), transcript variant 1, mRNA.
RSPO3	Homo sapiens R-spondin 3 (RSPO3), mRNA.
SMLR1	Homo sapiens small leucine-rich protein 1 (SMLR1), mRNA.
EYA4	Homo sapiens eyes absent homolog 4 (Drosophila) (EYA4), transcript variant 1, mRNA.
LINC00271	Homo sapiens long intergenic non-protein coding RNA 271 (LINC00271), non-coding RNA.
KIAA1244	Homo sapiens KIAA1244 (KIAA1244), mRNA.
ECT2L	Homo sapiens epithelial cell transforming sequence 2 oncogene-like (ECT2L), transcript variant 1, mRNA.
STX11	Homo sapiens syntaxin 11 (STX11), mRNA.
SAMD5	Homo sapiens sterile alpha motif domain containing 5 (SAMD5), mRNA.
PLEKHG1	Homo sapiens pleckstrin homology domain containing, family G (with RhoGef domain) member 1 (PLEKHG1), mRNA.
ESR1	Homo sapiens estrogen receptor 1 (ESR1), transcript variant 4, mRNA.
PNLDC1	Homo sapiens poly(A)-specific ribonuclease (PARN)-like domain containing 1 (PNLDC1), transcript variant 2, mRNA.
SLC22A1	Homo sapiens solute carrier family 22 (organic cation transporter), member 1 (SLC22A1), transcript variant 1, mRNA.
LINC00602	Homo sapiens long intergenic non-protein coding RNA 602 (LINC00602), non-coding RNA.
LINC00574	Homo sapiens long intergenic non-protein coding RNA 574 (LINC00574), non-coding RNA.
HUS1B	Homo sapiens HUS1 checkpoint homolog b (S. pombe) (HUS1B), mRNA.
C6orf195	Homo sapiens chromosome 6 open reading frame 195 (C6orf195), mRNA.
FAM217A	Homo sapiens family with sequence similarity 217, member A (FAM217A), mRNA.
CAGE1	Homo sapiens cancer antigen 1 (CAGE1), transcript variant 1, mRNA.
GCM2	Homo sapiens glial cells missing homolog 2 (Drosophila) (GCM2), mRNA.
ELOVL2	Homo sapiens ELOVL fatty acid elongase 2 (ELOVL2), mRNA.
ERVFRD-1	Homo sapiens endogenous retrovirus group FRD, member 1 (ERVFRD-1), mRNA.
LOC100130357	Homo sapiens uncharacterized LOC100130357 (LOC100130357), mRNA.
PRL	Homo sapiens prolactin (PRL), transcript variant 2, mRNA.
LOC285819	Homo sapiens uncharacterized LOC285819 (LOC285819), non-coding RNA.
ZNF204P	Homo sapiens zinc finger protein 204, pseudogene (ZNF204P), transcript variant 2, non-coding RNA.
CDSN	Homo sapiens corneodesmosin (CDSN), mRNA.
VWA7	Homo sapiens von Willebrand factor A domain containing 7 (VWA7), mRNA.
HLA-DOB	Homo sapiens major histocompatibility complex, class II, DO beta (HLA-DOB), mRNA.
HLA-DMB	Homo sapiens major histocompatibility complex, class II, DM beta (HLA-DMB), mRNA.
HLA-DOA	Homo sapiens major histocompatibility complex, class II, DO alpha (HLA-DOA), mRNA.
TULP1	Homo sapiens tubby like protein 1 (TULP1), mRNA.
SLC26A8	Homo sapiens solute carrier family 26, member 8 (SLC26A8), transcript variant 1, mRNA.
ETV7	Homo sapiens ets variant 7 (ETV7), transcript variant 1, mRNA.
TREM1	Homo sapiens triggering receptor expressed on myeloid cells 1 (TREM1), transcript variant 1, mRNA.
DLK2	Homo sapiens delta-like 2 homolog (Drosophila) (DLK2), transcript variant 2, mRNA.
CYP39A1	Homo sapiens cytochrome P450, family 39, subfamily A, polypeptide 1 (CYP39A1), mRNA.
GPR116	Homo sapiens G protein-coupled receptor 116 (GPR116), transcript variant 2, mRNA.
KLHL31	Homo sapiens kelch-like family member 31 (KLHL31), mRNA.
FILIP1	Homo sapiens filamin A interacting protein 1 (FILIP1), mRNA.
IMPG1	Homo sapiens interphotoreceptor matrix proteoglycan 1 (IMPG1), mRNA.
GJB7	Homo sapiens gap junction protein, beta 7, 25kDa (GJB7), mRNA.
RRAGD	Homo sapiens Ras-related GTP binding D (RRAGD), mRNA.
BACH2	Homo sapiens BTB and CNC homology 1, basic leucine zipper transcription factor 2 (BACH2), transcript variant 1, mRNA.
EPHA7	Homo sapiens EPH receptor A7 (EPHA7), mRNA.
GPR63	Homo sapiens G protein-coupled receptor 63 (GPR63), transcript variant 1, mRNA.
FAXC	Homo sapiens failed axon connections homolog (Drosophila) (FAXC), mRNA.
LOC285758	Homo sapiens uncharacterized LOC285758 (LOC285758), non-coding RNA.
BET3L	-
FAM184A	Homo sapiens family with sequence similarity 184, member A (FAM184A), transcript variant 1, mRNA.
IL20RA	Homo sapiens interleukin 20 receptor, alpha (IL20RA), mRNA.
LOC100507462	Homo sapiens uncharacterized LOC100507462 (LOC100507462), mRNA.
TXLNB	Homo sapiens taxilin beta (TXLNB), mRNA.
LOC100507489	Homo sapiens uncharacterized LOC100507489 (LOC100507489), non-coding RNA.
LOC285740	Homo sapiens uncharacterized LOC285740 (LOC285740), transcript variant 1, non-coding RNA.
LOC100128176	Homo sapiens uncharacterized LOC100128176 (LOC100128176), non-coding RNA.
ZC3H12D	Homo sapiens zinc finger CCCH-type containing 12D (ZC3H12D), mRNA.
TAGAP	Homo sapiens T-cell activation RhoGTPase activating protein (TAGAP), transcript variant 2, mRNA.
AIRN	Homo sapiens antisense of IGF2R non-protein coding RNA (AIRN), transcript variant 1, non-coding RNA.
LINC00473	Homo sapiens long intergenic non-protein coding RNA 473 (LINC00473), transcript variant 1, non-coding RNA.
MLLT4-AS1	Homo sapiens MLLT4 antisense RNA 1 (head to head) (MLLT4-AS1), non-coding RNA.
SDK1	Homo sapiens sidekick cell adhesion molecule 1 (SDK1), transcript variant 1, mRNA.
ZNF853	Homo sapiens zinc finger protein 853 (ZNF853), mRNA.
SCIN	Homo sapiens scinderin (SCIN), transcript variant 1, mRNA.
LOC100506025	Homo sapiens uncharacterized LOC100506025 (LOC100506025), transcript variant 1, non-coding RNA.
DNAH11	Homo sapiens dynein, axonemal, heavy chain 11 (DNAH11), mRNA.
LOC100506178	Homo sapiens uncharacterized LOC100506178 (LOC100506178), non-coding RNA.
HOXA-AS3	Homo sapiens HOXA cluster antisense RNA 3 (HOXA-AS3), transcript variant 1, non-coding RNA.
JAZF1-AS1	Homo sapiens JAZF1 antisense RNA 1 (JAZF1-AS1), non-coding RNA.
WIPF3	Homo sapiens WAS/WASL interacting protein family, member 3 (WIPF3), mRNA.
HECW1	Homo sapiens HECT, C2 and WW domain containing E3 ubiquitin protein ligase 1 (HECW1), mRNA.
ADCY1	Homo sapiens adenylate cyclase 1 (brain) (ADCY1), mRNA.
INTS4L2	Homo sapiens integrator complex subunit 4-like 2 (INTS4L2), non-coding RNA.
WBSCR17	Homo sapiens Williams-Beuren syndrome chromosome region 17 (WBSCR17), mRNA.
FKBP6	Homo sapiens FK506 binding protein 6, 36kDa (FKBP6), transcript variant 1, mRNA.
FZD9	Homo sapiens frizzled family receptor 9 (FZD9), mRNA.
TRIM74	Homo sapiens tripartite motif containing 74 (TRIM74), mRNA.
SRRM3	Homo sapiens serine/arginine repetitive matrix 3 (SRRM3), mRNA.
RUNDC3B	Homo sapiens RUN domain containing 3B (RUNDC3B), transcript variant 1, mRNA.
ADAM22	Homo sapiens ADAM metallopeptidase domain 22 (ADAM22), transcript variant 1, mRNA.
DPY19L2P4	Homo sapiens dpy-19-like 2 pseudogene 4 (C. elegans) (DPY19L2P4), non-coding RNA.
PPP1R9A	Homo sapiens protein phosphatase 1, regulatory subunit 9A (PPP1R9A), transcript variant 1, mRNA.
NPTX2	Homo sapiens neuronal pentraxin II (NPTX2), mRNA.
SPDYE3	Homo sapiens speedy/RINGO cell cycle regulator family member E3 (SPDYE3), mRNA.
MUC12	Homo sapiens mucin 12, cell surface associated (MUC12), mRNA.
SPDYE2L	-
CDHR3	Homo sapiens cadherin-related family member 3 (CDHR3), mRNA.
ANKRD7	Homo sapiens ankyrin repeat domain 7 (ANKRD7), mRNA.
PTPRZ1	Homo sapiens protein tyrosine phosphatase, receptor-type, Z polypeptide 1 (PTPRZ1), transcript variant 1, mRNA.
FAM71F1	Homo sapiens family with sequence similarity 71, member F1 (FAM71F1), mRNA.
SMKR1	Homo sapiens small lysine-rich protein 1 (SMKR1), mRNA.
AKR1B15	Homo sapiens aldo-keto reductase family 1, member B15 (AKR1B15), mRNA.
AGBL3	Homo sapiens ATP/GTP binding protein-like 3 (AGBL3), mRNA.
LOC100130880	Homo sapiens uncharacterized LOC100130880 (LOC100130880), mRNA.
CLEC2L	Homo sapiens C-type lectin domain family 2, member L (CLEC2L), mRNA.
WEE2	Homo sapiens WEE1 homolog 2 (S. pombe) (WEE2), mRNA.
TAS2R3	Homo sapiens taste receptor, type 2, member 3 (TAS2R3), mRNA.
TMEM139	Homo sapiens transmembrane protein 139 (TMEM139), transcript variant 3, mRNA.
EPHA1-AS1	Homo sapiens EPHA1 antisense RNA 1 (EPHA1-AS1), non-coding RNA.
OR2A2	Homo sapiens olfactory receptor, family 2, subfamily A, member 2 (OR2A2), mRNA.
CTAGE4	Homo sapiens CTAGE family, member 4 (CTAGE4), mRNA.
SSPO	Homo sapiens SCO-spondin homolog (Bos taurus) (SSPO), mRNA.
LRRC61	Homo sapiens leucine rich repeat containing 61 (LRRC61), transcript variant 1, mRNA.
C7orf29	-
NOS3	Homo sapiens nitric oxide synthase 3 (endothelial cell) (NOS3), transcript variant 1, mRNA.
FABP5P3	Homo sapiens fatty acid binding protein 5 pseudogene 3 (FABP5P3), non-coding RNA.
LINC00689	Homo sapiens long intergenic non-protein coding RNA 689 (LINC00689), non-coding RNA.
CARD11	Homo sapiens caspase recruitment domain family, member 11 (CARD11), mRNA.
LOC100131257	Homo sapiens zinc finger protein 655 pseudogene (LOC100131257), non-coding RNA.
COL28A1	Homo sapiens collagen, type XXVIII, alpha 1 (COL28A1), mRNA.
ICA1	Homo sapiens islet cell autoantigen 1, 69kDa (ICA1), transcript variant 1, mRNA.
MACC1	Homo sapiens metastasis associated in colon cancer 1 (MACC1), mRNA.
RAPGEF5	Homo sapiens Rap guanine nucleotide exchange factor (GEF) 5 (RAPGEF5), mRNA.
C7orf31	Homo sapiens chromosome 7 open reading frame 31 (C7orf31), mRNA.
TRIL	Homo sapiens TLR4 interactor with leucine-rich repeats (TRIL), mRNA.
CPVL	Homo sapiens carboxypeptidase, vitellogenic-like (CPVL), transcript variant 1, mRNA.
CRHR2	Homo sapiens corticotropin releasing hormone receptor 2 (CRHR2), transcript variant 3, mRNA.
GCK	Homo sapiens glucokinase (hexokinase 4) (GCK), transcript variant 3, mRNA.
CAMK2B	Homo sapiens calcium/calmodulin-dependent protein kinase II beta (CAMK2B), transcript variant 2, mRNA.
MYO1G	Homo sapiens myosin IG (MYO1G), mRNA.
PKD1L1	Homo sapiens polycystic kidney disease 1 like 1 (PKD1L1), mRNA.
SEPT14	Homo sapiens septin 14 (SEPT14), mRNA.
SPDYE8P	Homo sapiens speedy/RINGO cell cycle regulator family member E8, pseudogene (SPDYE8P), non-coding RNA.
CLDN3	Homo sapiens claudin 3 (CLDN3), mRNA.
LOC100093631	Homo sapiens general transcription factor II, i, pseudogene (LOC100093631), non-coding RNA.
FDPSL2A	-
PCLO	Homo sapiens piccolo presynaptic cytomatrix protein (PCLO), transcript variant 1, mRNA.
ABCB4	Homo sapiens ATP-binding cassette, sub-family B (MDR/TAP), member 4 (ABCB4), transcript variant B, mRNA.
LRRD1	Homo sapiens leucine-rich repeats and death domain containing 1 (LRRD1), mRNA.
TMEM130	Homo sapiens transmembrane protein 130 (TMEM130), transcript variant 2, mRNA.
CYP3A7,CYP3A7-CYP3AP1	-
PCOLCE-AS1	Homo sapiens PCOLCE antisense RNA 1 (PCOLCE-AS1), non-coding RNA.
TFR2	Homo sapiens transferrin receptor 2 (TFR2), transcript variant 1, mRNA.
ACHE	Homo sapiens acetylcholinesterase (ACHE), transcript variant E4-E5, mRNA.
VGF	Homo sapiens VGF nerve growth factor inducible (VGF), mRNA.
RPL19P12	Homo sapiens ribosomal protein L19 pseudogene 12 (RPL19P12), non-coding RNA.
LAMB4	Homo sapiens laminin, beta 4 (LAMB4), mRNA.
TFEC	Homo sapiens transcription factor EC (TFEC), transcript variant 1, mRNA.
CTTNBP2	Homo sapiens cortactin binding protein 2 (CTTNBP2), mRNA.
IQUB	Homo sapiens IQ motif and ubiquitin domain containing (IQUB), mRNA.
MESTIT1	Homo sapiens MEST intronic transcript 1, antisense RNA (MESTIT1), non-coding RNA.
SLC13A4	Homo sapiens solute carrier family 13 (sodium/sulfate symporters), member 4 (SLC13A4), mRNA.
FLJ40852	-
EPHA1	Homo sapiens EPH receptor A1 (EPHA1), mRNA.
ZNF467	Homo sapiens zinc finger protein 467 (ZNF467), mRNA.
ACTR3C	Homo sapiens ARP3 actin-related protein 3 homolog C (yeast) (ACTR3C), transcript variant 2, mRNA.
TMEM176B	Homo sapiens transmembrane protein 176B (TMEM176B), transcript variant 3, mRNA.
ATG9B	Homo sapiens autophagy related 9B (ATG9B), transcript variant 2, non-coding RNA.
SHH	Homo sapiens sonic hedgehog (SHH), mRNA.
PTPRN2	Homo sapiens protein tyrosine phosphatase, receptor type, N polypeptide 2 (PTPRN2), transcript variant 1, mRNA.
VIPR2	Homo sapiens vasoactive intestinal peptide receptor 2 (VIPR2), mRNA.
NAT2	Homo sapiens N-acetyltransferase 2 (arylamine N-acetyltransferase) (NAT2), mRNA.
EPB49	-
LOC286059	Homo sapiens tumor necrosis factor receptor superfamily, member 10d, decoy with truncated death domain pseudogene (LOC286059), non-coding RNA.
ADAM28	Homo sapiens ADAM metallopeptidase domain 28 (ADAM28), transcript variant 1, mRNA.
FZD3	Homo sapiens frizzled family receptor 3 (FZD3), transcript variant 1, mRNA.
ADAM5	Homo sapiens ADAM metallopeptidase domain 5, pseudogene (ADAM5), non-coding RNA.
C8orf4	Homo sapiens chromosome 8 open reading frame 4 (C8orf4), mRNA.
CLVS1	Homo sapiens clavesin 1 (CLVS1), mRNA.
C8orf46	Homo sapiens chromosome 8 open reading frame 46 (C8orf46), mRNA.
PREX2	Homo sapiens phosphatidylinositol-3,4,5-trisphosphate-dependent Rac exchange factor 2 (PREX2), transcript variant 1, mRNA.
C8orf34	Homo sapiens chromosome 8 open reading frame 34 (C8orf34), transcript variant 1, mRNA.
LOC286190	Homo sapiens uncharacterized LOC286190 (LOC286190), non-coding RNA.
C8orf47	Homo sapiens chromosome 8 open reading frame 47 (C8orf47), transcript variant 1, mRNA.
RIMS2	Homo sapiens regulating synaptic membrane exocytosis 2 (RIMS2), transcript variant 1, mRNA.
MAL2	Homo sapiens mal, T-cell differentiation protein 2 (gene/pseudogene) (MAL2), mRNA.
FER1L6	Homo sapiens fer-1-like 6 (C. elegans) (FER1L6), mRNA.
RHPN1	Homo sapiens rhophilin, Rho GTPase binding protein 1 (RHPN1), mRNA.
MAPK15	Homo sapiens mitogen-activated protein kinase 15 (MAPK15), mRNA.
LOC100128338	Homo sapiens uncharacterized LOC100128338 (LOC100128338), non-coding RNA.
KIAA1875	Homo sapiens KIAA1875 (KIAA1875), non-coding RNA.
LOC349196	-
LINC00599	Homo sapiens long intergenic non-protein coding RNA 599 (LINC00599), non-coding RNA.
SOX7	Homo sapiens SRY (sex determining region Y)-box 7 (SOX7), mRNA.
LOC392196	Homo sapiens ubiquitin specific peptidase 17-like family member 2 pseudogene (LOC392196), non-coding RNA.
MSR1	Homo sapiens macrophage scavenger receptor 1 (MSR1), transcript variant SR-AI, mRNA.
LZTS1	Homo sapiens leucine zipper, putative tumor suppressor 1 (LZTS1), mRNA.
HR	Homo sapiens hair growth associated (HR), transcript variant 1, mRNA.
NUGGC	Homo sapiens nuclear GTPase, germinal center associated (NUGGC), mRNA.
MBOAT4	Homo sapiens membrane bound O-acyltransferase domain containing 4 (MBOAT4), mRNA.
PURG	Homo sapiens purine-rich element binding protein G (PURG), transcript variant B, mRNA.
ANK1	Homo sapiens ankyrin 1, erythrocytic (ANK1), transcript variant 9, mRNA.
EFCAB1	Homo sapiens EF-hand calcium binding domain 1 (EFCAB1), transcript variant 1, mRNA.
PXDNL	Homo sapiens peroxidasin homolog (Drosophila)-like (PXDNL), mRNA.
TOX	Homo sapiens thymocyte selection-associated high mobility group box (TOX), mRNA.
TTPA	Homo sapiens tocopherol (alpha) transfer protein (TTPA), mRNA.
LOC100505676	Homo sapiens uncharacterized LOC100505676 (LOC100505676), non-coding RNA.
SLCO5A1	Homo sapiens solute carrier organic anion transporter family, member 5A1 (SLCO5A1), transcript variant 1, mRNA.
CALB1	Homo sapiens calbindin 1, 28kDa (CALB1), mRNA.
LINC00535	Homo sapiens long intergenic non-protein coding RNA 535 (LINC00535), non-coding RNA.
RGS22	Homo sapiens regulator of G-protein signaling 22 (RGS22), mRNA.
FBXO43	Homo sapiens F-box protein 43 (FBXO43), transcript variant 1, non-coding RNA.
LOC100499183	Homo sapiens uncharacterized LOC100499183 (LOC100499183), non-coding RNA.
RSPO2	Homo sapiens R-spondin 2 (RSPO2), mRNA.
TMEM74	Homo sapiens transmembrane protein 74 (TMEM74), mRNA.
FAM84B	Homo sapiens family with sequence similarity 84, member B (FAM84B), mRNA.
GSDMC	Homo sapiens gasdermin C (GSDMC), mRNA.
LOC100507117	Homo sapiens uncharacterized LOC100507117 (LOC100507117), non-coding RNA.
TMEM71	Homo sapiens transmembrane protein 71 (TMEM71), transcript variant 1, mRNA.
SLA	Homo sapiens Src-like-adaptor (SLA), transcript variant 1, mRNA.
RHPN1-AS1	Homo sapiens RHPN1 antisense RNA 1 (head to head) (RHPN1-AS1), non-coding RNA.
EPPK1	Homo sapiens epiplakin 1 (EPPK1), mRNA.
DOCK8	Homo sapiens dedicator of cytokinesis 8 (DOCK8), transcript variant 1, mRNA.
KCNV2	Homo sapiens potassium channel, subfamily V, member 2 (KCNV2), mRNA.
ANKRD18B	Homo sapiens ankyrin repeat domain 18B (ANKRD18B), mRNA.
ATP8B5P	Homo sapiens ATPase, class I, type 8B, member 5, pseudogene (ATP8B5P), transcript variant 1, non-coding RNA.
FP588	-
FAM27C	Homo sapiens family with sequence similarity 27, member C (FAM27C), non-coding RNA.
PTGER4P2-CDK2AP2P2	Homo sapiens PTGER4P2-CDK2AP2P2 readthrough transcribed pseudogene (PTGER4P2-CDK2AP2P2), non-coding RNA.
LOC100133920	Homo sapiens uncharacterized LOC100133920 (LOC100133920), non-coding RNA.
PGM5	Homo sapiens phosphoglucomutase 5 (PGM5), mRNA.
PIP5K1B	Homo sapiens phosphatidylinositol-4-phosphate 5-kinase, type I, beta (PIP5K1B), transcript variant 2, mRNA.
TMC1	Homo sapiens transmembrane channel-like 1 (TMC1), mRNA.
PCA3	Homo sapiens prostate cancer antigen 3 (non-protein coding) (PCA3), non-coding RNA.
C9orf170	Homo sapiens chromosome 9 open reading frame 170 (C9orf170), mRNA.
LOC100128076	Homo sapiens protein tyrosine phosphatase pseudogene (LOC100128076), non-coding RNA.
FGD3	Homo sapiens FYVE, RhoGEF and PH domain containing 3 (FGD3), transcript variant 2, mRNA.
LOC100507346	Homo sapiens uncharacterized LOC100507346 (LOC100507346), non-coding RNA.
LOC100132781	Homo sapiens cyclin Y-like 1 pseudogene (LOC100132781), non-coding RNA.
FAM22G	-
TMOD1	Homo sapiens tropomodulin 1 (TMOD1), transcript variant 1, mRNA.
ACTL7A	Homo sapiens actin-like 7A (ACTL7A), mRNA.
LOC100128505	Homo sapiens uncharacterized LOC100128505 (LOC100128505), non-coding RNA.
TTC16	Homo sapiens tetratricopeptide repeat domain 16 (TTC16), mRNA.
PKN3	Homo sapiens protein kinase N3 (PKN3), mRNA.
LAMC3	Homo sapiens laminin, gamma 3 (LAMC3), mRNA.
AIF1L	Homo sapiens allograft inflammatory factor 1-like (AIF1L), transcript variant 3, mRNA.
C9orf96	Homo sapiens chromosome 9 open reading frame 96 (C9orf96), mRNA.
ADAMTSL2	Homo sapiens ADAMTS-like 2 (ADAMTSL2), transcript variant 1, mRNA.
DBH	Homo sapiens dopamine beta-hydroxylase (dopamine beta-monooxygenase) (DBH), mRNA.
LOC100130954	Homo sapiens uncharacterized LOC100130954 (LOC100130954), non-coding RNA.
C9orf163	Homo sapiens chromosome 9 open reading frame 163 (C9orf163), mRNA.
C9orf139	Homo sapiens chromosome 9 open reading frame 139 (C9orf139), mRNA.
RNF224	Homo sapiens ring finger protein 224 (RNF224), mRNA.
SLC34A3	Homo sapiens solute carrier family 34 (sodium phosphate), member 3 (SLC34A3), transcript variant 1, mRNA.
NOXA1	Homo sapiens NADPH oxidase activator 1 (NOXA1), transcript variant 2, mRNA.
FLJ40292	Homo sapiens uncharacterized LOC643210 (FLJ40292), non-coding RNA.
FLJ35024	Homo sapiens uncharacterized LOC401491 (FLJ35024), non-coding RNA.
FREM1	Homo sapiens FRAS1 related extracellular matrix 1 (FREM1), transcript variant 1, mRNA.
LRRC19	Homo sapiens leucine rich repeat containing 19 (LRRC19), mRNA.
MOB3B	Homo sapiens MOB kinase activator 3B (MOB3B), mRNA.
LINGO2	Homo sapiens leucine rich repeat and Ig domain containing 2 (LINGO2), transcript variant 2, mRNA.
PTENP1	Homo sapiens phosphatase and tensin homolog pseudogene 1 (PTENP1), non-coding RNA.
ENHO	Homo sapiens energy homeostasis associated (ENHO), mRNA.
ARID3C	Homo sapiens AT rich interactive domain 3C (BRIGHT-like) (ARID3C), mRNA.
FAM205A	Homo sapiens family with sequence similarity 205, member A (FAM205A), mRNA.
SIT1	Homo sapiens signaling threshold regulating transmembrane adaptor 1 (SIT1), mRNA.
IGFBPL1	Homo sapiens insulin-like growth factor binding protein-like 1 (IGFBPL1), mRNA.
PGM5-AS1	Homo sapiens PGM5 antisense RNA 1 (PGM5-AS1), non-coding RNA.
TRPM3	Homo sapiens transient receptor potential cation channel, subfamily M, member 3 (TRPM3), transcript variant 5, mRNA.
ALDH1A1	Homo sapiens aldehyde dehydrogenase 1 family, member A1 (ALDH1A1), mRNA.
TRPM6	Homo sapiens transient receptor potential cation channel, subfamily M, member 6 (TRPM6), transcript variant c, mRNA.
GNA14	Homo sapiens guanine nucleotide binding protein (G protein), alpha 14 (GNA14), mRNA.
SEMA4D	Homo sapiens sema domain, immunoglobulin domain (Ig), transmembrane domain (TM) and short cytoplasmic domain, (semaphorin) 4D (SEMA4D), transcript variant 2, mRNA.
DIRAS2	Homo sapiens DIRAS family, GTP-binding RAS-like 2 (DIRAS2), mRNA.
BAAT	Homo sapiens bile acid CoA: amino acid N-acyltransferase (glycine N-choloyltransferase) (BAAT), transcript variant 2, mRNA.
GRIN3A	Homo sapiens glutamate receptor, ionotropic, N-methyl-D-aspartate 3A (GRIN3A), mRNA.
FRRS1L	Homo sapiens ferric-chelate reductase 1-like (FRRS1L), mRNA.
C9orf152	Homo sapiens chromosome 9 open reading frame 152 (C9orf152), mRNA.
C9orf84	Homo sapiens chromosome 9 open reading frame 84 (C9orf84), transcript variant 1, mRNA.
SLC46A2	Homo sapiens solute carrier family 46, member 2 (SLC46A2), mRNA.
TNFSF15	Homo sapiens tumor necrosis factor (ligand) superfamily, member 15 (TNFSF15), transcript variant 1, mRNA.
TNFSF8	Homo sapiens tumor necrosis factor (ligand) superfamily, member 8 (TNFSF8), transcript variant 2, mRNA.
OR1L8	Homo sapiens olfactory receptor, family 1, subfamily L, member 8 (OR1L8), mRNA.
NR6A1	Homo sapiens nuclear receptor subfamily 6, group A, member 1 (NR6A1), transcript variant 2, mRNA.
NRON	Homo sapiens non-protein coding RNA, repressor of NFAT (NRON), non-coding RNA.
SH2D3C	Homo sapiens SH2 domain containing 3C (SH2D3C), transcript variant 7, mRNA.
DKFZP434A062	Homo sapiens uncharacterized LOC26102 (DKFZP434A062), non-coding RNA.
NRARP	Homo sapiens NOTCH-regulated ankyrin repeat protein (NRARP), mRNA.
SHROOM2	Homo sapiens shroom family member 2 (SHROOM2), mRNA.
FRMPD4	Homo sapiens FERM and PDZ domain containing 4 (FRMPD4), mRNA.
PHEX	Homo sapiens phosphate regulating endopeptidase homolog, X-linked (PHEX), mRNA.
IL1RAPL1	Homo sapiens interleukin 1 receptor accessory protein-like 1 (IL1RAPL1), mRNA.
LANCL3	Homo sapiens LanC lantibiotic synthetase component C-like 3 (bacterial) (LANCL3), transcript variant 1, mRNA.
TSPAN7	Homo sapiens tetraspanin 7 (TSPAN7), mRNA.
GPR34	Homo sapiens G protein-coupled receptor 34 (GPR34), transcript variant 4, mRNA.
GPR82	Homo sapiens G protein-coupled receptor 82 (GPR82), mRNA.
ZNF157	Homo sapiens zinc finger protein 157 (ZNF157), mRNA.
WAS	Homo sapiens Wiskott-Aldrich syndrome (WAS), mRNA.
CCNB3	Homo sapiens cyclin B3 (CCNB3), transcript variant 3, mRNA.
NUDT10	Homo sapiens nudix (nucleoside diphosphate linked moiety X)-type motif 10 (NUDT10), mRNA.
FAAH2	Homo sapiens fatty acid amide hydrolase 2 (FAAH2), mRNA.
OTUD6A	Homo sapiens OTU domain containing 6A (OTUD6A), mRNA.
ARR3	Homo sapiens arrestin 3, retinal (X-arrestin) (ARR3), mRNA.
RAB41	Homo sapiens RAB41, member RAS oncogene family (RAB41), mRNA.
NLGN3	Homo sapiens neuroligin 3 (NLGN3), transcript variant 1, mRNA.
FLJ44635	Homo sapiens TPT1-like protein (FLJ44635), mRNA.
TSIX	Homo sapiens TSIX transcript, XIST antisense RNA (TSIX), antisense RNA.
LPAR4	Homo sapiens lysophosphatidic acid receptor 4 (LPAR4), transcript variant 2, mRNA.
ZNF711	Homo sapiens zinc finger protein 711 (ZNF711), mRNA.
PCDH11X	Homo sapiens protocadherin 11 X-linked (PCDH11X), transcript variant c, mRNA.
FAM133A	Homo sapiens family with sequence similarity 133, member A (FAM133A), transcript variant 1, mRNA.
RPA4	Homo sapiens replication protein A4, 30kDa (RPA4), mRNA.
ARL13A	Homo sapiens ADP-ribosylation factor-like 13A (ARL13A), transcript variant 2, mRNA.
DRP2	Homo sapiens dystrophin related protein 2 (DRP2), transcript variant 1, mRNA.
RAB40AL	Homo sapiens RAB40A, member RAS oncogene family-like (RAB40AL), mRNA.
MORF4L2-AS1	Homo sapiens MORF4L2 antisense RNA 1 (MORF4L2-AS1), non-coding RNA.
TMEM31	Homo sapiens transmembrane protein 31 (TMEM31), mRNA.
H2BFM	Homo sapiens H2B histone family, member M (H2BFM), mRNA.
IL1RAPL2	Homo sapiens interleukin 1 receptor accessory protein-like 2 (IL1RAPL2), mRNA.
CLDN2	Homo sapiens claudin 2 (CLDN2), transcript variant 1, mRNA.
LONRF3	Homo sapiens LON peptidase N-terminal domain and ring finger 3 (LONRF3), transcript variant 1, mRNA.
SOWAHD	Homo sapiens sosondowah ankyrin repeat domain family member D (SOWAHD), mRNA.
SASH3	Homo sapiens SAM and SH3 domain containing 3 (SASH3), mRNA.
LINC00629	Homo sapiens long intergenic non-protein coding RNA 629 (LINC00629), non-coding RNA.
LINC00086	Homo sapiens long intergenic non-protein coding RNA 86 (LINC00086), non-coding RNA.
SPANXA2-OT1	Homo sapiens SPANXA2 overlapping transcript 1 (non-protein coding) (SPANXA2-OT1), non-coding RNA.
MAGEA8	Homo sapiens melanoma antigen family A, 8 (MAGEA8), transcript variant 1, mRNA.
ZFP92	Homo sapiens ZFP92 zinc finger protein (ZFP92), mRNA.
SRPK3	Homo sapiens SRSF protein kinase 3 (SRPK3), transcript variant 3, mRNA.
LINC00102	Homo sapiens long intergenic non-protein coding RNA 102 (LINC00102), non-coding RNA.
KAL1	Homo sapiens Kallmann syndrome 1 sequence (KAL1), mRNA.
GPR143	Homo sapiens G protein-coupled receptor 143 (GPR143), mRNA.
ASB9	Homo sapiens ankyrin repeat and SOCS box containing 9 (ASB9), transcript variant 4, mRNA.
ACE2,TMEM27	-
RAI2	Homo sapiens retinoic acid induced 2 (RAI2), transcript variant 4, mRNA.
GPR64	Homo sapiens G protein-coupled receptor 64 (GPR64), transcript variant 1, mRNA.
MAP7D2	Homo sapiens MAP7 domain containing 2 (MAP7D2), transcript variant 1, mRNA.
CXorf31	Homo sapiens chromosome X open reading frame 31 (CXorf31), non-coding RNA.
SYN1	Homo sapiens synapsin I (SYN1), transcript variant Ib, mRNA.
CFP	Homo sapiens complement factor properdin (CFP), transcript variant 1, mRNA.
ZNF630	Homo sapiens zinc finger protein 630 (ZNF630), transcript variant 2, mRNA.
KCND1	Homo sapiens potassium voltage-gated channel, Shal-related subfamily, member 1 (KCND1), mRNA.
FOXP3	Homo sapiens forkhead box P3 (FOXP3), transcript variant 1, mRNA.
MAGED4,MAGED4B	-
WNK3	Homo sapiens WNK lysine deficient protein kinase 3 (WNK3), transcript variant 1, mRNA.
UQCRBP1	Homo sapiens ubiquinol-cytochrome c reductase binding protein pseudogene 1 (UQCRBP1), non-coding RNA.
SPIN2A	Homo sapiens spindlin family, member 2A (SPIN2A), mRNA.
NAP1L2	Homo sapiens nucleosome assembly protein 1-like 2 (NAP1L2), mRNA.
MAP2K4P1	Homo sapiens mitogen-activated protein kinase kinase 4 pseudogene 1 (MAP2K4P1), non-coding RNA.
ZCCHC5	Homo sapiens zinc finger, CCHC domain containing 5 (ZCCHC5), mRNA.
PCDH19	Homo sapiens protocadherin 19 (PCDH19), transcript variant 3, mRNA.
ZMAT1	Homo sapiens zinc finger, matrin-type 1 (ZMAT1), transcript variant 2, non-coding RNA.
NXF3	Homo sapiens nuclear RNA export factor 3 (NXF3), mRNA.
KCNE1L	Homo sapiens KCNE1-like (KCNE1L), mRNA.
TRPC5	Homo sapiens transient receptor potential cation channel, subfamily C, member 5 (TRPC5), mRNA.
TMEM255A	Homo sapiens transmembrane protein 255A (TMEM255A), transcript variant 1, mRNA.
MCF2	Homo sapiens MCF.2 cell line derived transforming sequence (MCF2), transcript variant 3, mRNA.
MAGEC2	Homo sapiens melanoma antigen family C, 2 (MAGEC2), mRNA.
FMR1-AS1	Homo sapiens FMR1 antisense RNA 1 (FMR1-AS1), transcript variant 4, non-coding RNA.
L1CAM	Homo sapiens L1 cell adhesion molecule (L1CAM), transcript variant 1, mRNA.
RENBP	Homo sapiens renin binding protein (RENBP), mRNA.
ZFY	Homo sapiens zinc finger protein, Y-linked (ZFY), transcript variant 1, mRNA.
PCDH11Y	Homo sapiens protocadherin 11 Y-linked (PCDH11Y), transcript variant a, mRNA.
CD24	Homo sapiens CD24 molecule (CD24), mRNA.

## Sheet: Cluster2
Gene Symbol	Description
SAMD11	Homo sapiens sterile alpha motif domain containing 11 (SAMD11), mRNA.
SCNN1D	Homo sapiens sodium channel, non-voltage-gated 1, delta subunit (SCNN1D), transcript variant 1, mRNA.
TAS1R3	Homo sapiens taste receptor, type 1, member 3 (TAS1R3), mRNA.
VWA1	Homo sapiens von Willebrand factor A domain containing 1 (VWA1), transcript variant 1, mRNA.
CALML6	Homo sapiens calmodulin-like 6 (CALML6), mRNA.
PRKCZ	Homo sapiens protein kinase C, zeta (PRKCZ), transcript variant 1, mRNA.
PRDM16	Homo sapiens PR domain containing 16 (PRDM16), transcript variant 2, mRNA.
DFFB	Homo sapiens DNA fragmentation factor, 40kDa, beta polypeptide (caspase-activated DNase) (DFFB), mRNA.
LOC100133612	Homo sapiens uncharacterized LOC100133612 (LOC100133612), non-coding RNA.
AJAP1	Homo sapiens adherens junctions associated protein 1 (AJAP1), transcript variant 2, mRNA.
KCNAB2	Homo sapiens potassium voltage-gated channel, shaker-related subfamily, beta member 2 (KCNAB2), transcript variant 1, mRNA.
RNF207	Homo sapiens ring finger protein 207 (RNF207), mRNA.
PER3	Homo sapiens period circadian clock 3 (PER3), mRNA.
ENO1-AS1	Homo sapiens ENO1 antisense RNA 1 (ENO1-AS1), non-coding RNA.
PIK3CD	Homo sapiens phosphatidylinositol-4,5-bisphosphate 3-kinase, catalytic subunit delta (PIK3CD), mRNA.
FBXO6	Homo sapiens F-box protein 6 (FBXO6), mRNA.
MIR4632,TNFRSF1B	-
TMEM51	Homo sapiens transmembrane protein 51 (TMEM51), transcript variant 3, mRNA.
FHAD1	Homo sapiens forkhead-associated (FHA) phosphopeptide binding domain 1 (FHAD1), mRNA.
SLC25A34	Homo sapiens solute carrier family 25, member 34 (SLC25A34), mRNA.
MST1P2	Homo sapiens macrophage stimulating 1 (hepatocyte growth factor-like) pseudogene 2 (MST1P2), non-coding RNA.
PLA2G5	Homo sapiens phospholipase A2, group V (PLA2G5), mRNA.
LDLRAD2	Homo sapiens low density lipoprotein receptor class A domain containing 2 (LDLRAD2), mRNA.
EPHB2	Homo sapiens EPH receptor B2 (EPHB2), transcript variant 2, mRNA.
RCAN3	Homo sapiens RCAN family member 3 (RCAN3), transcript variant 2, mRNA.
RHD	Homo sapiens Rh blood group, D antigen (RHD), transcript variant 1, mRNA.
MAN1C1	Homo sapiens mannosidase, alpha, class 1C, member 1 (MAN1C1), mRNA.
EXTL1	Homo sapiens exostosin-like glycosyltransferase 1 (EXTL1), mRNA.
CD52	Homo sapiens CD52 molecule (CD52), mRNA.
RPS6KA1	Homo sapiens ribosomal protein S6 kinase, 90kDa, polypeptide 1 (RPS6KA1), transcript variant 1, mRNA.
SFN	Homo sapiens stratifin (SFN), mRNA.
LOC644961	Homo sapiens actin, gamma 1 pseudogene (LOC644961), non-coding RNA.
GPR3	Homo sapiens G protein-coupled receptor 3 (GPR3), mRNA.
THEMIS2	Homo sapiens thymocyte selection associated family member 2 (THEMIS2), transcript variant 3, mRNA.
PHACTR4	Homo sapiens phosphatase and actin regulator 4 (PHACTR4), transcript variant 1, mRNA.
RAB42	Homo sapiens RAB42, member RAS oncogene family (RAB42), transcript variant 2, mRNA.
EPB41	Homo sapiens erythrocyte membrane protein band 4.1 (elliptocytosis 1, RH-linked) (EPB41), transcript variant 1, mRNA.
MATN1-AS1	Homo sapiens MATN1 antisense RNA 1 (MATN1-AS1), non-coding RNA.
IQCC	Homo sapiens IQ motif containing C (IQCC), transcript variant 2, mRNA.
DCDC2B	Homo sapiens doublecortin domain containing 2B (DCDC2B), mRNA.
FAM167B	Homo sapiens family with sequence similarity 167, member B (FAM167B), mRNA.
TSSK3	Homo sapiens testis-specific serine kinase 3 (TSSK3), mRNA.
KIAA1522	Homo sapiens KIAA1522 (KIAA1522), transcript variant 2, mRNA.
ADC	Homo sapiens arginine decarboxylase (ADC), mRNA.
SH3D21	Homo sapiens SH3 domain containing 21 (SH3D21), transcript variant 1, mRNA.
DNALI1	Homo sapiens dynein, axonemal, light intermediate chain 1 (DNALI1), mRNA.
CDCA8	Homo sapiens cell division cycle associated 8 (CDCA8), transcript variant 2, mRNA.
MANEAL	Homo sapiens mannosidase, endo-alpha-like (MANEAL), transcript variant 3, mRNA.
ZFP69B	Homo sapiens ZFP69 zinc finger protein B (ZFP69B), mRNA.
ZFP69	Homo sapiens ZFP69 zinc finger protein (ZFP69), mRNA.
SLFNL1-AS1	Homo sapiens SLFNL1 antisense RNA 1 (SLFNL1-AS1), non-coding RNA.
CCDC30	Homo sapiens coiled-coil domain containing 30 (CCDC30), mRNA.
SLC2A1-AS1	Homo sapiens SLC2A1 antisense RNA 1 (SLC2A1-AS1), non-coding RNA.
CCDC24	Homo sapiens coiled-coil domain containing 24 (CCDC24), mRNA.
C1orf228	Homo sapiens chromosome 1 open reading frame 228 (C1orf228), mRNA.
KIF2C	Homo sapiens kinesin family member 2C (KIF2C), mRNA.
HPDL	Homo sapiens 4-hydroxyphenylpyruvate dioxygenase-like (HPDL), mRNA.
LURAP1	Homo sapiens leucine rich adaptor protein 1 (LURAP1), mRNA.
RAD54L	Homo sapiens RAD54-like (S. cerevisiae) (RAD54L), transcript variant 2, mRNA.
LOC100507564	Homo sapiens uncharacterized LOC100507564 (LOC100507564), non-coding RNA.
ACOT11	Homo sapiens acyl-CoA thioesterase 11 (ACOT11), transcript variant 1, mRNA.
LOC100507634	Homo sapiens uncharacterized LOC100507634 (LOC100507634), non-coding RNA.
PRKAA2	Homo sapiens protein kinase, AMP-activated, alpha 2 catalytic subunit (PRKAA2), mRNA.
INADL	Homo sapiens InaD-like (Drosophila) (INADL), mRNA.
DLEU2L	Homo sapiens deleted in lymphocytic leukemia 2-like (DLEU2L), non-coding RNA.
RAVER2	Homo sapiens ribonucleoprotein, PTB-binding 2 (RAVER2), mRNA.
DNAJC6	Homo sapiens DnaJ (Hsp40) homolog, subfamily C, member 6 (DNAJC6), transcript variant 3, mRNA.
SGIP1	Homo sapiens SH3-domain GRB2-like (endophilin) interacting protein 1 (SGIP1), mRNA.
TCTEX1D1	Homo sapiens Tctex1 domain containing 1 (TCTEX1D1), mRNA.
GNG12-AS1	Homo sapiens GNG12 antisense RNA 1 (GNG12-AS1), non-coding RNA.
ST6GALNAC3	Homo sapiens ST6 (alpha-N-acetyl-neuraminyl-2,3-beta-galactosyl-1, 3)-N-acetylgalactosaminide alpha-2,6-sialyltransferase 3 (ST6GALNAC3), transcript variant 1, mRNA.
ST6GALNAC5	Homo sapiens ST6 (alpha-N-acetyl-neuraminyl-2,3-beta-galactosyl-1, 3)-N-acetylgalactosaminide alpha-2,6-sialyltransferase 5 (ST6GALNAC5), mRNA.
GIPC2	Homo sapiens GIPC PDZ domain containing family, member 2 (GIPC2), mRNA.
IFI44L	Homo sapiens interferon-induced protein 44-like (IFI44L), mRNA.
SAMD13	Homo sapiens sterile alpha motif domain containing 13 (SAMD13), transcript variant 1, mRNA.
WDR63	Homo sapiens WD repeat domain 63 (WDR63), mRNA.
LOC646626	Homo sapiens uncharacterized LOC646626 (LOC646626), non-coding RNA.
CLCA2	Homo sapiens chloride channel accessory 2 (CLCA2), mRNA.
LRRC8B	Homo sapiens leucine rich repeat containing 8 family, member B (LRRC8B), transcript variant 2, mRNA.
BTBD8,KIAA1107	-
LOC100129046	Homo sapiens uncharacterized LOC100129046 (LOC100129046), non-coding RNA.
SLC44A3	Homo sapiens solute carrier family 44, member 3 (SLC44A3), transcript variant 4, mRNA.
LOC729970	Homo sapiens hCG2028352-like (LOC729970), non-coding RNA.
DPYD-AS1	Homo sapiens DPYD antisense RNA 1 (DPYD-AS1), non-coding RNA.
CDC14A	Homo sapiens cell division cycle 14A (CDC14A), transcript variant 1, mRNA.
VCAM1	Homo sapiens vascular cell adhesion molecule 1 (VCAM1), transcript variant 3, mRNA.
S1PR1	Homo sapiens sphingosine-1-phosphate receptor 1 (S1PR1), mRNA.
NTNG1	Homo sapiens netrin G1 (NTNG1), transcript variant 1, mRNA.
KIAA1324	Homo sapiens KIAA1324 (KIAA1324), transcript variant 1, mRNA.
SYPL2	Homo sapiens synaptophysin-like 2 (SYPL2), mRNA.
GSTM5	Homo sapiens glutathione S-transferase mu 5 (GSTM5), mRNA.
KCNC4	Homo sapiens potassium voltage-gated channel, Shaw-related subfamily, member 4 (KCNC4), transcript variant 4, non-coding RNA.
LOC100506343	Homo sapiens uncharacterized LOC100506343 (LOC100506343), transcript variant 1, non-coding RNA.
AKR7A2P1	Homo sapiens aldo-keto reductase family 7, member A2 pseudogene 1 (AKR7A2P1), non-coding RNA.
-	-
AP4B1-AS1	Homo sapiens AP4B1 antisense RNA 1 (AP4B1-AS1), non-coding RNA.
NGF	Homo sapiens nerve growth factor (beta polypeptide) (NGF), mRNA.
SLC22A15	Homo sapiens solute carrier family 22, member 15 (SLC22A15), mRNA.
MAB21L3	Homo sapiens mab-21-like 3 (C. elegans) (MAB21L3), mRNA.
FAM72B	Homo sapiens family with sequence similarity 72, member B (FAM72B), mRNA.
LOC100130000	Homo sapiens phosphodiesterase 4D interacting protein pseudogene (LOC100130000), non-coding RNA.
ANKRD34A	Homo sapiens ankyrin repeat domain 34A (ANKRD34A), mRNA.
ANKRD35	Homo sapiens ankyrin repeat domain 35 (ANKRD35), mRNA.
PDZK1	Homo sapiens PDZ domain containing 1 (PDZK1), transcript variant 1, mRNA.
BCL9	Homo sapiens B-cell CLL/lymphoma 9 (BCL9), mRNA.
GPR89B,GPR89C	-
LOC388692	Homo sapiens uncharacterized LOC388692 (LOC388692), non-coding RNA.
LINC00568	Homo sapiens long intergenic non-protein coding RNA 568 (LINC00568), non-coding RNA.
ANXA9	Homo sapiens annexin A9 (ANXA9), mRNA.
BNIPL	Homo sapiens BCL2/adenovirus E1B 19kD interacting protein like (BNIPL), transcript variant 2, mRNA.
OAZ3	Homo sapiens ornithine decarboxylase antizyme 3 (OAZ3), transcript variant 1, mRNA.
LOC100132111	Homo sapiens uncharacterized LOC100132111 (LOC100132111), non-coding RNA.
S100A1	Homo sapiens S100 calcium binding protein A1 (S100A1), mRNA.
IL6R	Homo sapiens interleukin 6 receptor (IL6R), transcript variant 1, mRNA.
TRIM46	Homo sapiens tripartite motif containing 46 (TRIM46), transcript variant 7, non-coding RNA.
HCN3	Homo sapiens hyperpolarization activated cyclic nucleotide-gated potassium channel 3 (HCN3), transcript variant 1, mRNA.
ASH1L-AS1	Homo sapiens ASH1L antisense RNA 1 (ASH1L-AS1), non-coding RNA.
MSTO2P	Homo sapiens misato homolog 2 pseudogene (MSTO2P), non-coding RNA.
RXFP4	Homo sapiens relaxin/insulin-like family peptide receptor 4 (RXFP4), mRNA.
SEMA4A	Homo sapiens sema domain, immunoglobulin domain (Ig), transmembrane domain (TM) and short cytoplasmic domain, (semaphorin) 4A (SEMA4A), transcript variant 2, mRNA.
TSACC	Homo sapiens TSSK6 activating co-chaperone (TSACC), mRNA.
CYCSP52	Homo sapiens cytochrome c, somatic pseudogene 52 (CYCSP52), non-coding RNA.
SUMO1P3	Homo sapiens SUMO1 pseudogene 3 (SUMO1P3), non-coding RNA.
KLHDC9	Homo sapiens kelch domain containing 9 (KLHDC9), transcript variant 3, non-coding RNA.
FCER1G	Homo sapiens Fc fragment of IgE, high affinity I, receptor for; gamma polypeptide (FCER1G), mRNA.
NUF2	Homo sapiens NUF2, NDC80 kinetochore complex component, homolog (S. cerevisiae) (NUF2), transcript variant 1, mRNA.
POU2F1	Homo sapiens POU class 2 homeobox 1 (POU2F1), transcript variant 4, non-coding RNA.
TBX19	Homo sapiens T-box 19 (TBX19), mRNA.
C1orf112	Homo sapiens chromosome 1 open reading frame 112 (C1orf112), mRNA.
FMO4,TOP1P1	-
C1orf220	Homo sapiens chromosome 1 open reading frame 220 (C1orf220), non-coding RNA.
LHX4	Homo sapiens LIM homeobox 4 (LHX4), mRNA.
NPL	Homo sapiens N-acetylneuraminate pyruvate lyase (dihydrodipicolinate synthase) (NPL), transcript variant 3, mRNA.
PRG4	Homo sapiens proteoglycan 4 (PRG4), transcript variant A, mRNA.
OCLM	Homo sapiens oculomedin (OCLM), mRNA.
RPS10P7	Homo sapiens ribosomal protein S10 pseudogene 7 (RPS10P7), non-coding RNA.
PPFIA4	Homo sapiens protein tyrosine phosphatase, receptor type, f polypeptide (PTPRF), interacting protein (liprin), alpha 4 (PPFIA4), mRNA.
ADORA1	Homo sapiens adenosine A1 receptor (ADORA1), transcript variant 1, mRNA.
PRELP	Homo sapiens proline/arginine-rich end leucine-rich repeat protein (PRELP), transcript variant 1, mRNA.
LINC00260	Homo sapiens long intergenic non-protein coding RNA 260 (LINC00260), non-coding RNA.
TMCC2	Homo sapiens transmembrane and coiled-coil domain family 2 (TMCC2), transcript variant 1, mRNA.
FAM72A	Homo sapiens family with sequence similarity 72, member A (FAM72A), mRNA.
IKBKE	Homo sapiens inhibitor of kappa light polypeptide gene enhancer in B-cells, kinase epsilon (IKBKE), transcript variant 1, mRNA.
RASSF5	Homo sapiens Ras association (RalGDS/AF-6) domain family member 5 (RASSF5), transcript variant 1, mRNA.
LOC148696	Homo sapiens uncharacterized LOC148696 (LOC148696), non-coding RNA.
CAMK1G	Homo sapiens calcium/calmodulin-dependent protein kinase IG (CAMK1G), mRNA.
TRAF3IP3	Homo sapiens TRAF3 interacting protein 3 (TRAF3IP3), mRNA.
DTL	Homo sapiens denticleless E3 ubiquitin protein ligase homolog (Drosophila) (DTL), mRNA.
FLVCR1	Homo sapiens feline leukemia virus subgroup C cellular receptor 1 (FLVCR1), mRNA.
CENPF	Homo sapiens centromere protein F, 350/400kDa (CENPF), mRNA.
SPATA17	Homo sapiens spermatogenesis associated 17 (SPATA17), mRNA.
TGFB2	Homo sapiens transforming growth factor, beta 2 (TGFB2), transcript variant 1, mRNA.
MARC1	Homo sapiens mitochondrial amidoxime reducing component 1 (MARC1), nuclear gene encoding mitochondrial protein, mRNA.
LOC100130093	Homo sapiens uncharacterized LOC100130093 (LOC100130093), transcript variant 1, non-coding RNA.
GJC2	Homo sapiens gap junction protein, gamma 2, 47kDa (GJC2), mRNA.
IBA57	Homo sapiens IBA57, iron-sulfur cluster assembly homolog (S. cerevisiae) (IBA57), mRNA.
MAP10	Homo sapiens microtubule-associated protein 10 (MAP10), mRNA.
KCNK1	Homo sapiens potassium channel, subfamily K, member 1 (KCNK1), mRNA.
CHRM3	Homo sapiens cholinergic receptor, muscarinic 3 (CHRM3), mRNA.
EXO1	Homo sapiens exonuclease 1 (EXO1), transcript variant 2, mRNA.
C1orf101	Homo sapiens chromosome 1 open reading frame 101 (C1orf101), transcript variant 1, mRNA.
OR2W3,TRIM58	-
LOC729737	Homo sapiens uncharacterized LOC729737 (LOC729737), non-coding RNA.
LINC00115	Homo sapiens long intergenic non-protein coding RNA 115 (LINC00115), non-coding RNA.
FAM41C	Homo sapiens family with sequence similarity 41, member C (FAM41C), non-coding RNA.
LOC100130417	Homo sapiens uncharacterized LOC100130417 (LOC100130417), non-coding RNA.
HES4	Homo sapiens hairy and enhancer of split 4 (Drosophila) (HES4), transcript variant 2, mRNA.
FAM132A	Homo sapiens family with sequence similarity 132, member A (FAM132A), mRNA.
ANKRD65	Homo sapiens ankyrin repeat domain 65 (ANKRD65), transcript variant 1, mRNA.
TMEM240	Homo sapiens transmembrane protein 240 (TMEM240), mRNA.
C1orf233	Homo sapiens chromosome 1 open reading frame 233 (C1orf233), mRNA.
LOC100129534	Homo sapiens small nuclear ribonucleoprotein polypeptide N pseudogene (LOC100129534), non-coding RNA.
MMEL1	Homo sapiens membrane metallo-endopeptidase-like 1 (MMEL1), mRNA.
FLJ42875	Homo sapiens uncharacterized LOC440556 (FLJ42875), transcript variant 2, non-coding RNA.
GPR157	Homo sapiens G protein-coupled receptor 157 (GPR157), mRNA.
MASP2	Homo sapiens mannan-binding lectin serine peptidase 2 (MASP2), transcript variant 1, mRNA.
FBXO2	Homo sapiens F-box protein 2 (FBXO2), mRNA.
NPPA	Homo sapiens natriuretic peptide A (NPPA), mRNA.
AGMAT	Homo sapiens agmatine ureohydrolase (agmatinase) (AGMAT), mRNA.
FLJ37453	Homo sapiens uncharacterized LOC729614 (FLJ37453), non-coding RNA.
EPHA2	Homo sapiens EPH receptor A2 (EPHA2), mRNA.
RSG1	Homo sapiens REM2 and RAB-like small GTPase 1 (RSG1), mRNA.
AKR7A3	Homo sapiens aldo-keto reductase family 7, member A3 (aflatoxin aldehyde reductase) (AKR7A3), mRNA.
LOC100506730	Homo sapiens uncharacterized LOC100506730 (LOC100506730), non-coding RNA.
CAMK2N1	Homo sapiens calcium/calmodulin-dependent protein kinase II inhibitor 1 (CAMK2N1), mRNA.
RHCE	Homo sapiens Rh blood group, CcEe antigens (RHCE), transcript variant 1, mRNA.
AUNIP	Homo sapiens aurora kinase A and ninein interacting protein (AUNIP), mRNA.
FAM46B	Homo sapiens family with sequence similarity 46, member B (FAM46B), mRNA.
AHDC1	Homo sapiens AT hook, DNA binding motif, containing 1 (AHDC1), mRNA.
MTMR9LP	Homo sapiens myotubularin related protein 9-like, pseudogene (MTMR9LP), non-coding RNA.
FAM229A	Homo sapiens family with sequence similarity 229, member A (FAM229A), mRNA.
FNDC5	Homo sapiens fibronectin type III domain containing 5 (FNDC5), transcript variant 2, mRNA.
TRIM62	Homo sapiens tripartite motif containing 62 (TRIM62), mRNA.
LOC653160	Homo sapiens uncharacterized LOC653160 (LOC653160), non-coding RNA.
CLSPN	Homo sapiens claspin (CLSPN), transcript variant 1, mRNA.
COL8A2	Homo sapiens collagen, type VIII, alpha 2 (COL8A2), mRNA.
LOC728431	Homo sapiens uncharacterized LOC728431 (LOC728431), non-coding RNA.
RHBDL2	Homo sapiens rhomboid, veinlet-like 2 (Drosophila) (RHBDL2), mRNA.
OXCT2	Homo sapiens 3-oxoacid CoA transferase 2 (OXCT2), mRNA.
MYCL1	Homo sapiens v-myc myelocytomatosis viral oncogene homolog 1, lung carcinoma derived (avian) (MYCL1), transcript variant 2, mRNA.
LOC100130557	Homo sapiens uncharacterized LOC100130557 (LOC100130557), non-coding RNA.
CITED4	Homo sapiens Cbp/p300-interacting transactivator, with Glu/Asp-rich carboxy-terminal domain, 4 (CITED4), mRNA.
HIVEP3	Homo sapiens human immunodeficiency virus type I enhancer binding protein 3 (HIVEP3), transcript variant 1, mRNA.
ZMYND12	Homo sapiens zinc finger, MYND-type containing 12 (ZMYND12), transcript variant 1, mRNA.
KDM4A-AS1	Homo sapiens KDM4A antisense RNA 1 (KDM4A-AS1), non-coding RNA.
TCTEX1D4	Homo sapiens Tctex1 domain containing 4 (TCTEX1D4), mRNA.
CCDC163P	Homo sapiens coiled-coil domain containing 163, pseudogene (CCDC163P), transcript variant 1, non-coding RNA.
CCDC17	Homo sapiens coiled-coil domain containing 17 (CCDC17), transcript variant 2, mRNA.
RPS15AP10	Homo sapiens ribosomal protein S15a pseudogene 10 (RPS15AP10), non-coding RNA.
STIL	Homo sapiens SCL/TAL1 interrupting locus (STIL), transcript variant 2, mRNA.
TRABD2B	Homo sapiens TraB domain containing 2B (TRABD2B), mRNA.
ORC1	Homo sapiens origin recognition complex, subunit 1 (ORC1), transcript variant 1, mRNA.
GLIS1	Homo sapiens GLIS family zinc finger 1 (GLIS1), mRNA.
CYB5RL	Homo sapiens cytochrome b5 reductase-like (CYB5RL), mRNA.
FAM151A	Homo sapiens family with sequence similarity 151, member A (FAM151A), mRNA.
TACSTD2	Homo sapiens tumor-associated calcium signal transducer 2 (TACSTD2), mRNA.
DEPDC1	Homo sapiens DEP domain containing 1 (DEPDC1), transcript variant 1, mRNA.
LRRIQ3	Homo sapiens leucine-rich repeats and IQ motif containing 3 (LRRIQ3), mRNA.
TTLL7	Homo sapiens tubulin tyrosine ligase-like family, member 7 (TTLL7), mRNA.
MCOLN2	Homo sapiens mucolipin 2 (MCOLN2), mRNA.
COL24A1	Homo sapiens collagen, type XXIV, alpha 1 (COL24A1), mRNA.
GBP4	Homo sapiens guanylate binding protein 4 (GBP4), mRNA.
GEMIN8P4	Homo sapiens gem (nuclear organelle) associated protein 8 pseudogene 4 (GEMIN8P4), non-coding RNA.
-	-
-	-
MIR137,MIR137HG	-
SASS6	Homo sapiens spindle assembly 6 homolog (C. elegans) (SASS6), mRNA.
GNAT2	Homo sapiens guanine nucleotide binding protein (G protein), alpha transducing activity polypeptide 2 (GNAT2), mRNA.
DENND2D	Homo sapiens DENN/MADD domain containing 2D (DENND2D), transcript variant 2, mRNA.
OVGP1	Homo sapiens oviductal glycoprotein 1, 120kDa (OVGP1), mRNA.
PPM1J	Homo sapiens protein phosphatase, Mg2+/Mn2+ dependent, 1J (PPM1J), mRNA.
PTPN22	Homo sapiens protein tyrosine phosphatase, non-receptor type 22 (lymphoid) (PTPN22), transcript variant 1, mRNA.
DENND2C	Homo sapiens DENN/MADD domain containing 2C (DENND2C), transcript variant 1, mRNA.
TSPAN2	Homo sapiens tetraspanin 2 (TSPAN2), mRNA.
TRIM45	Homo sapiens tripartite motif containing 45 (TRIM45), transcript variant 1, mRNA.
LINC00622	Homo sapiens long intergenic non-protein coding RNA 622 (LINC00622), non-coding RNA.
NBPF7	Homo sapiens neuroblastoma breakpoint family, member 7 (NBPF7), mRNA.
LOC100286793	-
FAM72D	Homo sapiens family with sequence similarity 72, member D (FAM72D), mRNA.
NUDT17	Homo sapiens nudix (nucleoside diphosphate linked moiety X)-type motif 17 (NUDT17), mRNA.
CD160	Homo sapiens CD160 molecule (CD160), mRNA.
NBPF11,NBPF24	-
LOC728989	Homo sapiens phosphodiesterase 4D interacting protein pseudogene (LOC728989), non-coding RNA.
FMO5	Homo sapiens flavin containing monooxygenase 5 (FMO5), transcript variant 1, mRNA.
ACP6	Homo sapiens acid phosphatase 6, lysophosphatidic (ACP6), mRNA.
HIST2H2BC	Homo sapiens histone cluster 2, H2bc (pseudogene) (HIST2H2BC), non-coding RNA.
SV2A	Homo sapiens synaptic vesicle glycoprotein 2A (SV2A), mRNA.
SEMA6C	Homo sapiens sema domain, transmembrane domain (TM), and cytoplasmic domain, (semaphorin) 6C (SEMA6C), transcript variant 1, mRNA.
TDRKH	Homo sapiens tudor and KH domain containing (TDRKH), transcript variant 4, mRNA.
HRNR	Homo sapiens hornerin (HRNR), mRNA.
FLG	Homo sapiens filaggrin (FLG), mRNA.
S100A2	Homo sapiens S100 calcium binding protein A2 (S100A2), mRNA.
GATAD2B	Homo sapiens GATA zinc finger domain containing 2B (GATAD2B), mRNA.
LOC100505666	Homo sapiens uncharacterized LOC100505666 (LOC100505666), transcript variant 1, non-coding RNA.
MUC1	Homo sapiens mucin 1, cell surface associated (MUC1), transcript variant 12, mRNA.
GBAP1	Homo sapiens glucosidase, beta, acid pseudogene 1 (GBAP1), non-coding RNA.
MEX3A	Homo sapiens mex-3 homolog A (C. elegans) (MEX3A), mRNA.
PAQR6	Homo sapiens progestin and adipoQ receptor family member VI (PAQR6), transcript variant 2, mRNA.
IQGAP3	Homo sapiens IQ motif containing GTPase activating protein 3 (IQGAP3), mRNA.
SH2D2A	Homo sapiens SH2 domain containing 2A (SH2D2A), transcript variant 1, mRNA.
C1orf204,VSIG8	-
CCDC19	Homo sapiens coiled-coil domain containing 19 (CCDC19), mRNA.
NR1I3	Homo sapiens nuclear receptor subfamily 1, group I, member 3 (NR1I3), transcript variant 1, mRNA.
MPZ	Homo sapiens myelin protein zero (MPZ), mRNA.
C1orf110	Homo sapiens chromosome 1 open reading frame 110 (C1orf110), mRNA.
RGS5	Homo sapiens regulator of G-protein signaling 5 (RGS5), transcript variant 3, mRNA.
KIAA0040	Homo sapiens KIAA0040 (KIAA0040), transcript variant 1, mRNA.
RASAL2-AS1	Homo sapiens RASAL2 antisense RNA 1 (RASAL2-AS1), non-coding RNA.
LOC100527964	Homo sapiens uncharacterized LOC100527964 (LOC100527964), non-coding RNA.
RGS16	Homo sapiens regulator of G-protein signaling 16 (RGS16), mRNA.
SMG7-AS1	Homo sapiens SMG7 antisense RNA 1 (SMG7-AS1), non-coding RNA.
GLT25D2	-
B3GALT2	Homo sapiens UDP-Gal:betaGlcNAc beta 1,3-galactosyltransferase, polypeptide 2 (B3GALT2), mRNA.
KCNT2	Homo sapiens potassium channel, subfamily T, member 2 (KCNT2), mRNA.
ASPM	Homo sapiens asp (abnormal spindle) homolog, microcephaly associated (Drosophila) (ASPM), transcript variant 1, mRNA.
LOC100131234	-
KIF14	Homo sapiens kinesin family member 14 (KIF14), mRNA.
ETNK2	Homo sapiens ethanolamine kinase 2 (ETNK2), mRNA.
PLEKHA6	Homo sapiens pleckstrin homology domain containing, family A member 6 (PLEKHA6), mRNA.
PIK3C2B	Homo sapiens phosphatidylinositol-4-phosphate 3-kinase, catalytic subunit type 2 beta (PIK3C2B), mRNA.
TMEM81	Homo sapiens transmembrane protein 81 (TMEM81), mRNA.
NUAK2	Homo sapiens NUAK family, SNF1-like kinase, 2 (NUAK2), mRNA.
NEK2	Homo sapiens NIMA-related kinase 2 (NEK2), transcript variant 1, mRNA.
BATF3	Homo sapiens basic leucine zipper transcription factor, ATF-like 3 (BATF3), mRNA.
FLVCR1-AS1	Homo sapiens FLVCR1 antisense RNA 1 (head to head) (FLVCR1-AS1), transcript variant 1, non-coding RNA.
LOC643723	Homo sapiens uncharacterized LOC643723 (LOC643723), non-coding RNA.
AURKAPS1	Homo sapiens aurora kinase A pseudogene 1 (AURKAPS1), non-coding RNA.
HHIPL2	Homo sapiens HHIP-like 2 (HHIPL2), mRNA.
LIN9	Homo sapiens lin-9 homolog (C. elegans) (LIN9), transcript variant 3, mRNA.
ITPKB	Homo sapiens inositol-trisphosphate 3-kinase B (ITPKB), mRNA.
WNT9A	Homo sapiens wingless-type MMTV integration site family, member 9A (WNT9A), mRNA.
TRIM17	Homo sapiens tripartite motif containing 17 (TRIM17), transcript variant 1, mRNA.
SIPA1L2	Homo sapiens signal-induced proliferation-associated 1 like 2 (SIPA1L2), mRNA.
LOC100506795	Homo sapiens uncharacterized LOC100506795 (LOC100506795), non-coding RNA.
ERO1LB	Homo sapiens ERO1-like beta (S. cerevisiae) (ERO1LB), mRNA.
LGALS8-AS1	Homo sapiens LGALS8 antisense RNA 1 (LGALS8-AS1), non-coding RNA.
LOC339535	Homo sapiens uncharacterized LOC339535 (LOC339535), non-coding RNA.
RGS7	Homo sapiens regulator of G-protein signaling 7 (RGS7), mRNA.
MAP1LC3C	Homo sapiens microtubule-associated protein 1 light chain 3 gamma (MAP1LC3C), mRNA.
ZNF670,ZNF670-ZNF695,ZNF695	-
IDI2-AS1	Homo sapiens IDI2 antisense RNA 1 (IDI2-AS1), transcript variant 4, non-coding RNA.
PITRM1-AS1	Homo sapiens PITRM1 antisense RNA 1 (PITRM1-AS1), non-coding RNA.
ECHDC3	Homo sapiens enoyl CoA hydratase domain containing 3 (ECHDC3), nuclear gene encoding mitochondrial protein, mRNA.
CAMK1D	Homo sapiens calcium/calmodulin-dependent protein kinase ID (CAMK1D), transcript variant 2, mRNA.
LOC283070	Homo sapiens uncharacterized LOC283070 (LOC283070), non-coding RNA.
MCM10	Homo sapiens minichromosome maintenance complex component 10 (MCM10), transcript variant 1, mRNA.
MEIG1	Homo sapiens meiosis expressed gene 1 homolog (mouse) (MEIG1), mRNA.
CACNB2	Homo sapiens calcium channel, voltage-dependent, beta 2 subunit (CACNB2), transcript variant 2, mRNA.
PLXDC2	Homo sapiens plexin domain containing 2 (PLXDC2), mRNA.
LOC100130992	Homo sapiens uncharacterized LOC100130992 (LOC100130992), non-coding RNA.
GPR158	Homo sapiens G protein-coupled receptor 158 (GPR158), mRNA.
HSD17B7P2	Homo sapiens hydroxysteroid (17-beta) dehydrogenase 7 pseudogene 2 (HSD17B7P2), non-coding RNA.
LOC399744	Homo sapiens uncharacterized LOC399744 (LOC399744), non-coding RNA.
ZNF487P	Homo sapiens zinc finger protein 487, pseudogene (ZNF487P), non-coding RNA.
LINC00619	Homo sapiens long intergenic non-protein coding RNA 619 (LINC00619), non-coding RNA.
PPYR1	-
FAM133CP	Homo sapiens family with sequence similarity 133, member C, pseudogene (FAM133CP), non-coding RNA.
ZNF365	Homo sapiens zinc finger protein 365 (ZNF365), transcript variant C, mRNA.
JMJD1C-AS1	Homo sapiens JMJD1C antisense RNA 1 (JMJD1C-AS1), non-coding RNA.
MYPN	Homo sapiens myopalladin (MYPN), transcript variant 5, mRNA.
ADAMTS14	Homo sapiens ADAM metallopeptidase with thrombospondin type 1 motif, 14 (ADAMTS14), transcript variant 1, mRNA.
SLC29A3	Homo sapiens solute carrier family 29 (nucleoside transporters), member 3 (SLC29A3), transcript variant 2, mRNA.
NUDT13	Homo sapiens nudix (nucleoside diphosphate linked moiety X)-type motif 13 (NUDT13), mRNA.
GLUD1P3	Homo sapiens glutamate dehydrogenase 1 pseudogene 3 (GLUD1P3), non-coding RNA.
ZNF503-AS2	Homo sapiens ZNF503 antisense RNA 2 (ZNF503-AS2), transcript variant 2, non-coding RNA.
DLG5-AS1	Homo sapiens DLG5 antisense RNA 1 (DLG5-AS1), non-coding RNA.
LINC00856	Homo sapiens long intergenic non-protein coding RNA 856 (LINC00856), non-coding RNA.
LINC00595	Homo sapiens long intergenic non-protein coding RNA 595 (LINC00595), non-coding RNA.
BEND3P3	Homo sapiens BEN domain containing 3 pseudogene 3 (BEND3P3), non-coding RNA.
LOC100288974,MBL1P	-
FAM22A	-
FAM22D	-
IFIT1	Homo sapiens interferon-induced protein with tetratricopeptide repeats 1 (IFIT1), transcript variant 4, mRNA.
HHEX	Homo sapiens hematopoietically expressed homeobox (HHEX), mRNA.
EXOC6	Homo sapiens exocyst complex component 6 (EXOC6), transcript variant 1, mRNA.
CEP55	Homo sapiens centrosomal protein 55kDa (CEP55), transcript variant 1, mRNA.
C10orf131	Homo sapiens chromosome 10 open reading frame 131 (C10orf131), mRNA.
FRAT1	Homo sapiens frequently rearranged in advanced T-cell lymphomas (FRAT1), mRNA.
ANKRD2	Homo sapiens ankyrin repeat domain 2 (stretch responsive muscle) (ANKRD2), transcript variant 1, mRNA.
LINC00263	Homo sapiens long intergenic non-protein coding RNA 263 (LINC00263), non-coding RNA.
SEMA4G	Homo sapiens sema domain, immunoglobulin domain (Ig), transmembrane domain (TM) and short cytoplasmic domain, (semaphorin) 4G (SEMA4G), transcript variant 2, mRNA.
LOC100505761	Homo sapiens uncharacterized LOC100505761 (LOC100505761), transcript variant 1, non-coding RNA.
TMEM180	Homo sapiens transmembrane protein 180 (TMEM180), mRNA.
SFXN2	Homo sapiens sideroflexin 2 (SFXN2), mRNA.
CNNM2	Homo sapiens cyclin M2 (CNNM2), transcript variant 1, mRNA.
INA	Homo sapiens internexin neuronal intermediate filament protein, alpha (INA), mRNA.
NEURL	Homo sapiens neuralized homolog (Drosophila) (NEURL), mRNA.
GSTO2	Homo sapiens glutathione S-transferase omega 2 (GSTO2), transcript variant 1, mRNA.
CCDC147	Homo sapiens coiled-coil domain containing 147 (CCDC147), mRNA.
ADRA2A	Homo sapiens adrenoceptor alpha 2A (ADRA2A), mRNA.
TDRD1	Homo sapiens tudor domain containing 1 (TDRD1), mRNA.
CASC2	Homo sapiens cancer susceptibility candidate 2 (non-protein coding) (CASC2), transcript variant 1, non-coding RNA.
ADAM12	Homo sapiens ADAM metallopeptidase domain 12 (ADAM12), transcript variant 1, mRNA.
DPYSL4	Homo sapiens dihydropyrimidinase-like 4 (DPYSL4), mRNA.
PAOX	Homo sapiens polyamine oxidase (exo-N4-amino) (PAOX), transcript variant 1, mRNA.
LOC619207	Homo sapiens scavenger receptor protein family member (LOC619207), non-coding RNA.
CYP2E1	Homo sapiens cytochrome P450, family 2, subfamily E, polypeptide 1 (CYP2E1), mRNA.
LINC00704	Homo sapiens long intergenic non-protein coding RNA 704 (LINC00704), non-coding RNA.
SFTA1P	Homo sapiens surfactant associated 1, pseudogene (SFTA1P), non-coding RNA.
BEND7	Homo sapiens BEN domain containing 7 (BEND7), transcript variant 1, mRNA.
CDNF	Homo sapiens cerebral dopamine neurotrophic factor (CDNF), mRNA.
ACBD7	Homo sapiens acyl-CoA binding domain containing 7 (ACBD7), mRNA.
C10orf111	Homo sapiens chromosome 10 open reading frame 111 (C10orf111), mRNA.
PPIAP30	Homo sapiens peptidylprolyl isomerase A (cyclophilin A) pseudogene 30 (PPIAP30), non-coding RNA.
C1QL3	Homo sapiens complement component 1, q subcomponent-like 3 (C1QL3), mRNA.
CUBN	Homo sapiens cubilin (intrinsic factor-cobalamin receptor) (CUBN), mRNA.
TRDMT1	Homo sapiens tRNA aspartic acid methyltransferase 1 (TRDMT1), mRNA.
NEBL	Homo sapiens nebulette (NEBL), transcript variant 1, mRNA.
C10orf114	Homo sapiens chromosome 10 open reading frame 114 (C10orf114), mRNA.
SKIDA1	Homo sapiens SKI/DACH domain containing 1 (SKIDA1), mRNA.
LOC100499489	Homo sapiens uncharacterized LOC100499489 (LOC100499489), non-coding RNA.
SEPT7L	-
LOC441666	Homo sapiens zinc finger protein 91 pseudogene (LOC441666), non-coding RNA.
C10orf25	Homo sapiens chromosome 10 open reading frame 25 (C10orf25), mRNA.
AGAP4	Homo sapiens ArfGAP with GTPase domain, ankyrin repeat and PH domain 4 (AGAP4), mRNA.
BMS1P5	-
HNRNPA1P33	Homo sapiens heterogeneous nuclear ribonucleoprotein A1 pseudogene 33 (HNRNPA1P33), non-coding RNA.
GDF10	Homo sapiens growth differentiation factor 10 (GDF10), mRNA.
LOC399753	Homo sapiens uncharacterized LOC399753 (LOC399753), non-coding RNA.
DRGX	Homo sapiens dorsal root ganglia homeobox (DRGX), mRNA.
AGAP8	Homo sapiens ArfGAP with GTPase domain, ankyrin repeat and PH domain 8 (AGAP8), transcript variant 3, mRNA.
FLJ31813	Homo sapiens FAM21B pseudogene (FLJ31813), non-coding RNA.
ASAH2	Homo sapiens N-acylsphingosine amidohydrolase (non-lysosomal ceramidase) 2 (ASAH2), transcript variant 1, mRNA.
FAM13C	Homo sapiens family with sequence similarity 13, member C (FAM13C), transcript variant 4, mRNA.
SLC16A9	Homo sapiens solute carrier family 16, member 9 (monocarboxylic acid transporter 9) (SLC16A9), mRNA.
EGR2	Homo sapiens early growth response 2 (EGR2), transcript variant 3, mRNA.
TACR2	Homo sapiens tachykinin receptor 2 (TACR2), mRNA.
UNC5B-AS1	Homo sapiens UNC5B antisense RNA 1 (UNC5B-AS1), non-coding RNA.
TTC18	Homo sapiens tetratricopeptide repeat domain 18 (TTC18), mRNA.
MSS51	Homo sapiens MSS51 mitochondrial translational activator (MSS51), nuclear gene encoding mitochondrial protein, mRNA.
USP54	Homo sapiens ubiquitin specific peptidase 54 (USP54), mRNA.
C10orf55	Homo sapiens chromosome 10 open reading frame 55 (C10orf55), mRNA.
COMTD1	Homo sapiens catechol-O-methyltransferase domain containing 1 (COMTD1), mRNA.
ZMIZ1-AS1	Homo sapiens ZMIZ1 antisense RNA 1 (ZMIZ1-AS1), transcript variant 1, non-coding RNA.
TMEM254-AS1	Homo sapiens TMEM254 antisense RNA 1 (TMEM254-AS1), transcript variant 1, non-coding RNA.
MMRN2	Homo sapiens multimerin 2 (MMRN2), mRNA.
KLLN	Homo sapiens killin, p53-regulated DNA replication inhibitor (KLLN), mRNA.
FLJ37201	Homo sapiens tigger transposable element derived 2 pseudogene (FLJ37201), non-coding RNA.
HTR7	Homo sapiens 5-hydroxytryptamine (serotonin) receptor 7, adenylate cyclase-coupled (HTR7), transcript variant d, mRNA.
LOC100188947	Homo sapiens uncharacterized LOC100188947 (LOC100188947), non-coding RNA.
FGFBP3	Homo sapiens fibroblast growth factor binding protein 3 (FGFBP3), mRNA.
CPEB3	Homo sapiens cytoplasmic polyadenylation element binding protein 3 (CPEB3), transcript variant 1, mRNA.
LOC100128054	-
TLL2	Homo sapiens tolloid-like 2 (TLL2), mRNA.
ARHGAP19,ARHGAP19-SLIT1,SLIT1	-
PDZD7	Homo sapiens PDZ domain containing 7 (PDZD7), transcript variant 1, mRNA.
PSD	Homo sapiens pleckstrin and Sec7 domain containing (PSD), transcript variant 3, mRNA.
COL17A1,MIR936	-
LOC100505933	Homo sapiens uncharacterized LOC100505933 (LOC100505933), non-coding RNA.
LOC282997	-
RPL13AP6	Homo sapiens ribosomal protein L13a pseudogene 6 (RPL13AP6), non-coding RNA.
ABLIM1	Homo sapiens actin binding LIM protein 1 (ABLIM1), transcript variant 3, mRNA.
KIAA1598	Homo sapiens KIAA1598 (KIAA1598), transcript variant 5, mRNA.
CPXM2	Homo sapiens carboxypeptidase X (M14 family), member 2 (CPXM2), mRNA.
FLJ37035	Homo sapiens uncharacterized LOC399821 (FLJ37035), non-coding RNA.
LINC00601	Homo sapiens long intergenic non-protein coding RNA 601 (LINC00601), non-coding RNA.
C10orf90	Homo sapiens chromosome 10 open reading frame 90 (C10orf90), mRNA.
FAM196A	Homo sapiens family with sequence similarity 196, member A (FAM196A), mRNA.
MKI67	Homo sapiens antigen identified by monoclonal antibody Ki-67 (MKI67), transcript variant 1, mRNA.
ADAM8	Homo sapiens ADAM metallopeptidase domain 8 (ADAM8), transcript variant 1, mRNA.
SPRN	Homo sapiens shadow of prion protein homolog (zebrafish) (SPRN), mRNA.
B4GALNT4	Homo sapiens beta-1,4-N-acetyl-galactosaminyl transferase 4 (B4GALNT4), mRNA.
PKP3	Homo sapiens plakophilin 3 (PKP3), mRNA.
LRRC56	Homo sapiens leucine rich repeat containing 56 (LRRC56), mRNA.
RASSF7	Homo sapiens Ras association (RalGDS/AF-6) domain family (N-terminal) member 7 (RASSF7), transcript variant 1, mRNA.
LOC255512	-
DNHD1	Homo sapiens dynein heavy chain domain 1 (DNHD1), transcript variant 1, mRNA.
ZNF215	Homo sapiens zinc finger protein 215 (ZNF215), mRNA.
PPFIBP2	Homo sapiens PTPRF interacting protein, binding protein 2 (liprin beta 2) (PPFIBP2), transcript variant 1, mRNA.
SBF2-AS1	Homo sapiens SBF2 antisense RNA 1 (SBF2-AS1), non-coding RNA.
LOC729013	-
INSC	Homo sapiens inscuteable homolog (Drosophila) (INSC), transcript variant 5, mRNA.
NCR3LG1	Homo sapiens natural killer cell cytotoxicity receptor 3 ligand 1 (NCR3LG1), mRNA.
MRGPRX3	Homo sapiens MAS-related GPR, member X3 (MRGPRX3), mRNA.
LOC494141	Homo sapiens solute carrier family 25, member 51 pseudogene (LOC494141), transcript variant 3, non-coding RNA.
LDHAL6A	Homo sapiens lactate dehydrogenase A-like 6A (LDHAL6A), transcript variant 2, mRNA.
TMEM86A	Homo sapiens transmembrane protein 86A (TMEM86A), mRNA.
BBOX1	Homo sapiens butyrobetaine (gamma), 2-oxoglutarate dioxygenase (gamma-butyrobetaine hydroxylase) 1 (BBOX1), mRNA.
BDNF-AS	Homo sapiens BDNF antisense RNA (BDNF-AS), transcript variant BT2B, non-coding RNA.
SEC14L1P1	Homo sapiens SEC14-like 1 pseudogene 1 (SEC14L1P1), non-coding RNA.
TSPAN18	Homo sapiens tetraspanin 18 (TSPAN18), mRNA.
PRDM11	Homo sapiens PR domain containing 11 (PRDM11), transcript variant 1, mRNA.
FAM111B	Homo sapiens family with sequence similarity 111, member B (FAM111B), transcript variant 1, mRNA.
STX3	Homo sapiens syntaxin 3 (STX3), transcript variant 1, mRNA.
PPP1R32	Homo sapiens protein phosphatase 1, regulatory subunit 32 (PPP1R32), nuclear gene encoding mitochondrial protein, transcript variant 1, mRNA.
RPLP0P2	Homo sapiens ribosomal protein, large, P0 pseudogene 2 (RPLP0P2), non-coding RNA.
DAGLA	Homo sapiens diacylglycerol lipase, alpha (DAGLA), mRNA.
MYRF	Homo sapiens myelin regulatory factor (MYRF), transcript variant 2, mRNA.
GNG3	Homo sapiens guanine nucleotide binding protein (G protein), gamma 3 (GNG3), mRNA.
FLRT1	Homo sapiens fibronectin leucine rich transmembrane protein 1 (FLRT1), mRNA.
FERMT3	Homo sapiens fermitin family member 3 (FERMT3), transcript variant URP2LF, mRNA.
SNX32	Homo sapiens sorting nexin 32 (SNX32), mRNA.
CNIH2	Homo sapiens cornichon homolog 2 (Drosophila) (CNIH2), transcript variant 2, non-coding RNA.
SYT12	Homo sapiens synaptotagmin XII (SYT12), transcript variant 1, mRNA.
LOC100130987	Homo sapiens uncharacterized LOC100130987 (LOC100130987), non-coding RNA.
RAD9A	Homo sapiens RAD9 homolog A (S. pombe) (RAD9A), transcript variant 1, mRNA.
GAL	Homo sapiens galanin/GMAP prepropeptide (GAL), mRNA.
IL18BP	Homo sapiens interleukin 18 binding protein (IL18BP), transcript variant C, mRNA.
FOLR3	Homo sapiens folate receptor 3 (gamma) (FOLR3), mRNA.
PLEKHB1	Homo sapiens pleckstrin homology domain containing, family B (evectins) member 1 (PLEKHB1), transcript variant 1, mRNA.
AQP11	Homo sapiens aquaporin 11 (AQP11), mRNA.
C11orf82	Homo sapiens chromosome 11 open reading frame 82 (C11orf82), mRNA.
CCDC81	Homo sapiens coiled-coil domain containing 81 (CCDC81), transcript variant 1, mRNA.
NAALAD2	Homo sapiens N-acetylated alpha-linked acidic dipeptidase 2 (NAALAD2), mRNA.
KDM4D	Homo sapiens lysine (K)-specific demethylase 4D (KDM4D), mRNA.
TMEM133	Homo sapiens transmembrane protein 133 (TMEM133), mRNA.
BIRC3	Homo sapiens baculoviral IAP repeat containing 3 (BIRC3), transcript variant 1, mRNA.
C11orf87	Homo sapiens chromosome 11 open reading frame 87 (C11orf87), mRNA.
TEX12	Homo sapiens testis expressed 12 (TEX12), mRNA.
BCO2	Homo sapiens beta-carotene oxygenase 2 (BCO2), transcript variant 2, mRNA.
BACE1-AS	Homo sapiens BACE1 antisense RNA (BACE1-AS), antisense RNA.
TMEM25	Homo sapiens transmembrane protein 25 (TMEM25), transcript variant 4, mRNA.
C11orf63	Homo sapiens chromosome 11 open reading frame 63 (C11orf63), transcript variant 1, mRNA.
CCDC15,SLC37A2	-
PKNOX2	Homo sapiens PBX/knotted 1 homeobox 2 (PKNOX2), mRNA.
LINC00167	Homo sapiens long intergenic non-protein coding RNA 167 (LINC00167), non-coding RNA.
C11orf44	Homo sapiens chromosome 11 open reading frame 44 (C11orf44), mRNA.
LOC143666	Homo sapiens uncharacterized LOC143666 (LOC143666), non-coding RNA.
CEND1	Homo sapiens cell cycle exit and neuronal differentiation 1 (CEND1), mRNA.
IFITM10	Homo sapiens interferon induced transmembrane protein 10 (IFITM10), mRNA.
KCNQ1OT1	Homo sapiens KCNQ1 opposite strand/antisense transcript 1 (non-protein coding) (KCNQ1OT1), non-coding RNA.
SLC22A18AS	Homo sapiens solute carrier family 22 (organic cation transporter), member 18 antisense (SLC22A18AS), mRNA.
OR7E12P	Homo sapiens olfactory receptor, family 7, subfamily E, member 12 pseudogene (OR7E12P), non-coding RNA.
CHRNA10	Homo sapiens cholinergic receptor, nicotinic, alpha 10 (neuronal) (CHRNA10), mRNA.
DCHS1	Homo sapiens dachsous 1 (Drosophila) (DCHS1), mRNA.
ZNF214	Homo sapiens zinc finger protein 214 (ZNF214), mRNA.
CYB5R2	Homo sapiens cytochrome b5 reductase 2 (CYB5R2), mRNA.
NLRP10	Homo sapiens NLR family, pyrin domain containing 10 (NLRP10), mRNA.
TRIM66	Homo sapiens tripartite motif containing 66 (TRIM66), mRNA.
SCUBE2	Homo sapiens signal peptide, CUB domain, EGF-like 2 (SCUBE2), transcript variant 1, mRNA.
LOC440028	Homo sapiens uncharacterized LOC440028 (LOC440028), non-coding RNA.
LYVE1	Homo sapiens lymphatic vessel endothelial hyaluronan receptor 1 (LYVE1), mRNA.
GALNT18	Homo sapiens UDP-N-acetyl-alpha-D-galactosamine:polypeptide N-acetylgalactosaminyltransferase 18 (GALNT18), mRNA.
CSNK2A3	Homo sapiens casein kinase 2, alpha 3 polypeptide (CSNK2A3), mRNA.
SAA2,SAA2-SAA4,SAA4	-
NAV2-AS5	Homo sapiens NAV2 antisense RNA 5 (NAV2-AS5), non-coding RNA.
NAV2-AS4	Homo sapiens NAV2 antisense RNA 4 (NAV2-AS4), non-coding RNA.
LOC100126784	Homo sapiens uncharacterized LOC100126784 (LOC100126784), non-coding RNA.
KIF18A	Homo sapiens kinesin family member 18A (KIF18A), mRNA.
PAX6	Homo sapiens paired box 6 (PAX6), transcript variant 4, mRNA.
SLC1A2	Homo sapiens solute carrier family 1 (glial high affinity glutamate transporter), member 2 (SLC1A2), transcript variant 3, mRNA.
CHST1	Homo sapiens carbohydrate (keratan sulfate Gal-6) sulfotransferase 1 (CHST1), mRNA.
LRP4	Homo sapiens low density lipoprotein receptor-related protein 4 (LRP4), mRNA.
PRG2	Homo sapiens proteoglycan 2, bone marrow (natural killer cell activator, eosinophil granule major basic protein) (PRG2), transcript variant 1, mRNA.
BTBD18	Homo sapiens BTB (POZ) domain containing 18 (BTBD18), mRNA.
GLYATL2	Homo sapiens glycine-N-acyltransferase-like 2 (GLYATL2), mRNA.
PTGDR2	Homo sapiens prostaglandin D2 receptor 2 (PTGDR2), mRNA.
VWCE	Homo sapiens von Willebrand factor C and EGF domains (VWCE), mRNA.
SYT7	Homo sapiens synaptotagmin VII (SYT7), transcript variant 1, mRNA.
RAB3IL1	Homo sapiens RAB3A interacting protein (rabin3)-like 1 (RAB3IL1), transcript variant 1, mRNA.
RCOR2	Homo sapiens REST corepressor 2 (RCOR2), mRNA.
NRXN2	Homo sapiens neurexin 2 (NRXN2), transcript variant alpha-1, mRNA.
PYGM	Homo sapiens phosphorylase, glycogen, muscle (PYGM), transcript variant 1, mRNA.
CDCA5	Homo sapiens cell division cycle associated 5 (CDCA5), mRNA.
SLC25A45	Homo sapiens solute carrier family 25, member 45 (SLC25A45), transcript variant 4, mRNA.
LOC254100	-
SLC29A2	Homo sapiens solute carrier family 29 (nucleoside transporters), member 2 (SLC29A2), mRNA.
CCDC87	Homo sapiens coiled-coil domain containing 87 (CCDC87), mRNA.
PTPRCAP	Homo sapiens protein tyrosine phosphatase, receptor type, C-associated protein (PTPRCAP), mRNA.
FAM86C2P	Homo sapiens family with sequence similarity 86, member C2, pseudogene (FAM86C2P), non-coding RNA.
SHANK2	Homo sapiens SH3 and multiple ankyrin repeat domains 2 (SHANK2), transcript variant 1, mRNA.
ALG1L9P	Homo sapiens asparagine-linked glycosylation 1-like 9, pseudogene (ALG1L9P), transcript variant 3, non-coding RNA.
LOC100133315	Homo sapiens transient receptor potential cation channel, subfamily C, member 2-like (LOC100133315), non-coding RNA.
PDE2A	Homo sapiens phosphodiesterase 2A, cGMP-stimulated (PDE2A), transcript variant 3, mRNA.
UCP2	Homo sapiens uncoupling protein 2 (mitochondrial, proton carrier) (UCP2), nuclear gene encoding mitochondrial protein, mRNA.
UCP3	Homo sapiens uncoupling protein 3 (mitochondrial, proton carrier) (UCP3), nuclear gene encoding mitochondrial protein, transcript variant long, mRNA.
LIPT2	Homo sapiens lipoyl(octanoyl) transferase 2 (putative) (LIPT2), nuclear gene encoding mitochondrial protein, mRNA.
KLHL35	Homo sapiens kelch-like family member 35 (KLHL35), mRNA.
MAP6	Homo sapiens microtubule-associated protein 6 (MAP6), transcript variant 1, mRNA.
CCDC89	Homo sapiens coiled-coil domain containing 89 (CCDC89), mRNA.
SYTL2	Homo sapiens synaptotagmin-like 2 (SYTL2), transcript variant a, mRNA.
OR7E2P	Homo sapiens olfactory receptor, family 7, subfamily E, member 2 pseudogene (OR7E2P), non-coding RNA.
RAB38	Homo sapiens RAB38, member RAS oncogene family (RAB38), mRNA.
NOX4	Homo sapiens NADPH oxidase 4 (NOX4), transcript variant 4, non-coding RNA.
ANGPTL5	Homo sapiens angiopoietin-like 5 (ANGPTL5), mRNA.
CASP1	Homo sapiens caspase 1, apoptosis-related cysteine peptidase (CASP1), transcript variant alpha, mRNA.
CARD16	Homo sapiens caspase recruitment domain family, member 16 (CARD16), transcript variant 2, mRNA.
KBTBD3	Homo sapiens kelch repeat and BTB (POZ) domain containing 3 (KBTBD3), transcript variant 2, mRNA.
GUCY1A2	Homo sapiens guanylate cyclase 1, soluble, alpha 2 (GUCY1A2), transcript variant 1, mRNA.
C11orf65	Homo sapiens chromosome 11 open reading frame 65 (C11orf65), mRNA.
PIH1D2	Homo sapiens PIH1 domain containing 2 (PIH1D2), transcript variant 1, mRNA.
APOA1	Homo sapiens apolipoprotein A-I (APOA1), mRNA.
LOC100131626	Homo sapiens uncharacterized LOC100131626 (LOC100131626), transcript variant 1, non-coding RNA.
TREH	Homo sapiens trehalase (brush-border membrane glycoprotein) (TREH), mRNA.
CCDC153	Homo sapiens coiled-coil domain containing 153 (CCDC153), mRNA.
USP2	Homo sapiens ubiquitin specific peptidase 2 (USP2), transcript variant 1, mRNA.
BLID	Homo sapiens BH3-like motif containing, cell death inducer (BLID), nuclear gene encoding mitochondrial protein, mRNA.
ACRV1	Homo sapiens acrosomal vesicle protein 1 (ACRV1), transcript variant 4, mRNA.
KIRREL3	Homo sapiens kin of IRRE like 3 (Drosophila) (KIRREL3), transcript variant 1, mRNA.
FLI1-AS1	Homo sapiens FLI1 antisense RNA 1 (FLI1-AS1), non-coding RNA.
OPCML	Homo sapiens opioid binding protein/cell adhesion molecule-like (OPCML), transcript variant 2, mRNA.
LOC100292680	-
RAD51AP1	Homo sapiens RAD51 associated protein 1 (RAD51AP1), transcript variant 1, mRNA.
NTF3	Homo sapiens neurotrophin 3 (NTF3), transcript variant 1, mRNA.
PLEKHG6	Homo sapiens pleckstrin homology domain containing, family G (with RhoGef domain) member 6 (PLEKHG6), transcript variant 1, mRNA.
CD27	Homo sapiens CD27 molecule (CD27), mRNA.
CD4	Homo sapiens CD4 molecule (CD4), transcript variant 1, mRNA.
GPR162	Homo sapiens G protein-coupled receptor 162 (GPR162), transcript variant A-2, mRNA.
GNB3	Homo sapiens guanine nucleotide binding protein (G protein), beta polypeptide 3 (GNB3), mRNA.
CLEC4A	Homo sapiens C-type lectin domain family 4, member A (CLEC4A), transcript variant 1, mRNA.
FAM66C	Homo sapiens family with sequence similarity 66, member C (FAM66C), non-coding RNA.
KLRG1	Homo sapiens killer cell lectin-like receptor subfamily G, member 1 (KLRG1), mRNA.
LOC642846	Homo sapiens DEAD/H (Asp-Glu-Ala-Asp/His) box polypeptide 11-like (LOC642846), non-coding RNA.
APOLD1	Homo sapiens apolipoprotein L domain containing 1 (APOLD1), transcript variant 2, mRNA.
RPL13AP20	Homo sapiens ribosomal protein L13a pseudogene 20 (RPL13AP20), non-coding RNA.
C12orf60	Homo sapiens chromosome 12 open reading frame 60 (C12orf60), mRNA.
C12orf39	Homo sapiens chromosome 12 open reading frame 39 (C12orf39), mRNA.
C12orf71	Homo sapiens chromosome 12 open reading frame 71 (C12orf71), mRNA.
REP15	Homo sapiens RAB15 effector protein (REP15), mRNA.
DENND5B-AS1	Homo sapiens DENND5B antisense RNA 1 (DENND5B-AS1), non-coding RNA.
ALG10B	Homo sapiens ALG10B, alpha-1,2-glucosyltransferase (ALG10B), mRNA.
CNTN1	Homo sapiens contactin 1 (CNTN1), transcript variant 1, mRNA.
-	-
PCED1B	Homo sapiens PC-esterase domain containing 1B (PCED1B), mRNA.
C12orf68	Homo sapiens chromosome 12 open reading frame 68 (C12orf68), mRNA.
CCDC65	Homo sapiens coiled-coil domain containing 65 (CCDC65), mRNA.
TROAP	Homo sapiens trophinin associated protein (TROAP), transcript variant 1, mRNA.
BCDIN3D-AS1	Homo sapiens BCDIN3D antisense RNA 1 (BCDIN3D-AS1), transcript variant 3, non-coding RNA.
ASIC1	Homo sapiens acid-sensing (proton-gated) ion channel 1 (ASIC1), transcript variant 4, non-coding RNA.
SLC4A8	Homo sapiens solute carrier family 4, sodium bicarbonate cotransporter, member 8 (SLC4A8), transcript variant 1, mRNA.
GRASP	Homo sapiens GRP1 (general receptor for phosphoinositides 1)-associated scaffold protein (GRASP), transcript variant 1, mRNA.
ESPL1	Homo sapiens extra spindle pole bodies homolog 1 (S. cerevisiae) (ESPL1), mRNA.
LOC100652999	Homo sapiens uncharacterized LOC100652999 (LOC100652999), non-coding RNA.
METTL7B	Homo sapiens methyltransferase like 7B (METTL7B), mRNA.
IKZF4	Homo sapiens IKAROS family zinc finger 4 (Eos) (IKZF4), mRNA.
ERBB3	Homo sapiens v-erb-b2 erythroblastic leukemia viral oncogene homolog 3 (avian) (ERBB3), transcript variant 1, mRNA.
IL23A	Homo sapiens interleukin 23, alpha subunit p19 (IL23A), mRNA.
HSD17B6	Homo sapiens hydroxysteroid (17-beta) dehydrogenase 6 (HSD17B6), mRNA.
INHBE	Homo sapiens inhibin, beta E (INHBE), mRNA.
MBD6	Homo sapiens methyl-CpG binding domain protein 6 (MBD6), mRNA.
SLC26A10	Homo sapiens solute carrier family 26, member 10 (SLC26A10), mRNA.
MARCH9	Homo sapiens membrane-associated ring finger (C3HC4) 9 (MARCH9), mRNA.
HELB	Homo sapiens helicase (DNA) B (HELB), mRNA.
LYZ	Homo sapiens lysozyme (LYZ), mRNA.
RAB3IP	Homo sapiens RAB3A interacting protein (RAB3IP), transcript variant alpha 2, mRNA.
KCNMB4	Homo sapiens potassium large conductance calcium-activated channel, subfamily M, beta member 4 (KCNMB4), mRNA.
GLIPR1L1	Homo sapiens GLI pathogenesis-related 1 like 1 (GLIPR1L1), mRNA.
GLIPR1L2	Homo sapiens GLI pathogenesis-related 1 like 2 (GLIPR1L2), transcript variant 3, non-coding RNA.
PTPRQ	Homo sapiens protein tyrosine phosphatase, receptor type, Q (PTPRQ), mRNA.
ACSS3	Homo sapiens acyl-CoA synthetase short-chain family member 3 (ACSS3), mRNA.
NTS	Homo sapiens neurotensin (NTS), mRNA.
LOC338758	-
-	-
-	-
-	-
RAD9B	Homo sapiens RAD9 homolog B (S. pombe) (RAD9B), mRNA.
ADAM1A	Homo sapiens ADAM metallopeptidase domain 1A, pseudogene (ADAM1A), non-coding RNA.
OAS3	Homo sapiens 2'-5'-oligoadenylate synthetase 3, 100kDa (OAS3), mRNA.
OAS2	Homo sapiens 2'-5'-oligoadenylate synthetase 2, 69/71kDa (OAS2), transcript variant 1, mRNA.
TBX5-AS1	Homo sapiens TBX5 antisense RNA 1 (TBX5-AS1), non-coding RNA.
TMEM233	Homo sapiens transmembrane protein 233 (TMEM233), mRNA.
PXN-AS1	Homo sapiens PXN antisense RNA 1 (PXN-AS1), non-coding RNA.
SIRT4	Homo sapiens sirtuin 4 (SIRT4), mRNA.
SETD1B	Homo sapiens SET domain containing 1B (SETD1B), mRNA.
WDR66	Homo sapiens WD repeat domain 66 (WDR66), transcript variant 1, mRNA.
-	-
LRRC43	Homo sapiens leucine rich repeat containing 43 (LRRC43), transcript variant 1, mRNA.
B3GNT4	Homo sapiens UDP-GlcNAc:betaGal beta-1,3-N-acetylglucosaminyltransferase 4 (B3GNT4), mRNA.
LOC100507066	Homo sapiens uncharacterized LOC100507066 (LOC100507066), non-coding RNA.
CCDC62	Homo sapiens coiled-coil domain containing 62 (CCDC62), transcript variant 3, non-coding RNA.
HIP1R	Homo sapiens huntingtin interacting protein 1 related (HIP1R), mRNA.
DNAH10	Homo sapiens dynein, axonemal, heavy chain 10 (DNAH10), mRNA.
TMEM132B	Homo sapiens transmembrane protein 132B (TMEM132B), mRNA.
GPR133	Homo sapiens G protein-coupled receptor 133 (GPR133), mRNA.
EP400NL	Homo sapiens EP400 N-terminal like (EP400NL), non-coding RNA.
NINJ2	Homo sapiens ninjurin 2 (NINJ2), mRNA.
CACNA2D4	Homo sapiens calcium channel, voltage-dependent, alpha 2/delta subunit 4 (CACNA2D4), mRNA.
CACNA1C-AS4	Homo sapiens CACNA1C antisense RNA 4 (CACNA1C-AS4), non-coding RNA.
NRIP2	Homo sapiens nuclear receptor interacting protein 2 (NRIP2), mRNA.
PARP11	Homo sapiens poly (ADP-ribose) polymerase family, member 11 (PARP11), mRNA.
AKAP3	Homo sapiens A kinase (PRKA) anchor protein 3 (AKAP3), transcript variant 2, mRNA.
CDCA3	Homo sapiens cell division cycle associated 3 (CDCA3), mRNA.
RBP5	Homo sapiens retinol binding protein 5, cellular (RBP5), mRNA.
FAM86FP	Homo sapiens family with sequence similarity 86, member F, pseudogene (FAM86FP), non-coding RNA.
DDX12P	Homo sapiens DEAD/H (Asp-Glu-Ala-Asp/His) box polypeptide 12, pseudogene (DDX12P), non-coding RNA.
KLRAP1	Homo sapiens killer cell lectin-like receptor subfamily A pseudogene 1 (KLRAP1), non-coding RNA.
STYK1	Homo sapiens serine/threonine/tyrosine kinase 1 (STYK1), mRNA.
TAS2R10	Homo sapiens taste receptor, type 2, member 10 (TAS2R10), mRNA.
TAS2R13	Homo sapiens taste receptor, type 2, member 13 (TAS2R13), mRNA.
TAS2R14	Homo sapiens taste receptor, type 2, member 14 (TAS2R14), mRNA.
TAS2R50	Homo sapiens taste receptor, type 2, member 50 (TAS2R50), mRNA.
TAS2R20	Homo sapiens taste receptor, type 2, member 20 (TAS2R20), mRNA.
TAS2R19	Homo sapiens taste receptor, type 2, member 19 (TAS2R19), mRNA.
TAS2R31	Homo sapiens taste receptor, type 2, member 31 (TAS2R31), mRNA.
TAS2R46	Homo sapiens taste receptor, type 2, member 46 (TAS2R46), mRNA.
TAS2R30	Homo sapiens taste receptor, type 2, member 30 (TAS2R30), mRNA.
LOH12CR2	Homo sapiens loss of heterozygosity, 12, chromosomal region 2 (non-protein coding) (LOH12CR2), non-coding RNA.
DUSP16	Homo sapiens dual specificity phosphatase 16 (DUSP16), mRNA.
GSG1	Homo sapiens germ cell associated 1 (GSG1), transcript variant 4, mRNA.
PLBD1	Homo sapiens phospholipase B domain containing 1 (PLBD1), mRNA.
C12orf69	-
ARHGDIB	Homo sapiens Rho GDP dissociation inhibitor (GDI) beta (ARHGDIB), mRNA.
SOX5	Homo sapiens SRY (sex determining region Y)-box 5 (SOX5), transcript variant 2, mRNA.
DDX11-AS1	Homo sapiens DDX11 antisense RNA 1 (DDX11-AS1), non-coding RNA.
SLC38A4	Homo sapiens solute carrier family 38, member 4 (SLC38A4), transcript variant 1, mRNA.
RAPGEF3	Homo sapiens Rap guanine nucleotide exchange factor (GEF) 3 (RAPGEF3), transcript variant 1, mRNA.
MLL2	-
RHEBL1	Homo sapiens Ras homolog enriched in brain like 1 (RHEBL1), mRNA.
FAIM2	Homo sapiens Fas apoptotic inhibitory molecule 2 (FAIM2), mRNA.
POU6F1	Homo sapiens POU class 6 homeobox 1 (POU6F1), transcript variant 2, non-coding RNA.
GALNT6	Homo sapiens UDP-N-acetyl-alpha-D-galactosamine:polypeptide N-acetylgalactosaminyltransferase 6 (GalNAc-T6) (GALNT6), mRNA.
LOC283335	Homo sapiens uncharacterized LOC283335 (LOC283335), non-coding RNA.
ITGB7	Homo sapiens integrin, beta 7 (ITGB7), mRNA.
HOTAIR	Homo sapiens HOX transcript antisense RNA (HOTAIR), transcript variant 2, non-coding RNA.
LOC100240735	Homo sapiens uncharacterized LOC100240735 (LOC100240735), non-coding RNA.
ZNF385A	Homo sapiens zinc finger protein 385A (ZNF385A), transcript variant 3, mRNA.
PMEL	Homo sapiens premelanosome protein (PMEL), transcript variant 3, mRNA.
ZBTB39	Homo sapiens zinc finger and BTB domain containing 39 (ZBTB39), mRNA.
STAC3	Homo sapiens SH3 and cysteine rich domain 3 (STAC3), mRNA.
B4GALNT1	Homo sapiens beta-1,4-N-acetyl-galactosaminyl transferase 1 (B4GALNT1), transcript variant 1, mRNA.
CYP27B1	Homo sapiens cytochrome P450, family 27, subfamily B, polypeptide 1 (CYP27B1), nuclear gene encoding mitochondrial protein, mRNA.
PPM1H	Homo sapiens protein phosphatase, Mg2+/Mn2+ dependent, 1H (PPM1H), mRNA.
C12orf56	Homo sapiens chromosome 12 open reading frame 56 (C12orf56), transcript variant 1, mRNA.
PTPRB	Homo sapiens protein tyrosine phosphatase, receptor type, B (PTPRB), transcript variant 1, mRNA.
TRHDE-AS1	Homo sapiens TRHDE antisense RNA 1 (TRHDE-AS1), transcript variant 2, non-coding RNA.
CAPS2	Homo sapiens calcyphosine 2 (CAPS2), mRNA.
E2F7	Homo sapiens E2F transcription factor 7 (E2F7), mRNA.
SLC6A15	Homo sapiens solute carrier family 6 (neutral amino acid transporter), member 15 (SLC6A15), transcript variant 1, mRNA.
RASSF9	Homo sapiens Ras association (RalGDS/AF-6) domain family (N-terminal) member 9 (RASSF9), mRNA.
LOC728084	Homo sapiens uncharacterized LOC728084 (LOC728084), non-coding RNA.
LOC643339	Homo sapiens uncharacterized LOC643339 (LOC643339), non-coding RNA.
USP44	Homo sapiens ubiquitin specific peptidase 44 (USP44), transcript variant 2, mRNA.
SLC9A7P1	Homo sapiens solute carrier family 9, subfamily A (NHE7, cation proton antiporter 7), member 7 pseudogene 1 (SLC9A7P1), non-coding RNA.
TMPO-AS1	Homo sapiens TMPO antisense RNA 1 (TMPO-AS1), non-coding RNA.
ANKS1B	Homo sapiens ankyrin repeat and sterile alpha motif domain containing 1B (ANKS1B), transcript variant 1, mRNA.
GOLGA2P5	Homo sapiens golgin A2 pseudogene 5 (GOLGA2P5), transcript variant 2, non-coding RNA.
DEPDC4	Homo sapiens DEP domain containing 4 (DEPDC4), mRNA.
SYCP3	Homo sapiens synaptonemal complex protein 3 (SYCP3), transcript variant 1, mRNA.
PMCH	Homo sapiens pro-melanin-concentrating hormone (PMCH), mRNA.
C12orf73	Homo sapiens chromosome 12 open reading frame 73 (C12orf73), mRNA.
CMKLR1	Homo sapiens chemokine-like receptor 1 (CMKLR1), transcript variant 1, mRNA.
SELPLG	Homo sapiens selectin P ligand (SELPLG), transcript variant 2, mRNA.
USP30-AS1	Homo sapiens USP30 antisense RNA 1 (USP30-AS1), non-coding RNA.
FAM222A-AS1	Homo sapiens FAM222A antisense RNA 1 (FAM222A-AS1), transcript variant 1, non-coding RNA.
TRPV4	Homo sapiens transient receptor potential cation channel, subfamily V, member 4 (TRPV4), transcript variant 1, mRNA.
HVCN1	Homo sapiens hydrogen voltage-gated channel 1 (HVCN1), transcript variant 1, mRNA.
IQCD	Homo sapiens IQ motif containing D (IQCD), mRNA.
TBX5	Homo sapiens T-box 5 (TBX5), transcript variant 1, mRNA.
CIT,MIR1178	-
OASL	Homo sapiens 2'-5'-oligoadenylate synthetase-like (OASL), transcript variant 1, mRNA.
MORN3	Homo sapiens MORN repeat containing 3 (MORN3), mRNA.
HCAR1	Homo sapiens hydroxycarboxylic acid receptor 1 (HCAR1), mRNA.
PITPNM2	Homo sapiens phosphatidylinositol transfer protein, membrane-associated 2 (PITPNM2), mRNA.
SGCG	Homo sapiens sarcoglycan, gamma (35kDa dystrophin-associated glycoprotein) (SGCG), mRNA.
LINC00327	Homo sapiens long intergenic non-protein coding RNA 327 (LINC00327), non-coding RNA.
C1QTNF9B-AS1	Homo sapiens C1QTNF9B antisense RNA 1 (C1QTNF9B-AS1), transcript variant 1, mRNA.
LINC00398	Homo sapiens long intergenic non-protein coding RNA 398 (LINC00398), non-coding RNA.
EEF1DP3,FRY	-
BRCA2	Homo sapiens breast cancer 2, early onset (BRCA2), mRNA.
STARD13-AS	Homo sapiens STARD13 antisense RNA (STARD13-AS), non-coding RNA.
NBEA	Homo sapiens neurobeachin (NBEA), transcript variant 1, mRNA.
RFXAP	Homo sapiens regulatory factor X-associated protein (RFXAP), mRNA.
OR7E37P	Homo sapiens olfactory receptor, family 7, subfamily E, member 37 pseudogene (OR7E37P), non-coding RNA.
TSC22D1-AS1	Homo sapiens TSC22D1 antisense RNA 1 (TSC22D1-AS1), non-coding RNA.
TPT1-AS1	Homo sapiens TPT1 antisense RNA 1 (TPT1-AS1), non-coding RNA.
FAM124A	Homo sapiens family with sequence similarity 124A (FAM124A), transcript variant 1, mRNA.
BORA	Homo sapiens bora, aurora kinase A activator (BORA), mRNA.
KLF5	Homo sapiens Kruppel-like factor 5 (intestinal) (KLF5), mRNA.
C13orf45	Homo sapiens chromosome 13 open reading frame 45 (C13orf45), mRNA.
RBM26-AS1	Homo sapiens RBM26 antisense RNA 1 (RBM26-AS1), non-coding RNA.
MIR17,MIR17HG,MIR18A,MIR19A,MIR19B1,MIR20A,MIR92A1	-
CLYBL	Homo sapiens citrate lyase beta like (CLYBL), mRNA.
FGF14-AS2	Homo sapiens FGF14 antisense RNA 2 (FGF14-AS2), non-coding RNA.
TNFSF13B	Homo sapiens tumor necrosis factor (ligand) superfamily, member 13b (TNFSF13B), transcript variant 1, mRNA.
TEX29	Homo sapiens testis expressed 29 (TEX29), mRNA.
MCF2L	Homo sapiens MCF.2 cell line derived transforming sequence-like (MCF2L), transcript variant 2, mRNA.
F10	Homo sapiens coagulation factor X (F10), mRNA.
TMEM255B	Homo sapiens transmembrane protein 255B (TMEM255B), mRNA.
GAS6-AS1	Homo sapiens GAS6 antisense RNA 1 (GAS6-AS1), non-coding RNA.
ANKRD20A9P	Homo sapiens ankyrin repeat domain 20 family, member A9, pseudogene (ANKRD20A9P), non-coding RNA.
GJB2	Homo sapiens gap junction protein, beta 2, 26kDa (GJB2), mRNA.
SKA3	Homo sapiens spindle and kinetochore associated complex subunit 3 (SKA3), transcript variant 1, mRNA.
C1QTNF9B	Homo sapiens C1q and tumor necrosis factor related protein 9B (C1QTNF9B), mRNA.
SHISA2	Homo sapiens shisa homolog 2 (Xenopus laevis) (SHISA2), mRNA.
LNX2	Homo sapiens ligand of numb-protein X 2 (LNX2), mRNA.
PAN3-AS1	Homo sapiens PAN3 antisense RNA 1 (PAN3-AS1), non-coding RNA.
FLT1	Homo sapiens fms-related tyrosine kinase 1 (FLT1), transcript variant 1, mRNA.
N4BP2L1	Homo sapiens NEDD4 binding protein 2-like 1 (N4BP2L1), transcript variant 1, mRNA.
MINOS1P1	Homo sapiens mitochondrial inner membrane organizing system 1 pseudogene 1 (MINOS1P1), non-coding RNA.
N4BP2L2-IT2	Homo sapiens N4BPL2 intronic transcript 2 (non-protein coding) (N4BP2L2-IT2), non-coding RNA.
MAB21L1,MIR548F5	-
CCDC169,CCDC169-SOHLH2,SOHLH2	-
SMAD9	Homo sapiens SMAD family member 9 (SMAD9), transcript variant a, mRNA.
LINC00571	Homo sapiens long intergenic non-protein coding RNA 571 (LINC00571), non-coding RNA.
PROSER1	Homo sapiens proline and serine rich 1 (PROSER1), mRNA.
SUGT1P3,TPTE2P5	-
EPSTI1	Homo sapiens epithelial stromal interaction 1 (breast) (EPSTI1), transcript variant 1, mRNA.
NUFIP1	Homo sapiens nuclear fragile X mental retardation protein interacting protein 1 (NUFIP1), mRNA.
DLEU2	Homo sapiens deleted in lymphocytic leukemia 2 (non-protein coding) (DLEU2), non-coding RNA.
ATP7B	Homo sapiens ATPase, Cu++ transporting, beta polypeptide (ATP7B), transcript variant 3, mRNA.
NEK5	Homo sapiens NIMA-related kinase 5 (NEK5), mRNA.
MRPS31P5	Homo sapiens mitochondrial ribosomal protein S31 pseudogene 5 (MRPS31P5), transcript variant 2, non-coding RNA.
DIAPH3	Homo sapiens diaphanous homolog 3 (Drosophila) (DIAPH3), transcript variant 1, mRNA.
UBAC2-AS1	Homo sapiens UBAC2 antisense RNA 1 (UBAC2-AS1), transcript variant 1, non-coding RNA.
GPR18	Homo sapiens G protein-coupled receptor 18 (GPR18), transcript variant 1, mRNA.
GPR183	Homo sapiens G protein-coupled receptor 183 (GPR183), mRNA.
NALCN	Homo sapiens sodium leak channel, non-selective (NALCN), mRNA.
EFNB2	Homo sapiens ephrin-B2 (EFNB2), mRNA.
COL4A2-AS1	Homo sapiens COL4A2 antisense RNA 1 (COL4A2-AS1), non-coding RNA.
LINC00346	Homo sapiens long intergenic non-protein coding RNA 346 (LINC00346), non-coding RNA.
GRTP1	Homo sapiens growth hormone regulated TBC protein 1 (GRTP1), mRNA.
LINC00565	Homo sapiens long intergenic non-protein coding RNA 565 (LINC00565), non-coding RNA.
TMEM253	Homo sapiens transmembrane protein 253 (TMEM253), mRNA.
DHRS2	Homo sapiens dehydrogenase/reductase (SDR family) member 2 (DHRS2), transcript variant 2, mRNA.
REC8	Homo sapiens REC8 homolog (yeast) (REC8), transcript variant 1, mRNA.
TSSK4	Homo sapiens testis-specific serine kinase 4 (TSSK4), transcript variant 2, mRNA.
LTB4R,LTB4R2	-
NYNRIN	Homo sapiens NYN domain and retroviral integrase containing (NYNRIN), mRNA.
AP4S1	Homo sapiens adaptor-related protein complex 4, sigma 1 subunit (AP4S1), transcript variant 4, mRNA.
LOC100129794	-
SSTR1	Homo sapiens somatostatin receptor 1 (SSTR1), mRNA.
PTGDR	Homo sapiens prostaglandin D2 receptor (DP) (PTGDR), mRNA.
GPR137C	Homo sapiens G protein-coupled receptor 137C (GPR137C), mRNA.
TOMM20L	Homo sapiens translocase of outer mitochondrial membrane 20 homolog (yeast)-like (TOMM20L), nuclear gene encoding mitochondrial protein, mRNA.
PRKCH	Homo sapiens protein kinase C, eta (PRKCH), mRNA.
SYNE2	Homo sapiens spectrin repeat containing, nuclear envelope 2 (SYNE2), transcript variant 5, mRNA.
AKAP5	Homo sapiens A kinase (PRKA) anchor protein 5 (AKAP5), mRNA.
PPP1R36	Homo sapiens protein phosphatase 1, regulatory subunit 36 (PPP1R36), mRNA.
PLEKHG3	Homo sapiens pleckstrin homology domain containing, family G (with RhoGef domain) member 3 (PLEKHG3), mRNA.
GALNT16	Homo sapiens UDP-N-acetyl-alpha-D-galactosamine:polypeptide N-acetylgalactosaminyltransferase 16 (GALNT16), transcript variant 2, mRNA.
ADAM21	Homo sapiens ADAM metallopeptidase domain 21 (ADAM21), mRNA.
PAPLN	Homo sapiens papilin, proteoglycan-like sulfated glycoprotein (PAPLN), mRNA.
ACOT4	Homo sapiens acyl-CoA thioesterase 4 (ACOT4), mRNA.
ZC2HC1C	Homo sapiens zinc finger, C2HC-type containing 1C (ZC2HC1C), transcript variant 1, mRNA.
FLVCR2	Homo sapiens feline leukemia virus subgroup C cellular receptor family, member 2 (FLVCR2), transcript variant 1, mRNA.
SAMD15	Homo sapiens sterile alpha motif domain containing 15 (SAMD15), mRNA.
C14orf178	Homo sapiens chromosome 14 open reading frame 178 (C14orf178), transcript variant 1, mRNA.
NRXN3	Homo sapiens neurexin 3 (NRXN3), transcript variant 6, non-coding RNA.
RIN3	Homo sapiens Ras and Rab interactor 3 (RIN3), mRNA.
OTUB2	Homo sapiens OTU domain, ubiquitin aldehyde binding 2 (OTUB2), mRNA.
DICER1-AS1	Homo sapiens DICER1 antisense RNA 1 (DICER1-AS1), non-coding RNA.
CCNK	Homo sapiens cyclin K (CCNK), mRNA.
MEG9	Homo sapiens maternally expressed 9 (non-protein coding) (MEG9), non-coding RNA.
TDRD9	Homo sapiens tudor domain containing 9 (TDRD9), mRNA.
ADSSL1	Homo sapiens adenylosuccinate synthase like 1 (ADSSL1), transcript variant 1, mRNA.
ZBTB42	Homo sapiens zinc finger and BTB domain containing 42 (ZBTB42), mRNA.
LINC00638	Homo sapiens long intergenic non-protein coding RNA 638 (LINC00638), non-coding RNA.
C14orf80	Homo sapiens chromosome 14 open reading frame 80 (C14orf80), transcript variant 1, mRNA.
TMEM121	Homo sapiens transmembrane protein 121 (TMEM121), mRNA.
SALL2	Homo sapiens sal-like 2 (Drosophila) (SALL2), mRNA.
SLC7A7	Homo sapiens solute carrier family 7 (amino acid transporter light chain, y+L system), member 7 (SLC7A7), transcript variant 2, mRNA.
PPP1R3E	Homo sapiens protein phosphatase 1, regulatory subunit 3E (PPP1R3E), mRNA.
TGM1	Homo sapiens transglutaminase 1 (TGM1), mRNA.
STXBP6	Homo sapiens syntaxin binding protein 6 (amisyn) (STXBP6), mRNA.
CLEC14A	Homo sapiens C-type lectin domain family 14, member A (CLEC14A), mRNA.
LOC100288846	Homo sapiens uncharacterized LOC100288846 (LOC100288846), non-coding RNA.
POLE2	Homo sapiens polymerase (DNA directed), epsilon 2, accessory subunit (POLE2), transcript variant 1, mRNA.
CDKL1	Homo sapiens cyclin-dependent kinase-like 1 (CDC2-related kinase) (CDKL1), mRNA.
FRMD6-AS1	Homo sapiens FRMD6 antisense RNA 1 (FRMD6-AS1), non-coding RNA.
BMP4	Homo sapiens bone morphogenetic protein 4 (BMP4), transcript variant 1, mRNA.
DLGAP5	Homo sapiens discs, large (Drosophila) homolog-associated protein 5 (DLGAP5), transcript variant 2, mRNA.
GPR135	Homo sapiens G protein-coupled receptor 135 (GPR135), mRNA.
CCDC175	Homo sapiens coiled-coil domain containing 175 (CCDC175), mRNA.
RTN1	Homo sapiens reticulon 1 (RTN1), transcript variant 1, mRNA.
TMEM30B	Homo sapiens transmembrane protein 30B (TMEM30B), mRNA.
RAB15	Homo sapiens RAB15, member RAS oncogene family (RAB15), mRNA.
PLEK2	Homo sapiens pleckstrin 2 (PLEK2), mRNA.
TMEM229B	Homo sapiens transmembrane protein 229B (TMEM229B), mRNA.
DPF3	Homo sapiens D4, zinc and double PHD fingers, family 3 (DPF3), mRNA.
RPS6KL1	Homo sapiens ribosomal protein S6 kinase-like 1 (RPS6KL1), mRNA.
NOXRED1	Homo sapiens NADP-dependent oxidoreductase domain containing 1 (NOXRED1), mRNA.
DIO2	Homo sapiens deiodinase, iodothyronine, type II (DIO2), transcript variant 4, mRNA.
CEP128	Homo sapiens centrosomal protein 128kDa (CEP128), mRNA.
EML5	Homo sapiens echinoderm microtubule associated protein like 5 (EML5), mRNA.
RPS6KA5	Homo sapiens ribosomal protein S6 kinase, 90kDa, polypeptide 5 (RPS6KA5), transcript variant 1, mRNA.
GSC	Homo sapiens goosecoid homeobox (GSC), mRNA.
CCDC85C	Homo sapiens coiled-coil domain containing 85C (CCDC85C), mRNA.
RTL1	Homo sapiens retrotransposon-like 1 (RTL1), mRNA.
PPP1R13B	Homo sapiens protein phosphatase 1, regulatory subunit 13B (PPP1R13B), mRNA.
NUDT14	Homo sapiens nudix (nucleoside diphosphate linked moiety X)-type motif 14 (NUDT14), mRNA.
-	-
LOC646278	Homo sapiens programmed cell death 6 interacting protein pseudogene (LOC646278), non-coding RNA.
APBA2	Homo sapiens amyloid beta (A4) precursor protein-binding, family A, member 2 (APBA2), transcript variant 1, mRNA.
ARHGAP11B,LOC100288637	-
ATPBD4-AS1	-
BUB1B,PAK6	-
CASC5	Homo sapiens cancer susceptibility candidate 5 (CASC5), transcript variant 1, mRNA.
RAD51	Homo sapiens RAD51 homolog (S. cerevisiae) (RAD51), transcript variant 1, mRNA.
GCHFR	Homo sapiens GTP cyclohydrolase I feedback regulator (GCHFR), mRNA.
C15orf62	Homo sapiens chromosome 15 open reading frame 62 (C15orf62), mRNA.
ITPKA	Homo sapiens inositol-trisphosphate 3-kinase A (ITPKA), mRNA.
STARD9	Homo sapiens StAR-related lipid transfer (START) domain containing 9 (STARD9), mRNA.
WDR76	Homo sapiens WD repeat domain 76 (WDR76), transcript variant 2, mRNA.
GATM-AS1	Homo sapiens GATM antisense RNA 1 (GATM-AS1), non-coding RNA.
C15orf48,MIR147B	-
SEMA6D	Homo sapiens sema domain, transmembrane domain (TM), and cytoplasmic domain, (semaphorin) 6D (SEMA6D), transcript variant 4, mRNA.
DCAF13P3	Homo sapiens DDB1 and CUL4 associated factor 13 pseudogene 3 (DCAF13P3), non-coding RNA.
TEX9	Homo sapiens testis expressed 9 (TEX9), mRNA.
LOC283663	-
LIPC	Homo sapiens lipase, hepatic (LIPC), mRNA.
LDHAL6B	Homo sapiens lactate dehydrogenase A-like 6B (LDHAL6B), mRNA.
FBXL22	Homo sapiens F-box and leucine-rich repeat protein 22 (FBXL22), mRNA.
SNX22	Homo sapiens sorting nexin 22 (SNX22), transcript variant 1, mRNA.
IQCH	Homo sapiens IQ motif containing H (IQCH), transcript variant 1, mRNA.
KIF23	Homo sapiens kinesin family member 23 (KIF23), transcript variant 1, mRNA.
ADPGK-AS1	Homo sapiens ADPGK antisense RNA 1 (ADPGK-AS1), non-coding RNA.
LOC440288	-
ARID3B	Homo sapiens AT rich interactive domain 3B (BRIGHT-like) (ARID3B), mRNA.
PPCDC	Homo sapiens phosphopantothenoylcysteine decarboxylase (PPCDC), mRNA.
NEIL1	Homo sapiens nei endonuclease VIII-like 1 (E. coli) (NEIL1), transcript variant 3, non-coding RNA.
ODF3L1	Homo sapiens outer dense fiber of sperm tails 3-like 1 (ODF3L1), mRNA.
DNAJA4	Homo sapiens DnaJ (Hsp40) homolog, subfamily A, member 4 (DNAJA4), transcript variant 1, mRNA.
LOC646938	Homo sapiens TBC1 domain family, member 2B pseudogene (LOC646938), non-coding RNA.
KIAA1024	Homo sapiens KIAA1024 (KIAA1024), mRNA.
ARNT2	Homo sapiens aryl-hydrocarbon receptor nuclear translocator 2 (ARNT2), mRNA.
IL16	Homo sapiens interleukin 16 (IL16), transcript variant 2, mRNA.
FAM154B	Homo sapiens family with sequence similarity 154, member B (FAM154B), mRNA.
TM6SF1	Homo sapiens transmembrane 6 superfamily member 1 (TM6SF1), transcript variant 1, mRNA.
ADAMTSL3	Homo sapiens ADAMTS-like 3 (ADAMTSL3), mRNA.
LOC440300	Homo sapiens chondroitin sulfate proteoglycan 4 pseudogene (LOC440300), non-coding RNA.
GOLGA6L4	Homo sapiens golgin A6 family-like 4 (GOLGA6L4), mRNA.
DNM1P41	Homo sapiens DNM1 pseudogene 41 (DNM1P41), non-coding RNA.
LOC100506874	-
ISG20	Homo sapiens interferon stimulated exonuclease gene 20kDa (ISG20), mRNA.
ACAN	Homo sapiens aggrecan (ACAN), transcript variant 2, mRNA.
MESP2	Homo sapiens mesoderm posterior 2 homolog (mouse) (MESP2), mRNA.
SEMA4B	Homo sapiens sema domain, immunoglobulin domain (Ig), transmembrane domain (TM) and short cytoplasmic domain, (semaphorin) 4B (SEMA4B), transcript variant 1, mRNA.
GDPGP1	Homo sapiens GDP-D-glucose phosphorylase 1 (GDPGP1), mRNA.
ZNF774	Homo sapiens zinc finger protein 774 (ZNF774), mRNA.
BLM	Homo sapiens Bloom syndrome, RecQ helicase-like (BLM), mRNA.
FES	Homo sapiens feline sarcoma oncogene (FES), transcript variant 1, mRNA.
LOC100507118	-
MCTP2	Homo sapiens multiple C2 domains, transmembrane 2 (MCTP2), transcript variant 1, mRNA.
LOC646214	Homo sapiens p21 protein (Cdc42/Rac)-activated kinase 2 pseudogene (LOC646214), non-coding RNA.
GABRB3	Homo sapiens gamma-aminobutyric acid (GABA) A receptor, beta 3 (GABRB3), transcript variant 2, mRNA.
-	-
-	-
FMN1	Homo sapiens formin 1 (FMN1), transcript variant 1, mRNA.
RASGRP1	Homo sapiens RAS guanyl releasing protein 1 (calcium and DAG-regulated) (RASGRP1), transcript variant 1, mRNA.
FSIP1	Homo sapiens fibrous sheath interacting protein 1 (FSIP1), mRNA.
MRPL42P5	Homo sapiens mitochondrial ribosomal protein L42 pseudogene 5 (MRPL42P5), non-coding RNA.
OIP5	Homo sapiens Opa interacting protein 5 (OIP5), mRNA.
CATSPER2	Homo sapiens cation channel, sperm associated 2 (CATSPER2), transcript variant 2, mRNA.
ELL3	Homo sapiens elongation factor RNA polymerase II-like 3 (ELL3), mRNA.
FRMD5	Homo sapiens FERM domain containing 5 (FRMD5), transcript variant 2, mRNA.
SHF	Homo sapiens Src homology 2 domain containing F (SHF), mRNA.
MYEF2	Homo sapiens myelin expression factor 2 (MYEF2), mRNA.
CEP152	Homo sapiens centrosomal protein 152kDa (CEP152), transcript variant 1, mRNA.
SHC4	Homo sapiens SHC (Src homology 2 domain containing) family, member 4 (SHC4), mRNA.
FAM227B	Homo sapiens family with sequence similarity 227, member B (FAM227B), mRNA.
CYP19A1	Homo sapiens cytochrome P450, family 19, subfamily A, polypeptide 1 (CYP19A1), transcript variant 2, mRNA.
MNS1	Homo sapiens meiosis-specific nuclear structural 1 (MNS1), mRNA.
LOC100130855	-
DAPK2	Homo sapiens death-associated protein kinase 2 (DAPK2), mRNA.
UBAP1L	Homo sapiens ubiquitin associated protein 1-like (UBAP1L), mRNA.
LCTL	Homo sapiens lactase-like (LCTL), mRNA.
ANP32A-IT1	Homo sapiens ANP32A intronic transcript 1 (non-protein coding) (ANP32A-IT1), non-coding RNA.
CELF6	Homo sapiens CUGBP, Elav-like family member 6 (CELF6), transcript variant 1, mRNA.
STRA6	Homo sapiens stimulated by retinoic acid 6 (STRA6), transcript variant 1, mRNA.
CYP11A1	Homo sapiens cytochrome P450, family 11, subfamily A, polypeptide 1 (CYP11A1), transcript variant 2, mRNA.
RPP25	Homo sapiens ribonuclease P/MRP 25kDa subunit (RPP25), mRNA.
NRG4	Homo sapiens neuregulin 4 (NRG4), mRNA.
LINC00597	Homo sapiens long intergenic non-protein coding RNA 597 (LINC00597), non-coding RNA.
LOC91450	Homo sapiens uncharacterized LOC91450 (LOC91450), non-coding RNA.
CIB2	Homo sapiens calcium and integrin binding family member 2 (CIB2), transcript variant 1, mRNA.
ACSBG1	Homo sapiens acyl-CoA synthetase bubblegum family member 1 (ACSBG1), transcript variant 2, mRNA.
CTSH	Homo sapiens cathepsin H (CTSH), mRNA.
GOLGA6L10	Homo sapiens golgin A6 family-like 10 (GOLGA6L10), mRNA.
CPEB1	Homo sapiens cytoplasmic polyadenylation element binding protein 1 (CPEB1), transcript variant 1, mRNA.
HOMER2	Homo sapiens homer homolog 2 (Drosophila) (HOMER2), transcript variant 2, mRNA.
LOC388152,LOC642423	-
RHCG	Homo sapiens Rh family, C glycoprotein (RHCG), mRNA.
MESP1	Homo sapiens mesoderm posterior 1 homolog (mouse) (MESP1), mRNA.
FAM174B	Homo sapiens family with sequence similarity 174, member B (FAM174B), mRNA.
RGMA	Homo sapiens RGM domain family, member A (RGMA), transcript variant 2, mRNA.
NR2F2	Homo sapiens nuclear receptor subfamily 2, group F, member 2 (NR2F2), transcript variant 1, mRNA.
LOC91948	-
LOC100507472,PCSK6	-
NHLRC4	Homo sapiens NHL repeat containing 4 (NHLRC4), mRNA.
WDR90	Homo sapiens WD repeat domain 90 (WDR90), mRNA.
RHBDL1	Homo sapiens rhomboid, veinlet-like 1 (Drosophila) (RHBDL1), mRNA.
CHTF18	Homo sapiens CTF18, chromosome transmission fidelity factor 18 homolog (S. cerevisiae) (CHTF18), mRNA.
CACNA1H	Homo sapiens calcium channel, voltage-dependent, T type, alpha 1H subunit (CACNA1H), transcript variant 1, mRNA.
SYNGR3	Homo sapiens synaptogyrin 3 (SYNGR3), mRNA.
NPW	Homo sapiens neuropeptide W (NPW), mRNA.
RAB26	Homo sapiens RAB26, member RAS oncogene family (RAB26), mRNA.
DNASE1L2	Homo sapiens deoxyribonuclease I-like 2 (DNASE1L2), mRNA.
C16orf59	Homo sapiens chromosome 16 open reading frame 59 (C16orf59), mRNA.
NTN3	Homo sapiens netrin 3 (NTN3), mRNA.
ZG16B	Homo sapiens zymogen granule protein 16B (ZG16B), mRNA.
PAQR4	Homo sapiens progestin and adipoQ receptor family member IV (PAQR4), mRNA.
ZNF213	Homo sapiens zinc finger protein 213 (ZNF213), transcript variant 1, mRNA.
FLJ39639	-
DNASE1	Homo sapiens deoxyribonuclease I (DNASE1), mRNA.
GLIS2	Homo sapiens GLIS family zinc finger 2 (GLIS2), mRNA.
C16orf71	Homo sapiens chromosome 16 open reading frame 71 (C16orf71), mRNA.
ATF7IP2	Homo sapiens activating transcription factor 7 interacting protein 2 (ATF7IP2), transcript variant 1, mRNA.
RMI2	Homo sapiens RMI2, RecQ mediated genome instability 2, homolog (S. cerevisiae) (RMI2), mRNA.
MPV17L	Homo sapiens MPV17 mitochondrial membrane protein-like (MPV17L), nuclear gene encoding mitochondrial protein, transcript variant 1, mRNA.
IQCK	Homo sapiens IQ motif containing K (IQCK), mRNA.
ACSM3	Homo sapiens acyl-CoA synthetase medium-chain family member 3 (ACSM3), transcript variant 1, mRNA.
LOC81691	Homo sapiens exonuclease NEF-sp (LOC81691), transcript variant 3, mRNA.
CRYM-AS1	Homo sapiens CRYM antisense RNA 1 (CRYM-AS1), non-coding RNA.
SNX29P1	Homo sapiens sorting nexin 29 pseudogene 1 (SNX29P1), non-coding RNA.
SMG1P1	Homo sapiens smg-1 homolog, phosphatidylinositol 3-kinase-related kinase pseudogene 1 (SMG1P1), non-coding RNA.
PLK1	Homo sapiens polo-like kinase 1 (PLK1), mRNA.
KDM8	Homo sapiens lysine (K)-specific demethylase 8 (KDM8), transcript variant 1, mRNA.
IL21R	Homo sapiens interleukin 21 receptor (IL21R), transcript variant 3, mRNA.
ATP2A1	Homo sapiens ATPase, Ca++ transporting, cardiac muscle, fast twitch 1 (ATP2A1), transcript variant a, mRNA.
RRN3P2	Homo sapiens RNA polymerase I transcription factor homolog (S. cerevisiae) pseudogene 2 (RRN3P2), non-coding RNA.
SNX29P2	Homo sapiens sorting nexin 29 pseudogene 2 (SNX29P2), non-coding RNA.
PRRT2	Homo sapiens proline-rich transmembrane protein 2 (PRRT2), transcript variant 1, mRNA.
CORO1A,LOC606724	-
SLX1A-SULT1A3,SLX1B,SULT1A4	-
LOC100862671	Homo sapiens uncharacterized LOC100862671 (LOC100862671), mRNA.
CTF1	Homo sapiens cardiotrophin 1 (CTF1), transcript variant 2, mRNA.
SETD1A	Homo sapiens SET domain containing 1A (SETD1A), mRNA.
CLUHP3	Homo sapiens clustered mitochondria (cluA/CLU1) homolog pseudogene 3 (CLUHP3), non-coding RNA.
TP53TG3D	Homo sapiens TP53 target 3D (TP53TG3D), mRNA.
MT1DP	Homo sapiens metallothionein 1D, pseudogene (MT1DP), transcript variant 2, non-coding RNA.
GPR56	Homo sapiens G protein-coupled receptor 56 (GPR56), transcript variant 6, mRNA.
USB1	Homo sapiens U6 snRNA biogenesis 1 (USB1), transcript variant 1, mRNA.
GINS3	Homo sapiens GINS complex subunit 3 (Psf3 homolog) (GINS3), transcript variant 1, mRNA.
NDRG4	Homo sapiens NDRG family member 4 (NDRG4), transcript variant 6, mRNA.
LOC100505865	-
BEAN1	Homo sapiens brain expressed, associated with NEDD4, 1 (BEAN1), transcript variant 3, mRNA.
CES4A	Homo sapiens carboxylesterase 4A (CES4A), transcript variant 3, mRNA.
ELMO3	Homo sapiens engulfment and cell motility 3 (ELMO3), mRNA.
SLC9A5	Homo sapiens solute carrier family 9, subfamily A (NHE5, cation proton antiporter 5), member 5 (SLC9A5), mRNA.
PARD6A	Homo sapiens par-6 partitioning defective 6 homolog alpha (C. elegans) (PARD6A), transcript variant 1, mRNA.
C16orf86	Homo sapiens chromosome 16 open reading frame 86 (C16orf86), mRNA.
TSNAXIP1	Homo sapiens translin-associated factor X interacting protein 1 (TSNAXIP1), mRNA.
HAS3	Homo sapiens hyaluronan synthase 3 (HAS3), transcript variant 2, mRNA.
FUK	Homo sapiens fucokinase (FUK), mRNA.
VAT1L	Homo sapiens vesicle amine transport protein 1 homolog (T. californica)-like (VAT1L), mRNA.
DYNLRB2	Homo sapiens dynein, light chain, roadblock-type 2 (DYNLRB2), mRNA.
ZNF469	Homo sapiens zinc finger protein 469 (ZNF469), mRNA.
ZFPM1	Homo sapiens zinc finger protein, FOG family member 1 (ZFPM1), mRNA.
CDT1	Homo sapiens chromatin licensing and DNA replication factor 1 (CDT1), mRNA.
LOC100287036	Homo sapiens uncharacterized LOC100287036 (LOC100287036), mRNA.
LOC100128881	Homo sapiens uncharacterized LOC100128881 (LOC100128881), non-coding RNA.
SPIRE2	Homo sapiens spire homolog 2 (Drosophila) (SPIRE2), mRNA.
MC1R	Homo sapiens melanocortin 1 receptor (alpha melanocyte stimulating hormone receptor) (MC1R), mRNA.
RGS11	Homo sapiens regulator of G-protein signaling 11 (RGS11), transcript variant 2, mRNA.
LINC00235	Homo sapiens long intergenic non-protein coding RNA 235 (LINC00235), non-coding RNA.
CCDC78	Homo sapiens coiled-coil domain containing 78 (CCDC78), mRNA.
NOXO1	Homo sapiens NADPH oxidase organizer 1 (NOXO1), transcript variant c, mRNA.
ABCA3	Homo sapiens ATP-binding cassette, sub-family A (ABC1), member 3 (ABCA3), mRNA.
PRSS30P	Homo sapiens protease, serine, 30, pseudogene (PRSS30P), non-coding RNA.
PKMYT1	Homo sapiens protein kinase, membrane associated tyrosine/threonine 1 (PKMYT1), transcript variant 3, mRNA.
ZNF205-AS1	Homo sapiens ZNF205 antisense RNA 1 (ZNF205-AS1), transcript variant 2, non-coding RNA.
SLX4	Homo sapiens SLX4 structure-specific endonuclease subunit (SLX4), mRNA.
LOC100507501	Homo sapiens uncharacterized LOC100507501 (LOC100507501), non-coding RNA.
SOCS1	Homo sapiens suppressor of cytokine signaling 1 (SOCS1), mRNA.
PLA2G10	Homo sapiens phospholipase A2, group X (PLA2G10), mRNA.
-	-
-	-
MYH11	Homo sapiens myosin, heavy chain 11, smooth muscle (MYH11), transcript variant SM2B, mRNA.
ABCC6	Homo sapiens ATP-binding cassette, sub-family C (CFTR/MRP), member 6 (ABCC6), transcript variant 1, mRNA.
GPRC5B	Homo sapiens G protein-coupled receptor, family C, group 5, member B (GPRC5B), mRNA.
NPIPL3	Homo sapiens nuclear pore complex interacting protein-like 3 (NPIPL3), mRNA.
LOC100271836	Homo sapiens smg-1 homolog, phosphatidylinositol 3-kinase-related kinase (C. elegans) pseudogene (LOC100271836), non-coding RNA.
RRN3P3	Homo sapiens RNA polymerase I transcription factor homolog (S. cerevisiae) pseudogene 3 (RRN3P3), non-coding RNA.
USP31	Homo sapiens ubiquitin specific peptidase 31 (USP31), mRNA.
LOC100506655	Homo sapiens uncharacterized LOC100506655 (LOC100506655), non-coding RNA.
ZKSCAN2	Homo sapiens zinc finger with KRAB and SCAN domains 2 (ZKSCAN2), mRNA.
IL21R-AS1	Homo sapiens IL21R antisense RNA 1 (IL21R-AS1), non-coding RNA.
LOC100289092	Homo sapiens uncharacterized LOC100289092 (LOC100289092), transcript variant 2, non-coding RNA.
LOC440354	Homo sapiens smg-1 homolog, phosphatidylinositol 3-kinase-related kinase (C. elegans) pseudogene (LOC440354), non-coding RNA.
SLC7A5P1	Homo sapiens solute carrier family 7 (amino acid transporter light chain, L system), member 5 pseudogene 1 (SLC7A5P1), non-coding RNA.
SEZ6L2	Homo sapiens seizure related 6 homolog (mouse)-like 2 (SEZ6L2), transcript variant 1, mRNA.
GDPD3	Homo sapiens glycerophosphodiester phosphodiesterase domain containing 3 (GDPD3), mRNA.
LOC613037	Homo sapiens nuclear pore complex interacting protein pseudogene (LOC613037), non-coding RNA.
ZNF764	Homo sapiens zinc finger protein 764 (ZNF764), transcript variant 1, mRNA.
LOC730183	Homo sapiens uncharacterized LOC730183 (LOC730183), mRNA.
C16orf93	Homo sapiens chromosome 16 open reading frame 93 (C16orf93), transcript variant 1, mRNA.
FBXL19-AS1	Homo sapiens FBXL19 antisense RNA 1 (head to head) (FBXL19-AS1), non-coding RNA.
STX1B	Homo sapiens syntaxin 1B (STX1B), mRNA.
ZNF843	Homo sapiens zinc finger protein 843 (ZNF843), mRNA.
HERC2P4	Homo sapiens hect domain and RLD 2 pseudogene 4 (HERC2P4), non-coding RNA.
-	-
ANKRD26P1	Homo sapiens ankyrin repeat domain 26 pseudogene 1 (ANKRD26P1), non-coding RNA.
SHCBP1	Homo sapiens SHC SH2-domain binding protein 1 (SHCBP1), mRNA.
PRSS54	Homo sapiens protease, serine, 54 (PRSS54), mRNA.
RRAD	Homo sapiens Ras-related associated with diabetes (RRAD), transcript variant 1, mRNA.
TPPP3	Homo sapiens tubulin polymerization-promoting protein family member 3 (TPPP3), mRNA.
CTRL	Homo sapiens chymotrypsin-like (CTRL), mRNA.
ESRP2	Homo sapiens epithelial splicing regulatory protein 2 (ESRP2), mRNA.
SMPD3	Homo sapiens sphingomyelin phosphodiesterase 3, neutral membrane (neutral sphingomyelinase II) (SMPD3), mRNA.
TMED6	Homo sapiens transmembrane emp24 protein transport domain containing 6 (TMED6), mRNA.
-	-
LOC100506083	Homo sapiens uncharacterized LOC100506083 (LOC100506083), non-coding RNA.
HYDIN	Homo sapiens HYDIN, axonemal central pair apparatus protein (HYDIN), transcript variant 1, mRNA.
ZNF19	Homo sapiens zinc finger protein 19 (ZNF19), mRNA.
ZNF821	Homo sapiens zinc finger protein 821 (ZNF821), transcript variant 1, mRNA.
CLEC18B	Homo sapiens C-type lectin domain family 18, member B (CLEC18B), mRNA.
LDHD	Homo sapiens lactate dehydrogenase D (LDHD), nuclear gene encoding mitochondrial protein, transcript variant 2, mRNA.
MAF	Homo sapiens v-maf musculoaponeurotic fibrosarcoma oncogene homolog (avian) (MAF), transcript variant 1, mRNA.
C16orf46	Homo sapiens chromosome 16 open reading frame 46 (C16orf46), transcript variant 1, mRNA.
SNAI3	Homo sapiens snail family zinc finger 3 (SNAI3), mRNA.
DBNDD1	Homo sapiens dysbindin (dystrobrevin binding protein 1) domain containing 1 (DBNDD1), transcript variant 1, mRNA.
C16orf3	Homo sapiens chromosome 16 open reading frame 3 (C16orf3), mRNA.
C17orf97	Homo sapiens chromosome 17 open reading frame 97 (C17orf97), mRNA.
SERPINF2	Homo sapiens serpin peptidase inhibitor, clade F (alpha-2 antiplasmin, pigment epithelium derived factor), member 2 (SERPINF2), transcript variant 1, mRNA.
RAP1GAP2	Homo sapiens RAP1 GTPase activating protein 2 (RAP1GAP2), transcript variant 1, mRNA.
GSG2	Homo sapiens germ cell associated 2 (haspin) (GSG2), mRNA.
ARRB2	Homo sapiens arrestin, beta 2 (ARRB2), transcript variant 5, mRNA.
GLTPD2	Homo sapiens glycolipid transfer protein domain containing 2 (GLTPD2), mRNA.
C17orf107	Homo sapiens chromosome 17 open reading frame 107 (C17orf107), mRNA.
GP1BA	Homo sapiens glycoprotein Ib (platelet), alpha polypeptide (GP1BA), mRNA.
ZFP3	Homo sapiens ZFP3 zinc finger protein (ZFP3), mRNA.
LOC100130950	Homo sapiens uncharacterized LOC100130950 (LOC100130950), non-coding RNA.
FAM64A	Homo sapiens family with sequence similarity 64, member A (FAM64A), transcript variant 1, mRNA.
C17orf100	Homo sapiens chromosome 17 open reading frame 100 (C17orf100), mRNA.
SLC16A13	Homo sapiens solute carrier family 16, member 13 (monocarboxylic acid transporter 13) (SLC16A13), mRNA.
TNK1	Homo sapiens tyrosine kinase, non-receptor, 1 (TNK1), transcript variant 1, mRNA.
TMEM102	Homo sapiens transmembrane protein 102 (TMEM102), mRNA.
FGF11	Homo sapiens fibroblast growth factor 11 (FGF11), mRNA.
CHRNB1	Homo sapiens cholinergic receptor, nicotinic, beta 1 (muscle) (CHRNB1), mRNA.
SHBG	Homo sapiens sex hormone-binding globulin (SHBG), transcript variant 1, mRNA.
EFNB3	Homo sapiens ephrin-B3 (EFNB3), mRNA.
KDM6B	Homo sapiens lysine (K)-specific demethylase 6B (KDM6B), mRNA.
TMEM88	Homo sapiens transmembrane protein 88 (TMEM88), mRNA.
ALOX15B	Homo sapiens arachidonate 15-lipoxygenase, type B (ALOX15B), transcript variant d, mRNA.
NTN1	Homo sapiens netrin 1 (NTN1), mRNA.
ARHGAP44	Homo sapiens Rho GTPase activating protein 44 (ARHGAP44), mRNA.
CCDC144A	Homo sapiens coiled-coil domain containing 144A (CCDC144A), mRNA.
USP32P1	Homo sapiens ubiquitin specific peptidase 32 pseudogene 1 (USP32P1), non-coding RNA.
NT5M	Homo sapiens 5',3'-nucleotidase, mitochondrial (NT5M), nuclear gene encoding mitochondrial protein, mRNA.
SMCR9	Homo sapiens Smith-Magenis syndrome chromosome region, candidate 9 (SMCR9), mRNA.
RAI1	Homo sapiens retinoic acid induced 1 (RAI1), mRNA.
LRRC48	Homo sapiens leucine rich repeat containing 48 (LRRC48), transcript variant 1, mRNA.
MYO15A	Homo sapiens myosin XVA (MYO15A), mRNA.
RNF112	Homo sapiens ring finger protein 112 (RNF112), mRNA.
SLC47A1	Homo sapiens solute carrier family 47, member 1 (SLC47A1), mRNA.
KCNJ12,KCNJ18	-
FLJ36000	Homo sapiens uncharacterized FLJ36000 (FLJ36000), non-coding RNA.
LGALS9	Homo sapiens lectin, galactoside-binding, soluble, 9 (LGALS9), transcript variant 1, mRNA.
SARM1	Homo sapiens sterile alpha and TIR motif containing 1 (SARM1), mRNA.
SPAG5-AS1	Homo sapiens SPAG5 antisense RNA 1 (SPAG5-AS1), non-coding RNA.
NEK8	Homo sapiens NIMA-related kinase 8 (NEK8), mRNA.
SH3GL1P2	Homo sapiens SH3-domain GRB2-like 1 pseudogene 2 (SH3GL1P2), non-coding RNA.
ATAD5	Homo sapiens ATPase family, AAA domain containing 5 (ATAD5), mRNA.
DPRXP4	Homo sapiens divergent-paired related homeobox pseudogene 4 (DPRXP4), non-coding RNA.
MIR4724,RAB11FIP4	-
LRRC37B	Homo sapiens leucine rich repeat containing 37B (LRRC37B), mRNA.
CCL7	Homo sapiens chemokine (C-C motif) ligand 7 (CCL7), mRNA.
FNDC8	Homo sapiens fibronectin type III domain containing 8 (FNDC8), mRNA.
RASL10B	Homo sapiens RAS-like, family 10, member B (RASL10B), mRNA.
DHRS11	Homo sapiens dehydrogenase/reductase (SDR family) member 11 (DHRS11), mRNA.
C17orf78	Homo sapiens chromosome 17 open reading frame 78 (C17orf78), mRNA.
TBC1D3	Homo sapiens TBC1 domain family, member 3 (TBC1D3), mRNA.
LINC00672	Homo sapiens long intergenic non-protein coding RNA 672 (LINC00672), non-coding RNA.
CSF3	Homo sapiens colony stimulating factor 3 (granulocyte) (CSF3), transcript variant 1, mRNA.
RAPGEFL1	Homo sapiens Rap guanine nucleotide exchange factor (GEF)-like 1 (RAPGEFL1), mRNA.
KLHL10	Homo sapiens kelch-like family member 10 (KLHL10), mRNA.
TTC25	Homo sapiens tetratricopeptide repeat domain 25 (TTC25), mRNA.
RAMP2	Homo sapiens receptor (G protein-coupled) activity modifying protein 2 (RAMP2), mRNA.
WNK4	Homo sapiens WNK lysine deficient protein kinase 4 (WNK4), mRNA.
NBR2	Homo sapiens neighbor of BRCA1 gene 2 (non-protein coding) (NBR2), non-coding RNA.
TMEM106A	Homo sapiens transmembrane protein 106A (TMEM106A), mRNA.
FAM215A	Homo sapiens family with sequence similarity 215, member A (non-protein coding) (FAM215A), non-coding RNA.
NAGS	Homo sapiens N-acetylglutamate synthase (NAGS), nuclear gene encoding mitochondrial protein, mRNA.
C17orf53	Homo sapiens chromosome 17 open reading frame 53 (C17orf53), transcript variant 2, mRNA.
ASB16	Homo sapiens ankyrin repeat and SOCS box containing 16 (ASB16), mRNA.
C17orf104	Homo sapiens chromosome 17 open reading frame 104 (C17orf104), mRNA.
DBF4B	Homo sapiens DBF4 homolog B (S. cerevisiae) (DBF4B), transcript variant 2, mRNA.
CCDC103	Homo sapiens coiled-coil domain containing 103 (CCDC103), transcript variant 6, mRNA.
FMNL1	Homo sapiens formin-like 1 (FMNL1), mRNA.
MAP3K14-AS1	Homo sapiens MAP3K14 antisense RNA 1 (MAP3K14-AS1), non-coding RNA.
CRHR1,MGC57346	-
KANSL1-AS1	Homo sapiens KANSL1 antisense RNA 1 (KANSL1-AS1), non-coding RNA.
LRRC37A,LRRC37A2	-
LRRC46	Homo sapiens leucine rich repeat containing 46 (LRRC46), mRNA.
SP2	Homo sapiens Sp2 transcription factor (SP2), mRNA.
IGF2BP1	Homo sapiens insulin-like growth factor 2 mRNA binding protein 1 (IGF2BP1), transcript variant 1, mRNA.
SGCA	Homo sapiens sarcoglycan, alpha (50kDa dystrophin-associated glycoprotein) (SGCA), transcript variant 1, mRNA.
-	-
TMEM92	Homo sapiens transmembrane protein 92 (TMEM92), transcript variant 2, mRNA.
EME1	Homo sapiens essential meiotic endonuclease 1 homolog 1 (S. pombe) (EME1), transcript variant 1, mRNA.
MYCBPAP	Homo sapiens MYCBP associated protein (MYCBPAP), mRNA.
TOB1-AS1	Homo sapiens TOB1 antisense RNA 1 (TOB1-AS1), non-coding RNA.
TOM1L1	Homo sapiens target of myb1 (chicken)-like 1 (TOM1L1), mRNA.
BZRAP1-AS1	Homo sapiens BZRAP1 antisense RNA 1 (BZRAP1-AS1), transcript variant 8, non-coding RNA.
PRR11	Homo sapiens proline rich 11 (PRR11), mRNA.
GDPD1	Homo sapiens glycerophosphodiester phosphodiesterase domain containing 1 (GDPD1), transcript variant 3, mRNA.
CA4	Homo sapiens carbonic anhydrase IV (CA4), mRNA.
C17orf82	Homo sapiens chromosome 17 open reading frame 82 (C17orf82), mRNA.
EFCAB3	Homo sapiens EF-hand calcium binding domain 3 (EFCAB3), transcript variant 1, mRNA.
LOC729683	Homo sapiens uncharacterized LOC729683 (LOC729683), non-coding RNA.
C17orf72	Homo sapiens chromosome 17 open reading frame 72 (C17orf72), transcript variant 3, mRNA.
ARSG	Homo sapiens arylsulfatase G (ARSG), transcript variant 1, mRNA.
KCNJ2	Homo sapiens potassium inwardly-rectifying channel, subfamily J, member 2 (KCNJ2), mRNA.
TTYH2	Homo sapiens tweety homolog 2 (Drosophila) (TTYH2), transcript variant 1, mRNA.
LOC100287042	Homo sapiens uncharacterized LOC100287042 (LOC100287042), non-coding RNA.
SMIM6	Homo sapiens small integral membrane protein 6 (SMIM6), mRNA.
PRCD	Homo sapiens progressive rod-cone degeneration (PRCD), transcript variant 1, mRNA.
TNRC6C	Homo sapiens trinucleotide repeat containing 6C (TNRC6C), transcript variant 1, mRNA.
BIRC5	Homo sapiens baculoviral IAP repeat containing 5 (BIRC5), transcript variant 3, mRNA.
CCDC40	Homo sapiens coiled-coil domain containing 40 (CCDC40), transcript variant 1, mRNA.
BAHCC1	Homo sapiens BAH domain and coiled-coil containing 1 (BAHCC1), mRNA.
FSCN2	Homo sapiens fascin homolog 2, actin-bundling protein, retinal (Strongylocentrotus purpuratus) (FSCN2), transcript variant 2, mRNA.
TSPAN10	Homo sapiens tetraspanin 10 (TSPAN10), mRNA.
NPB	Homo sapiens neuropeptide B (NPB), mRNA.
MAFG-AS1	Homo sapiens MAFG antisense RNA 1 (head to head) (MAFG-AS1), non-coding RNA.
FN3K	Homo sapiens fructosamine 3 kinase (FN3K), mRNA.
FLJ43681	Homo sapiens ribosomal protein L23a pseudogene (FLJ43681), non-coding RNA.
SCARF1	Homo sapiens scavenger receptor class F, member 1 (SCARF1), transcript variant 6, non-coding RNA.
TRPV3	Homo sapiens transient receptor potential cation channel, subfamily V, member 3 (TRPV3), transcript variant 1, mRNA.
CTNS	Homo sapiens cystinosin, lysosomal cystine transporter (CTNS), transcript variant 1, mRNA.
CXCL16	Homo sapiens chemokine (C-X-C motif) ligand 16 (CXCL16), transcript variant 1, mRNA.
INCA1	Homo sapiens inhibitor of CDK, cyclin A1 interacting protein 1 (INCA1), transcript variant 1, mRNA.
PITPNM3	Homo sapiens PITPNM family member 3 (PITPNM3), transcript variant 1, mRNA.
MIR497HG	Homo sapiens mir-497-195 cluster host gene (non-protein coding) (MIR497HG), non-coding RNA.
CLDN7	Homo sapiens claudin 7 (CLDN7), transcript variant 2, mRNA.
SOX15	Homo sapiens SRY (sex determining region Y)-box 15 (SOX15), mRNA.
KCNAB3	Homo sapiens potassium voltage-gated channel, shaker-related subfamily, beta member 3 (KCNAB3), mRNA.
AURKB	Homo sapiens aurora kinase B (AURKB), transcript variant 1, mRNA.
LINC00324	Homo sapiens long intergenic non-protein coding RNA 324 (LINC00324), non-coding RNA.
CTC1	Homo sapiens CTS telomere maintenance complex component 1 (CTC1), transcript variant 1, mRNA.
SLC25A35	Homo sapiens solute carrier family 25, member 35 (SLC25A35), mRNA.
LOC100128288	Homo sapiens uncharacterized LOC100128288 (LOC100128288), non-coding RNA.
MYH3	Homo sapiens myosin, heavy chain 3, skeletal muscle, embryonic (MYH3), mRNA.
TMEM220	Homo sapiens transmembrane protein 220 (TMEM220), mRNA.
MAGOH2	Homo sapiens mago-nashi homolog 2 (pseudogene) (MAGOH2), non-coding RNA.
FAM211A	Homo sapiens family with sequence similarity 211, member A (FAM211A), transcript variant 1, mRNA.
ZNF624	Homo sapiens zinc finger protein 624 (ZNF624), mRNA.
PLD6	Homo sapiens phospholipase D family, member 6 (PLD6), nuclear gene encoding mitochondrial protein, mRNA.
CCDC144B	Homo sapiens coiled-coil domain containing 144B (pseudogene) (CCDC144B), non-coding RNA.
SEBOX	Homo sapiens SEBOX homeobox (SEBOX), mRNA.
SGK494	Homo sapiens uncharacterized serine/threonine-protein kinase SgK494 (SGK494), mRNA.
PROCA1	Homo sapiens protein interacting with cyclin A1 (PROCA1), mRNA.
FAM222B	Homo sapiens family with sequence similarity 222, member B (FAM222B), transcript variant 2, mRNA.
DHRS13	Homo sapiens dehydrogenase/reductase (SDR family) member 13 (DHRS13), mRNA.
SLC6A4	Homo sapiens solute carrier family 6 (neurotransmitter transporter, serotonin), member 4 (SLC6A4), mRNA.
EVI2B	Homo sapiens ecotropic viral integration site 2B (EVI2B), mRNA.
EVI2A	Homo sapiens ecotropic viral integration site 2A (EVI2A), transcript variant 1, mRNA.
CCT6B	Homo sapiens chaperonin containing TCP1, subunit 6B (zeta 2) (CCT6B), transcript variant 1, mRNA.
SLFN13	Homo sapiens schlafen family member 13 (SLFN13), mRNA.
MMP28	Homo sapiens matrix metallopeptidase 28 (MMP28), transcript variant 1, mRNA.
PLXDC1	Homo sapiens plexin domain containing 1 (PLXDC1), mRNA.
GJD3	SubName: Full=Uncharacterized protein;
KRTAP1-5	Homo sapiens keratin associated protein 1-5 (KRTAP1-5), mRNA.
JUP	Homo sapiens junction plakoglobin (JUP), transcript variant 2, mRNA.
CCR10	Homo sapiens chemokine (C-C motif) receptor 10 (CCR10), mRNA.
RAMP2-AS1	Homo sapiens RAMP2 antisense RNA 1 (RAMP2-AS1), transcript variant 2, non-coding RNA.
LINC00854	Homo sapiens long intergenic non-protein coding RNA 854 (LINC00854), non-coding RNA.
LOC100130581	-
ETV4	Homo sapiens ets variant 4 (ETV4), transcript variant 3, mRNA.
MPP2	Homo sapiens membrane protein, palmitoylated 2 (MAGUK p55 subfamily member 2) (MPP2), transcript variant 3, mRNA.
FAM171A2	Homo sapiens family with sequence similarity 171, member A2 (FAM171A2), mRNA.
KIF18B	Homo sapiens kinesin family member 18B (KIF18B), transcript variant 1, mRNA.
MAP3K14	Homo sapiens mitogen-activated protein kinase kinase kinase 14 (MAP3K14), mRNA.
ARHGAP27	Homo sapiens Rho GTPase activating protein 27 (ARHGAP27), transcript variant 1, mRNA.
ARL17A,ARL17B	-
ARL17A	Homo sapiens ADP-ribosylation factor-like 17A (ARL17A), transcript variant 1, mRNA.
WNT3	Homo sapiens wingless-type MMTV integration site family, member 3 (WNT3), mRNA.
-	-
PRR15L	Homo sapiens proline rich 15-like (PRR15L), mRNA.
HOXB5	Homo sapiens homeobox B5 (HOXB5), mRNA.
HOXB8	Homo sapiens homeobox B8 (HOXB8), mRNA.
HOXB9	Homo sapiens homeobox B9 (HOXB9), mRNA.
FAM117A	Homo sapiens family with sequence similarity 117, member A (FAM117A), mRNA.
DLX3	Homo sapiens distal-less homeobox 3 (DLX3), mRNA.
SAMD14	Homo sapiens sterile alpha motif domain containing 14 (SAMD14), transcript variant 1, mRNA.
CACNA1G-AS1	Homo sapiens CACNA1G antisense RNA 1 (CACNA1G-AS1), non-coding RNA.
C17orf67	Homo sapiens chromosome 17 open reading frame 67 (C17orf67), mRNA.
TBC1D3P1-DHX40P1	Homo sapiens TBC1D3P1-DHX40P1 readthrough transcribed pseudogene (TBC1D3P1-DHX40P1), non-coding RNA.
LOC653653	Homo sapiens adaptor-related protein complex 1, sigma 2 subunit pseudogene (LOC653653), non-coding RNA.
BRIP1	Homo sapiens BRCA1 interacting protein C-terminal helicase 1 (BRIP1), mRNA.
PECAM1	Homo sapiens platelet/endothelial cell adhesion molecule 1 (PECAM1), mRNA.
LRRC37A3	SubName: Full=Leucine-rich repeat-containing protein 37A3; Flags: Fragment;
LINC00673	Homo sapiens long intergenic non-protein coding RNA 673 (LINC00673), non-coding RNA.
MGC16275	Homo sapiens uncharacterized protein MGC16275 (MGC16275), non-coding RNA.
CASKIN2	Homo sapiens CASK interacting protein 2 (CASKIN2), transcript variant 1, mRNA.
QRICH2	Homo sapiens glutamine rich 2 (QRICH2), mRNA.
RHBDF2	Homo sapiens rhomboid 5 homolog 2 (Drosophila) (RHBDF2), transcript variant 1, mRNA.
ST6GALNAC2	Homo sapiens ST6 (alpha-N-acetyl-neuraminyl-2,3-beta-galactosyl-1, 3)-N-acetylgalactosaminide alpha-2,6-sialyltransferase 2 (ST6GALNAC2), mRNA.
LOC100653515	Homo sapiens differential display clone 8 (LOC100653515), transcript variant 2, mRNA.
LOC100507410	-
LOC100294362	Homo sapiens uncharacterized LOC100294362 (LOC100294362), non-coding RNA.
NPTX1	Homo sapiens neuronal pentraxin I (NPTX1), mRNA.
CD7	Homo sapiens CD7 molecule (CD7), mRNA.
ROCK1P1	Homo sapiens Rho-associated, coiled-coil containing protein kinase 1 pseudogene 1 (ROCK1P1), non-coding RNA.
NDC80	Homo sapiens NDC80 kinetochore complex component (NDC80), mRNA.
GNAL	Homo sapiens guanine nucleotide binding protein (G protein), alpha activating activity polypeptide, olfactory type (GNAL), transcript variant 3, mRNA.
ANKRD30B	Homo sapiens ankyrin repeat domain 30B (ANKRD30B), mRNA.
CABYR	Homo sapiens calcium binding tyrosine-(Y)-phosphorylation regulated (CABYR), transcript variant 1, mRNA.
DSG2	Homo sapiens desmoglein 2 (DSG2), mRNA.
DTNA	Homo sapiens dystrobrevin, alpha (DTNA), transcript variant 2, mRNA.
KIAA1328	Homo sapiens KIAA1328 (KIAA1328), mRNA.
KATNAL2	Homo sapiens katanin p60 subunit A-like 2 (KATNAL2), mRNA.
SKA1	Homo sapiens spindle and kinetochore associated complex subunit 1 (SKA1), transcript variant 2, mRNA.
C18orf54	Homo sapiens chromosome 18 open reading frame 54 (C18orf54), mRNA.
RAB27B	Homo sapiens RAB27B, member RAS oncogene family (RAB27B), mRNA.
LOC100505549	Homo sapiens uncharacterized LOC100505549 (LOC100505549), mRNA.
NEDD4L	Homo sapiens neural precursor cell expressed, developmentally down-regulated 4-like, E3 ubiquitin protein ligase (NEDD4L), transcript variant j, mRNA.
PHLPP1	Homo sapiens PH domain and leucine rich repeat protein phosphatase 1 (PHLPP1), mRNA.
CCDC102B	Homo sapiens coiled-coil domain containing 102B (CCDC102B), transcript variant 1, mRNA.
DOK6	Homo sapiens docking protein 6 (DOK6), mRNA.
FLJ44313	Homo sapiens FLJ44313 protein (FLJ44313), mRNA.
NFATC1	Homo sapiens nuclear factor of activated T-cells, cytoplasmic, calcineurin-dependent 1 (NFATC1), transcript variant 2, mRNA.
C18orf56	Homo sapiens chromosome 18 open reading frame 56 (C18orf56), mRNA.
CBX3P2	Homo sapiens chromobox homolog 3 pseudogene 2 (CBX3P2), non-coding RNA.
LOC727896	Homo sapiens cysteine and histidine-rich domain (CHORD) containing 1 pseudogene (LOC727896), non-coding RNA.
MYOM1	Homo sapiens myomesin 1 (MYOM1), transcript variant 1, mRNA.
DLGAP1	Homo sapiens discs, large (Drosophila) homolog-associated protein 1 (DLGAP1), transcript variant 1, mRNA.
LINC00526	Homo sapiens long intergenic non-protein coding RNA 526 (LINC00526), non-coding RNA.
LAMA1	Homo sapiens laminin, alpha 1 (LAMA1), mRNA.
ZNF519	Homo sapiens zinc finger protein 519 (ZNF519), transcript variant 2, non-coding RNA.
ANKRD29	Homo sapiens ankyrin repeat domain 29 (ANKRD29), mRNA.
B4GALT6	Homo sapiens UDP-Gal:betaGlcNAc beta 1,4- galactosyltransferase, polypeptide 6 (B4GALT6), mRNA.
ZNF396	Homo sapiens zinc finger protein 396 (ZNF396), mRNA.
CCDC11	Homo sapiens coiled-coil domain containing 11 (CCDC11), mRNA.
BCL2	Homo sapiens B-cell CLL/lymphoma 2 (BCL2), nuclear gene encoding mitochondrial protein, transcript variant alpha, mRNA.
CD226	Homo sapiens CD226 molecule (CD226), mRNA.
PARD6G	Homo sapiens par-6 partitioning defective 6 homolog gamma (C. elegans) (PARD6G), mRNA.
HCN2	Homo sapiens hyperpolarization activated cyclic nucleotide-gated potassium channel 2 (HCN2), mRNA.
ABCA7	Homo sapiens ATP-binding cassette, sub-family A (ABC1), member 7 (ABCA7), mRNA.
APC2	Homo sapiens adenomatosis polyposis coli 2 (APC2), mRNA.
LOC100288123	Homo sapiens uncharacterized LOC100288123 (LOC100288123), non-coding RNA.
ZNF554	Homo sapiens zinc finger protein 554 (ZNF554), mRNA.
ZNF555	Homo sapiens zinc finger protein 555 (ZNF555), transcript variant 2, mRNA.
TLE6	Homo sapiens transducin-like enhancer of split 6 (E(sp1) homolog, Drosophila) (TLE6), transcript variant 1, mRNA.
CACTIN-AS1	Homo sapiens CACTIN antisense RNA 1 (CACTIN-AS1), non-coding RNA.
ANKRD24	Homo sapiens ankyrin repeat domain 24 (ANKRD24), mRNA.
FSD1	Homo sapiens fibronectin type III and SPRY domain containing 1 (FSD1), mRNA.
TNFAIP8L1	Homo sapiens tumor necrosis factor, alpha-induced protein 8-like 1 (TNFAIP8L1), transcript variant 2, mRNA.
LOC100131094	Homo sapiens uncharacterized LOC100131094 (LOC100131094), mRNA.
CAPS	Homo sapiens calcyphosine (CAPS), transcript variant 1, mRNA.
LOC100128568	Homo sapiens uncharacterized LOC100128568 (LOC100128568), non-coding RNA.
TNFSF9	Homo sapiens tumor necrosis factor (ligand) superfamily, member 9 (TNFSF9), mRNA.
TGFBR3L	Homo sapiens transforming growth factor, beta receptor III-like (TGFBR3L), mRNA.
ICAM4	Homo sapiens intercellular adhesion molecule 4 (Landsteiner-Wiener blood group) (ICAM4), transcript variant 3, mRNA.
ICAM5	Homo sapiens intercellular adhesion molecule 5, telencephalin (ICAM5), mRNA.
PDE4A	Homo sapiens phosphodiesterase 4A, cAMP-specific (PDE4A), transcript variant 5, mRNA.
C19orf38	Homo sapiens chromosome 19 open reading frame 38 (C19orf38), mRNA.
CCDC159	Homo sapiens coiled-coil domain containing 159 (CCDC159), mRNA.
SWSAP1	Homo sapiens SWIM-type zinc finger 7 associated protein 1 (SWSAP1), mRNA.
ZNF491	Homo sapiens zinc finger protein 491 (ZNF491), mRNA.
ZNF69	Homo sapiens zinc finger protein 69 (ZNF69), mRNA.
ZNF763	Homo sapiens zinc finger protein 763 (ZNF763), mRNA.
ZSWIM4	Homo sapiens zinc finger, SWIM-type containing 4 (ZSWIM4), mRNA.
NANOS3	Homo sapiens nanos homolog 3 (Drosophila) (NANOS3), mRNA.
IL27RA	Homo sapiens interleukin 27 receptor, alpha (IL27RA), mRNA.
LOC113230	Homo sapiens uncharacterized LOC113230 (LOC113230), non-coding RNA.
LOC100507373	Homo sapiens uncharacterized LOC100507373 (LOC100507373), non-coding RNA.
TMEM38A	Homo sapiens transmembrane protein 38A (TMEM38A), mRNA.
FAM129C	Homo sapiens family with sequence similarity 129, member C (FAM129C), transcript variant 2, mRNA.
YJEFN3	Homo sapiens YjeF N-terminal domain containing 3 (YJEFN3), nuclear gene encoding mitochondrial protein, transcript variant 1, mRNA.
CILP2	Homo sapiens cartilage intermediate layer protein 2 (CILP2), mRNA.
ZNF93	Homo sapiens zinc finger protein 93 (ZNF93), mRNA.
ZNF90	Homo sapiens zinc finger protein 90 (ZNF90), mRNA.
ZNF714	Homo sapiens zinc finger protein 714 (ZNF714), mRNA.
ZNF257	Homo sapiens zinc finger protein 257 (ZNF257), mRNA.
ZNF492	Homo sapiens zinc finger protein 492 (ZNF492), mRNA.
ZNF726	Homo sapiens zinc finger protein 726 (ZNF726), mRNA.
C19orf40	Homo sapiens chromosome 19 open reading frame 40 (C19orf40), mRNA.
CEBPA-AS1	Homo sapiens CEBPA antisense RNA 1 (head to head) (CEBPA-AS1), non-coding RNA.
PDCD2L	Homo sapiens programmed cell death 2-like (PDCD2L), mRNA.
SCN1B	Homo sapiens sodium channel, voltage-gated, type I, beta subunit (SCN1B), transcript variant a, mRNA.
LSR	Homo sapiens lipolysis stimulated lipoprotein receptor (LSR), transcript variant 2, mRNA.
GAPDHS	Homo sapiens glyceraldehyde-3-phosphate dehydrogenase, spermatogenic (GAPDHS), mRNA.
HAUS5	Homo sapiens HAUS augmin-like complex, subunit 5 (HAUS5), mRNA.
ETV2	Homo sapiens ets variant 2 (ETV2), mRNA.
ZBTB32	Homo sapiens zinc finger and BTB domain containing 32 (ZBTB32), mRNA.
C19orf55	Homo sapiens chromosome 19 open reading frame 55 (C19orf55), mRNA.
ARHGAP33	Homo sapiens Rho GTPase activating protein 33 (ARHGAP33), transcript variant 2, mRNA.
APLP1	Homo sapiens amyloid beta (A4) precursor-like protein 1 (APLP1), transcript variant 2, mRNA.
HCST	Homo sapiens hematopoietic cell signal transducer (HCST), transcript variant 1, mRNA.
LRFN3	Homo sapiens leucine rich repeat and fibronectin type III domain containing 3 (LRFN3), mRNA.
WDR62	Homo sapiens WD repeat domain 62 (WDR62), transcript variant 1, mRNA.
LOC100134317	Homo sapiens uncharacterized LOC100134317 (LOC100134317), non-coding RNA.
LOC728752	Homo sapiens uncharacterized LOC728752 (LOC728752), non-coding RNA.
ZNF382	Homo sapiens zinc finger protein 382 (ZNF382), transcript variant 2, mRNA.
ZNF345	Homo sapiens zinc finger protein 345 (ZNF345), transcript variant 5, mRNA.
ZNF527	Homo sapiens zinc finger protein 527 (ZNF527), mRNA.
ZNF793	Homo sapiens zinc finger protein 793 (ZNF793), mRNA.
LOC100507433,ZNF540	-
SPINT2	Homo sapiens serine peptidase inhibitor, Kunitz type, 2 (SPINT2), transcript variant a, mRNA.
SPRED3	Homo sapiens sprouty-related, EVH1 domain containing 3 (SPRED3), transcript variant 2, non-coding RNA.
ZNF546	Homo sapiens zinc finger protein 546 (ZNF546), mRNA.
LTBP4	Homo sapiens latent transforming growth factor beta binding protein 4 (LTBP4), transcript variant 1, mRNA.
CYP2F1	Homo sapiens cytochrome P450, family 2, subfamily F, polypeptide 1 (CYP2F1), mRNA.
CYP2S1	Homo sapiens cytochrome P450, family 2, subfamily S, polypeptide 1 (CYP2S1), mRNA.
PRR19	Homo sapiens proline rich 19 (PRR19), mRNA.
ZNF575	Homo sapiens zinc finger protein 575 (ZNF575), mRNA.
PINLYP	Homo sapiens phospholipase A2 inhibitor and LY6/PLAUR domain containing (PINLYP), transcript variant 1, mRNA.
ZNF223	Homo sapiens zinc finger protein 223 (ZNF223), mRNA.
ZNF224	Homo sapiens zinc finger protein 224 (ZNF224), mRNA.
CEACAM19	Homo sapiens carcinoembryonic antigen-related cell adhesion molecule 19 (CEACAM19), transcript variant 2, mRNA.
BCAM	Homo sapiens basal cell adhesion molecule (Lutheran blood group) (BCAM), transcript variant 1, mRNA.
KLC3	Homo sapiens kinesin light chain 3 (KLC3), mRNA.
CD3EAP	Homo sapiens CD3e molecule, epsilon associated protein (CD3EAP), mRNA.
PPM1N	Homo sapiens protein phosphatase, Mg2+/Mn2+ dependent, 1N (putative) (PPM1N), mRNA.
LOC100287177	Homo sapiens uncharacterized LOC100287177 (LOC100287177), mRNA.
HIF3A	Homo sapiens hypoxia inducible factor 3, alpha subunit (HIF3A), transcript variant 3, mRNA.
NPAS1	Homo sapiens neuronal PAS domain protein 1 (NPAS1), mRNA.
C5AR1	Homo sapiens complement component 5a receptor 1 (C5AR1), mRNA.
C5AR2	Homo sapiens complement component 5a receptor 2 (C5AR2), transcript variant 1, mRNA.
NAPA-AS1	Homo sapiens NAPA antisense RNA 1 (NAPA-AS1), non-coding RNA.
CRX	Homo sapiens cone-rod homeobox (CRX), mRNA.
LOC100505812	Homo sapiens uncharacterized LOC100505812 (LOC100505812), non-coding RNA.
GRIN2D	Homo sapiens glutamate receptor, ionotropic, N-methyl D-aspartate 2D (GRIN2D), mRNA.
KCNJ14	Homo sapiens potassium inwardly-rectifying channel, subfamily J, member 14 (KCNJ14), mRNA.
PRR12	Homo sapiens proline rich 12 (PRR12), mRNA.
FLJ26850	Homo sapiens FLJ26850 protein (FLJ26850), non-coding RNA.
ZNF137P	Homo sapiens zinc finger protein 137, pseudogene (ZNF137P), non-coding RNA.
VN1R2	Homo sapiens vomeronasal 1 receptor 2 (VN1R2), mRNA.
CACNG7	Homo sapiens calcium channel, voltage-dependent, gamma subunit 7 (CACNG7), mRNA.
CACNG8,MIR935	-
BRSK1	Homo sapiens BR serine/threonine kinase 1 (BRSK1), mRNA.
SUV420H2	Homo sapiens suppressor of variegation 4-20 homolog 2 (Drosophila) (SUV420H2), mRNA.
ZNF628	Homo sapiens zinc finger protein 628 (ZNF628), mRNA.
SSC5D	Homo sapiens scavenger receptor cysteine rich domain containing (5 domains) (SSC5D), transcript variant 1, mRNA.
ZNF865	Homo sapiens zinc finger protein 865 (ZNF865), mRNA.
AURKC	Homo sapiens aurora kinase C (AURKC), transcript variant 2, mRNA.
ZNF530	Homo sapiens zinc finger protein 530 (ZNF530), mRNA.
LOC100128398	Homo sapiens uncharacterized LOC100128398 (LOC100128398), non-coding RNA.
ZSCAN22	Homo sapiens zinc finger and SCAN domain containing 22 (ZSCAN22), mRNA.
A1BG-AS1	Homo sapiens A1BG antisense RNA 1 (A1BG-AS1), non-coding RNA.
LOC100131691	Homo sapiens uncharacterized LOC100131691 (LOC100131691), non-coding RNA.
PPAP2C	Homo sapiens phosphatidic acid phosphatase type 2C (PPAP2C), transcript variant 1, mRNA.
C19orf26	Homo sapiens chromosome 19 open reading frame 26 (C19orf26), mRNA.
CIRBP-AS1	Homo sapiens CIRBP antisense RNA 1 (CIRBP-AS1), non-coding RNA.
ADAMTSL5	Homo sapiens ADAMTS-like 5 (ADAMTSL5), mRNA.
DIRAS1	Homo sapiens DIRAS family, GTP-binding RAS-like 1 (DIRAS1), mRNA.
ZNF77	Homo sapiens zinc finger protein 77 (ZNF77), mRNA.
TBXA2R	Homo sapiens thromboxane A2 receptor (TBXA2R), transcript variant b, mRNA.
STAP2	Homo sapiens signal transducing adaptor family member 2 (STAP2), transcript variant 2, mRNA.
PRR22	Homo sapiens proline rich 22 (PRR22), mRNA.
RFX2	Homo sapiens regulatory factor X, 2 (influences HLA class II expression) (RFX2), transcript variant 1, mRNA.
KANK3	Homo sapiens KN motif and ankyrin repeat domains 3 (KANK3), mRNA.
ZNF414	Homo sapiens zinc finger protein 414 (ZNF414), transcript variant 1, mRNA.
ZNF560	Homo sapiens zinc finger protein 560 (ZNF560), mRNA.
ZGLP1	Homo sapiens zinc finger, GATA-like protein 1 (ZGLP1), mRNA.
S1PR5	Homo sapiens sphingosine-1-phosphate receptor 5 (S1PR5), transcript variant 1, mRNA.
DOCK6	Homo sapiens dedicator of cytokinesis 6 (DOCK6), mRNA.
EPOR	Homo sapiens erythropoietin receptor (EPOR), transcript variant 2, non-coding RNA.
RGL3	Homo sapiens ral guanine nucleotide dissociation stimulator-like 3 (RGL3), transcript variant 1, mRNA.
ZNF563	Homo sapiens zinc finger protein 563 (ZNF563), mRNA.
ZNF709	Homo sapiens zinc finger protein 709 (ZNF709), mRNA.
SYCE2	Homo sapiens synaptonemal complex central element protein 2 (SYCE2), mRNA.
LYL1	Homo sapiens lymphoblastic leukemia derived sequence 1 (LYL1), mRNA.
CACNA1A	Homo sapiens calcium channel, voltage-dependent, P/Q type, alpha 1A subunit (CACNA1A), transcript variant 1, mRNA.
PODNL1	Homo sapiens podocan-like 1 (PODNL1), transcript variant 1, mRNA.
RFX1	Homo sapiens regulatory factor X, 1 (influences HLA class II expression) (RFX1), mRNA.
ASF1B	Homo sapiens anti-silencing function 1B histone chaperone (ASF1B), mRNA.
HAUS8	Homo sapiens HAUS augmin-like complex, subunit 8 (HAUS8), transcript variant 1, mRNA.
JAK3	Homo sapiens Janus kinase 3 (JAK3), mRNA.
RAB3A	Homo sapiens RAB3A, member RAS oncogene family (RAB3A), mRNA.
PDE4C	Homo sapiens phosphodiesterase 4C, cAMP-specific (PDE4C), transcript variant 3, mRNA.
ISYNA1	Homo sapiens inositol-3-phosphate synthase 1 (ISYNA1), transcript variant 1, mRNA.
CERS1	Homo sapiens ceramide synthase 1 (CERS1), transcript variant 2, mRNA.
TM6SF2	Homo sapiens transmembrane 6 superfamily member 2 (TM6SF2), mRNA.
TSSK6	Homo sapiens testis-specific serine kinase 6 (TSSK6), mRNA.
LINC00663	Homo sapiens long intergenic non-protein coding RNA 663 (LINC00663), non-coding RNA.
ZNF826P	Homo sapiens zinc finger protein 826, pseudogene (ZNF826P), non-coding RNA.
ZNF681	Homo sapiens zinc finger protein 681 (ZNF681), mRNA.
LOC400684	Homo sapiens uncharacterized LOC400684 (LOC400684), non-coding RNA.
RHPN2	Homo sapiens rhophilin, Rho GTPase binding protein 2 (RHPN2), mRNA.
SLC7A10	Homo sapiens solute carrier family 7 (neutral amino acid transporter light chain, asc system), member 10 (SLC7A10), mRNA.
ZNF792	Homo sapiens zinc finger protein 792 (ZNF792), mRNA.
LGI4	Homo sapiens leucine-rich repeat LGI family, member 4 (LGI4), mRNA.
DMKN	Homo sapiens dermokine (DMKN), transcript variant 3, mRNA.
NFKBID	Homo sapiens nuclear factor of kappa light polypeptide gene enhancer in B-cells inhibitor, delta (NFKBID), mRNA.
ZFP14	Homo sapiens ZFP14 zinc finger protein (ZFP14), mRNA.
ZNF461	Homo sapiens zinc finger protein 461 (ZNF461), mRNA.
ZNF850	Homo sapiens zinc finger protein 850 (ZNF850), transcript variant 1, mRNA.
ZNF829	Homo sapiens zinc finger protein 829 (ZNF829), transcript variant 2, mRNA.
ZNF585A	Homo sapiens zinc finger protein 585A (ZNF585A), transcript variant 1, mRNA.
ZNF571	Homo sapiens zinc finger protein 571 (ZNF571), mRNA.
DPF1	Homo sapiens D4, zinc and double PHD fingers family 1 (DPF1), transcript variant 1, mRNA.
PPP1R14A	Homo sapiens protein phosphatase 1, regulatory (inhibitor) subunit 14A (PPP1R14A), transcript variant 1, mRNA.
GGN	Homo sapiens gametogenetin (GGN), mRNA.
RINL	Homo sapiens Ras and Rab interactor-like (RINL), transcript variant 2, mRNA.
FBXO27	Homo sapiens F-box protein 27 (FBXO27), mRNA.
GMFG	Homo sapiens glia maturation factor, gamma (GMFG), mRNA.
EID2B	Homo sapiens EP300 interacting inhibitor of differentiation 2B (EID2B), mRNA.
PRX	Homo sapiens periaxin (PRX), transcript variant 2, mRNA.
C19orf54	Homo sapiens chromosome 19 open reading frame 54 (C19orf54), mRNA.
B3GNT8	Homo sapiens UDP-GlcNAc:betaGal beta-1,3-N-acetylglucosaminyltransferase 8 (B3GNT8), mRNA.
CNFN	Homo sapiens cornifelin (CNFN), mRNA.
LYPD3	Homo sapiens LY6/PLAUR domain containing 3 (LYPD3), mRNA.
CADM4	Homo sapiens cell adhesion molecule 4 (CADM4), mRNA.
LYPD5	Homo sapiens LY6/PLAUR domain containing 5 (LYPD5), transcript variant B, mRNA.
ZNF235	Homo sapiens zinc finger protein 235 (ZNF235), mRNA.
PPP1R13L	Homo sapiens protein phosphatase 1, regulatory subunit 13 like (PPP1R13L), transcript variant 2, mRNA.
MYPOP	Homo sapiens Myb-related transcription factor, partner of profilin (MYPOP), mRNA.
PNMAL2,PPP5D1	-
DACT3	Homo sapiens dishevelled-binding antagonist of beta-catenin 3 (DACT3), mRNA.
PLA2G4C	Homo sapiens phospholipase A2, group IVC (cytosolic, calcium-independent) (PLA2G4C), transcript variant 3, mRNA.
DBP	Homo sapiens D site of albumin promoter (albumin D-box) binding protein (DBP), mRNA.
CA11	Homo sapiens carbonic anhydrase XI (CA11), mRNA.
MAMSTR	Homo sapiens MEF2 activating motif and SAP domain containing transcriptional regulator (MAMSTR), transcript variant 1, mRNA.
RASIP1	Homo sapiens Ras interacting protein 1 (RASIP1), mRNA.
HSD17B14	Homo sapiens hydroxysteroid (17-beta) dehydrogenase 14 (HSD17B14), mRNA.
LHB	Homo sapiens luteinizing hormone beta polypeptide (LHB), mRNA.
C19orf73	Homo sapiens chromosome 19 open reading frame 73 (C19orf73), mRNA.
TSKS	Homo sapiens testis-specific serine kinase substrate (TSKS), mRNA.
NAPSA	Homo sapiens napsin A aspartic peptidase (NAPSA), mRNA.
SHANK1	Homo sapiens SH3 and multiple ankyrin repeat domains 1 (SHANK1), mRNA.
VSIG10L	Homo sapiens V-set and immunoglobulin domain containing 10 like (VSIG10L), mRNA.
CLDND2	Homo sapiens claudin domain containing 2 (CLDND2), mRNA.
FLJ30403	Homo sapiens uncharacterized LOC729975 (FLJ30403), non-coding RNA.
ZNF836	Homo sapiens zinc finger protein 836 (ZNF836), mRNA.
OSCAR	Homo sapiens osteoclast associated, immunoglobulin-like receptor (OSCAR), transcript variant 3, mRNA.
TMC4	Homo sapiens transmembrane channel-like 4 (TMC4), transcript variant 1, mRNA.
LAIR1	Homo sapiens leukocyte-associated immunoglobulin-like receptor 1 (LAIR1), transcript variant a, mRNA.
TNNT1	Homo sapiens troponin T type 1 (skeletal, slow) (TNNT1), transcript variant 1, mRNA.
DNAAF3	Homo sapiens dynein, axonemal, assembly factor 3 (DNAAF3), transcript variant 4, mRNA.
PTPRH	Homo sapiens protein tyrosine phosphatase, receptor type, H (PTPRH), transcript variant 1, mRNA.
TMEM86B	Homo sapiens transmembrane protein 86B (TMEM86B), mRNA.
TMEM238	Homo sapiens transmembrane protein 238 (TMEM238), mRNA.
FIZ1	Homo sapiens FLT3-interacting zinc finger 1 (FIZ1), mRNA.
ZNF784	Homo sapiens zinc finger protein 784 (ZNF784), mRNA.
ZSCAN5A	Homo sapiens zinc finger and SCAN domain containing 5A (ZSCAN5A), mRNA.
PEG3,ZIM2	-
VN1R1	Homo sapiens vomeronasal 1 receptor 1 (VN1R1), mRNA.
FKBP1AP1	Homo sapiens FK506 binding protein 1A, 12kDa pseudogene 1 (FKBP1AP1), non-coding RNA.
ZNF418	Homo sapiens zinc finger protein 418 (ZNF418), mRNA.
ZNF837	Homo sapiens zinc finger protein 837 (ZNF837), transcript variant 1, non-coding RNA.
COLEC11	Homo sapiens collectin sub-family member 11 (COLEC11), transcript variant 11, non-coding RNA.
RNF144A	Homo sapiens ring finger protein 144A (RNF144A), mRNA.
GRHL1	Homo sapiens grainyhead-like 1 (Drosophila) (GRHL1), mRNA.
RRM2	Homo sapiens ribonucleotide reductase M2 (RRM2), transcript variant 1, mRNA.
ATP6V1C2	Homo sapiens ATPase, H+ transporting, lysosomal 42kDa, V1 subunit C2 (ATP6V1C2), transcript variant 1, mRNA.
EFR3B	Homo sapiens EFR3 homolog B (S. cerevisiae) (EFR3B), mRNA.
GAREML	Homo sapiens GRB2 associated, regulator of MAPK1-like (GAREML), transcript variant 1, mRNA.
CENPA	Homo sapiens centromere protein A (CENPA), transcript variant 1, mRNA.
KHK	Homo sapiens ketohexokinase (fructokinase) (KHK), transcript variant a, mRNA.
ABHD1	Homo sapiens abhydrolase domain containing 1 (ABHD1), mRNA.
LOC100505624	Homo sapiens uncharacterized LOC100505624 (LOC100505624), non-coding RNA.
KRTCAP3	Homo sapiens keratinocyte associated protein 3 (KRTCAP3), transcript variant 1, mRNA.
GCKR	Homo sapiens glucokinase (hexokinase 4) regulator (GCKR), mRNA.
C2orf16	Homo sapiens chromosome 2 open reading frame 16 (C2orf16), mRNA.
SPDYA	Homo sapiens speedy/RINGO cell cycle regulator family member A (SPDYA), transcript variant 1, mRNA.
CYP1B1-AS1	Homo sapiens CYP1B1 antisense RNA 1 (CYP1B1-AS1), non-coding RNA.
ARHGEF33	Homo sapiens Rho guanine nucleotide exchange factor (GEF) 33 (ARHGEF33), mRNA.
TMEM178A	Homo sapiens transmembrane protein 178A (TMEM178A), transcript variant 1, mRNA.
LOC100129726	Homo sapiens uncharacterized LOC100129726 (LOC100129726), non-coding RNA.
PLEKHH2	Homo sapiens pleckstrin homology domain containing, family H (with MyTH4 domain) member 2 (PLEKHH2), mRNA.
LOC388948	Homo sapiens uncharacterized LOC388948 (LOC388948), non-coding RNA.
LOC100134259	Homo sapiens uncharacterized LOC100134259 (LOC100134259), non-coding RNA.
RPL23AP32	Homo sapiens ribosomal protein L23a pseudogene 32 (RPL23AP32), non-coding RNA.
EML6	Homo sapiens echinoderm microtubule associated protein like 6 (EML6), mRNA.
PRORSD1P	Homo sapiens prolyl-tRNA synthetase associated domain containing 1, pseudogene (PRORSD1P), non-coding RNA.
REL	Homo sapiens v-rel reticuloendotheliosis viral oncogene homolog (avian) (REL), mRNA.
LGALSL	Homo sapiens lectin, galactoside-binding-like (LGALSL), mRNA.
ANKRD53	Homo sapiens ankyrin repeat domain 53 (ANKRD53), transcript variant 2, mRNA.
TET3	Homo sapiens tet methylcytosine dioxygenase 3 (TET3), mRNA.
BOLA3-AS1	Homo sapiens BOLA3 antisense RNA 1 (head to head) (BOLA3-AS1), transcript variant 2, non-coding RNA.
LBX2-AS1	Homo sapiens LBX2 antisense RNA 1 (LBX2-AS1), non-coding RNA.
TCF7L1	Homo sapiens transcription factor 7-like 1 (T-cell specific, HMG-box) (TCF7L1), mRNA.
VAMP8	Homo sapiens vesicle-associated membrane protein 8 (VAMP8), mRNA.
-	-
THNSL2	Homo sapiens threonine synthase-like 2 (S. cerevisiae) (THNSL2), transcript variant 2, mRNA.
KCNIP3	Homo sapiens Kv channel interacting protein 3, calsenilin (KCNIP3), transcript variant 2, mRNA.
NCAPH	Homo sapiens non-SMC condensin I complex, subunit H (NCAPH), mRNA.
ARID5A	Homo sapiens AT rich interactive domain 5A (MRF1-like) (ARID5A), mRNA.
LOC100506123	Homo sapiens uncharacterized LOC100506123 (LOC100506123), non-coding RNA.
IL1R2	Homo sapiens interleukin 1 receptor, type II (IL1R2), transcript variant 2, non-coding RNA.
IL1RL2	Homo sapiens interleukin 1 receptor-like 2 (IL1RL2), mRNA.
TMEM182	Homo sapiens transmembrane protein 182 (TMEM182), mRNA.
RGPD4	Homo sapiens RANBP2-like and GRIP domain containing 4 (RGPD4), mRNA.
CCDC138	Homo sapiens coiled-coil domain containing 138 (CCDC138), mRNA.
LOC440894	Homo sapiens uncharacterized LOC440894 (LOC440894), transcript variant 1, non-coding RNA.
FBLN7	Homo sapiens fibulin 7 (FBLN7), transcript variant 1, mRNA.
PSD4	Homo sapiens pleckstrin and Sec7 domain containing 4 (PSD4), mRNA.
RABL2A	Homo sapiens RAB, member of RAS oncogene family-like 2A (RABL2A), transcript variant 2, mRNA.
LOC254128	Homo sapiens uncharacterized LOC254128 (LOC254128), transcript variant 3, non-coding RNA.
GPR17	Homo sapiens G protein-coupled receptor 17 (GPR17), transcript variant 1, mRNA.
ARHGEF4	Homo sapiens Rho guanine nucleotide exchange factor (GEF) 4 (ARHGEF4), transcript variant 1, mRNA.
GPR39	Homo sapiens G protein-coupled receptor 39 (GPR39), mRNA.
YY1P2	Homo sapiens YY1 transcription factor pseudogene 2 (YY1P2), non-coding RNA.
LYPD6B	Homo sapiens LY6/PLAUR domain containing 6B (LYPD6B), mRNA.
LYPD6	Homo sapiens LY6/PLAUR domain containing 6 (LYPD6), transcript variant 2, mRNA.
DLX1	Homo sapiens distal-less homeobox 1 (DLX1), transcript variant 1, mRNA.
CDCA7	Homo sapiens cell division cycle associated 7 (CDCA7), transcript variant 1, mRNA.
HOXD9	Homo sapiens homeobox D9 (HOXD9), mRNA.
DFNB59	Homo sapiens deafness, autosomal recessive 59 (DFNB59), mRNA.
DUSP19	Homo sapiens dual specificity phosphatase 19 (DUSP19), transcript variant 1, mRNA.
ANKAR	Homo sapiens ankyrin and armadillo repeat containing (ANKAR), mRNA.
-	-
CCDC150	Homo sapiens coiled-coil domain containing 150 (CCDC150), mRNA.
PLCL1	Homo sapiens phospholipase C-like 1 (PLCL1), mRNA.
CASP10	Homo sapiens caspase 10, apoptosis-related cysteine peptidase (CASP10), transcript variant 2, mRNA.
IDH1-AS1	Homo sapiens IDH1 antisense RNA 1 (IDH1-AS1), non-coding RNA.
MAP2	Homo sapiens microtubule-associated protein 2 (MAP2), transcript variant 1, mRNA.
TMEM169	Homo sapiens transmembrane protein 169 (TMEM169), transcript variant 1, mRNA.
PLCD4	Homo sapiens phospholipase C, delta 4 (PLCD4), mRNA.
CYP27A1	Homo sapiens cytochrome P450, family 27, subfamily A, polypeptide 1 (CYP27A1), nuclear gene encoding mitochondrial protein, mRNA.
DES	Homo sapiens desmin (DES), mRNA.
INHA	Homo sapiens inhibin, alpha (INHA), mRNA.
SLC4A3	Homo sapiens solute carrier family 4, anion exchanger, member 3 (SLC4A3), transcript variant 2, mRNA.
DAW1	Homo sapiens dynein assembly factor with WDR repeat domains 1 (DAW1), mRNA.
FBXO36	Homo sapiens F-box protein 36 (FBXO36), mRNA.
EFHD1	Homo sapiens EF-hand domain family, member D1 (EFHD1), transcript variant 1, mRNA.
C2orf82	Homo sapiens chromosome 2 open reading frame 82 (C2orf82), mRNA.
UGT1A1,UGT1A10,UGT1A3,UGT1A4,UGT1A5,UGT1A6,UGT1A7,UGT1A8,UGT1A9	-
RBM44	Homo sapiens RNA binding motif protein 44 (RBM44), mRNA.
ESPNL	Homo sapiens espin-like (ESPNL), mRNA.
GPR35	Homo sapiens G protein-coupled receptor 35 (GPR35), transcript variant 2, mRNA.
ANO7	Homo sapiens anoctamin 7 (ANO7), transcript variant NGEP-L, mRNA.
LOC728323	Homo sapiens uncharacterized LOC728323 (LOC728323), non-coding RNA.
CYS1	Homo sapiens cystin 1 (CYS1), mRNA.
FAM49A	Homo sapiens family with sequence similarity 49, member A (FAM49A), mRNA.
MATN3	Homo sapiens matrilin 3 (MATN3), mRNA.
PFN4	Homo sapiens profilin family, member 4 (PFN4), mRNA.
DNAJC27	Homo sapiens DnaJ (Hsp40) homolog, subfamily C, member 27 (DNAJC27), transcript variant 1, mRNA.
POMC	Homo sapiens proopiomelanocortin (POMC), transcript variant 1, mRNA.
DTNB	Homo sapiens dystrobrevin, beta (DTNB), transcript variant 1, mRNA.
UCN	Homo sapiens urocortin (UCN), mRNA.
FTH1P3	Homo sapiens ferritin, heavy polypeptide 1 pseudogene 3 (FTH1P3), non-coding RNA.
CCDC121	Homo sapiens coiled-coil domain containing 121 (CCDC121), transcript variant 3, mRNA.
BRE-AS1,RBKS	-
NLRC4	Homo sapiens NLR family, CARD domain containing 4 (NLRC4), transcript variant 1, mRNA.
-	-
LOC375196	Homo sapiens uncharacterized LOC375196 (LOC375196), non-coding RNA.
LOC728819	Homo sapiens hCG1645220 (LOC728819), mRNA.
UNQ6975	Homo sapiens putative uncharacterized protein UNQ6975/PRO21958 (UNQ6975), non-coding RNA.
ATP6V1E2	Homo sapiens ATPase, H+ transporting, lysosomal 31kDa, V1 subunit E2 (ATP6V1E2), mRNA.
CLHC1	Homo sapiens clathrin heavy chain linker domain containing 1 (CLHC1), transcript variant 1, mRNA.
FAM161A	Homo sapiens family with sequence similarity 161, member A (FAM161A), transcript variant 1, mRNA.
TMEM17	Homo sapiens transmembrane protein 17 (TMEM17), mRNA.
LOC100132215	Homo sapiens uncharacterized LOC100132215 (LOC100132215), transcript variant 2, non-coding RNA.
MEIS1-AS3	Homo sapiens MEIS1 antisense RNA 3 (MEIS1-AS3), non-coding RNA.
FBXO48	Homo sapiens F-box protein 48 (FBXO48), mRNA.
PAIP2B	Homo sapiens poly(A) binding protein interacting protein 2B (PAIP2B), mRNA.
SLC4A5	Homo sapiens solute carrier family 4, sodium bicarbonate cotransporter, member 5 (SLC4A5), transcript variant c, mRNA.
C2orf81	Homo sapiens chromosome 2 open reading frame 81 (C2orf81), mRNA.
LBX2	Homo sapiens ladybird homeobox 2 (LBX2), mRNA.
LOC100630918	Homo sapiens uncharacterized LOC100630918 (LOC100630918), non-coding RNA.
-	-
-	-
FAHD2B	Homo sapiens fumarylacetoacetate hydrolase domain containing 2B (FAHD2B), mRNA.
LOC100506123	Homo sapiens uncharacterized LOC100506123 (LOC100506123), non-coding RNA.
TSGA10	Homo sapiens testis specific, 10 (TSGA10), transcript variant 1, mRNA.
LYG1	Homo sapiens lysozyme G-like 1 (LYG1), mRNA.
RGPD3	Homo sapiens RANBP2-like and GRIP domain containing 3 (RGPD3), mRNA.
LOC151009,LOC440894	-
BUB1	Homo sapiens BUB1 mitotic checkpoint serine/threonine kinase (BUB1), mRNA.
RGPD8	Homo sapiens RANBP2-like and GRIP domain containing 8 (RGPD8), mRNA.
FLJ42351	Homo sapiens uncharacterized LOC400999 (FLJ42351), non-coding RNA.
CKAP2L	Homo sapiens cytoskeleton associated protein 2-like (CKAP2L), mRNA.
PAX8	Homo sapiens paired box 8 (PAX8), transcript variant PAX8A, mRNA.
DDX11L2	Homo sapiens DEAD/H (Asp-Glu-Ala-Asp/His) box helicase 11 like 2 (DDX11L2), transcript variant 2, non-coding RNA.
LIMS2	Homo sapiens LIM and senescent cell antigen-like domains 2 (LIMS2), transcript variant 1, mRNA.
LOC389033	Homo sapiens placenta-specific 9 pseudogene (LOC389033), non-coding RNA.
CCDC74B	Homo sapiens coiled-coil domain containing 74B (CCDC74B), transcript variant 1, mRNA.
LOC401010	Homo sapiens nucleolar complex associated 2 homolog (S. cerevisiae) pseudogene (LOC401010), non-coding RNA.
NCKAP5	Homo sapiens NCK-associated protein 5 (NCKAP5), transcript variant 1, mRNA.
LOC100129961	Homo sapiens uncharacterized LOC100129961 (LOC100129961), non-coding RNA.
NEB	Homo sapiens nebulin (NEB), transcript variant 4, mRNA.
CACNB4	Homo sapiens calcium channel, voltage-dependent, beta 4 subunit (CACNB4), transcript variant 3, mRNA.
NR4A2	Homo sapiens nuclear receptor subfamily 4, group A, member 2 (NR4A2), mRNA.
ACVR1C	Homo sapiens activin A receptor, type IC (ACVR1C), transcript variant 2, mRNA.
IFIH1	Homo sapiens interferon induced with helicase C domain 1 (IFIH1), mRNA.
FIGN	Homo sapiens fidgetin (FIGN), mRNA.
SCN3A	Homo sapiens sodium channel, voltage-gated, type III, alpha subunit (SCN3A), transcript variant 1, mRNA.
GALNT3	Homo sapiens UDP-N-acetyl-alpha-D-galactosamine:polypeptide N-acetylgalactosaminyltransferase 3 (GalNAc-T3) (GALNT3), mRNA.
DLX2	Homo sapiens distal-less homeobox 2 (DLX2), mRNA.
MLK7-AS1	Homo sapiens MLK7 antisense RNA 1 (MLK7-AS1), non-coding RNA.
HOXD-AS1	Homo sapiens HOXD cluster antisense RNA 1 (HOXD-AS1), non-coding RNA.
LOC100130691	Homo sapiens uncharacterized LOC100130691 (LOC100130691), non-coding RNA.
PDE11A	Homo sapiens phosphodiesterase 11A (PDE11A), transcript variant 3, mRNA.
TTN	Homo sapiens titin (TTN), transcript variant IC, mRNA.
-	-
DIRC1	Homo sapiens disrupted in renal carcinoma 1 (DIRC1), mRNA.
TMEM194B	Homo sapiens transmembrane protein 194B (TMEM194B), mRNA.
STAT4	Homo sapiens signal transducer and activator of transcription 4 (STAT4), transcript variant 2, mRNA.
TMEFF2	Homo sapiens transmembrane protein with EGF-like and two follistatin-like domains 2 (TMEFF2), mRNA.
C2orf66	Homo sapiens chromosome 2 open reading frame 66 (C2orf66), mRNA.
CFLAR-AS1	Homo sapiens CFLAR antisense RNA 1 (CFLAR-AS1), non-coding RNA.
ALS2CR11	Homo sapiens amyotrophic lateral sclerosis 2 (juvenile) chromosome region, candidate 11 (ALS2CR11), transcript variant 1, mRNA.
MPP4	Homo sapiens membrane protein, palmitoylated 4 (MAGUK p55 subfamily member 4) (MPP4), mRNA.
ICA1L	Homo sapiens islet cell autoantigen 1,69kDa-like (ICA1L), transcript variant 1, mRNA.
INO80D	Homo sapiens INO80 complex subunit D (INO80D), mRNA.
MDH1B	Homo sapiens malate dehydrogenase 1B, NAD (soluble) (MDH1B), mRNA.
FZD5	Homo sapiens frizzled family receptor 5 (FZD5), mRNA.
IKZF2	Homo sapiens IKAROS family zinc finger 2 (Helios) (IKZF2), transcript variant 2, mRNA.
LINC00607	Homo sapiens long intergenic non-protein coding RNA 607 (LINC00607), non-coding RNA.
MARCH4	Homo sapiens membrane-associated ring finger (C3HC4) 4, E3 ubiquitin protein ligase (MARCH4), mRNA.
DIRC3	Homo sapiens disrupted in renal carcinoma 3 (DIRC3), non-coding RNA.
SLC23A3	Homo sapiens solute carrier family 23 (nucleobase transporters), member 3 (SLC23A3), transcript variant 3, mRNA.
PTPRN	Homo sapiens protein tyrosine phosphatase, receptor type, N (PTPRN), transcript variant 3, mRNA.
PAX3	Homo sapiens paired box 3 (PAX3), transcript variant PAX3E, mRNA.
SCG2	Homo sapiens secretogranin II (SCG2), mRNA.
AP1S3	Homo sapiens adaptor-related protein complex 1, sigma 3 subunit (AP1S3), mRNA.
COL4A4	Homo sapiens collagen, type IV, alpha 4 (COL4A4), mRNA.
COL4A3	Homo sapiens collagen, type IV, alpha 3 (Goodpasture antigen) (COL4A3), mRNA.
DNER	Homo sapiens delta/notch-like EGF repeat containing (DNER), mRNA.
LINC00471	Homo sapiens long intergenic non-protein coding RNA 471 (LINC00471), non-coding RNA.
KCNJ13	Homo sapiens potassium inwardly-rectifying channel, subfamily J, member 13 (KCNJ13), transcript variant 2, mRNA.
-	-
HES6	Homo sapiens hairy and enhancer of split 6 (Drosophila) (HES6), transcript variant 1, mRNA.
PER2	Homo sapiens period circadian clock 2 (PER2), mRNA.
FLJ43879	Homo sapiens FLJ43879 protein (FLJ43879), non-coding RNA.
ANKMY1	Homo sapiens ankyrin repeat and MYND domain containing 1 (ANKMY1), transcript variant 1, mRNA.
PASK	Homo sapiens PAS domain containing serine/threonine kinase (PASK), transcript variant 3, mRNA.
FAM110A	Homo sapiens family with sequence similarity 110, member A (FAM110A), transcript variant 3, mRNA.
LOC643406	Homo sapiens uncharacterized LOC643406 (LOC643406), non-coding RNA.
C20orf196	Homo sapiens chromosome 20 open reading frame 196 (C20orf196), mRNA.
BMP2	Homo sapiens bone morphogenetic protein 2 (BMP2), mRNA.
PLCB4	Homo sapiens phospholipase C, beta 4 (PLCB4), transcript variant 3, mRNA.
LOC100270804	Homo sapiens uncharacterized LOC100270804 (LOC100270804), non-coding RNA.
GINS1	Homo sapiens GINS complex subunit 1 (Psf1 homolog) (GINS1), mRNA.
DNMT3B	Homo sapiens DNA (cytosine-5-)-methyltransferase 3 beta (DNMT3B), transcript variant 1, mRNA.
C20orf144	Homo sapiens chromosome 20 open reading frame 144 (C20orf144), mRNA.
ACTL10	Homo sapiens actin-like 10 (ACTL10), mRNA.
ZNF341	Homo sapiens zinc finger protein 341 (ZNF341), mRNA.
TP53INP2	Homo sapiens tumor protein p53 inducible nuclear protein 2 (TP53INP2), mRNA.
C20orf118	-
VSTM2L	Homo sapiens V-set and transmembrane domain containing 2 like (VSTM2L), mRNA.
L3MBTL1	Homo sapiens l(3)mbt-like 1 (Drosophila) (L3MBTL1), transcript variant II, mRNA.
MYBL2	Homo sapiens v-myb myeloblastosis viral oncogene homolog (avian)-like 2 (MYBL2), mRNA.
TOX2	Homo sapiens TOX high mobility group box family member 2 (TOX2), transcript variant 3, mRNA.
KCNK15	Homo sapiens potassium channel, subfamily K, member 15 (KCNK15), mRNA.
ZSWIM3	Homo sapiens zinc finger, SWIM-type containing 3 (ZSWIM3), transcript variant 2, non-coding RNA.
CD40	Homo sapiens CD40 molecule, TNF receptor superfamily member 5 (CD40), transcript variant 1, mRNA.
EYA2	Homo sapiens eyes absent homolog 2 (Drosophila) (EYA2), transcript variant 1, mRNA.
LOC100131496	Homo sapiens uncharacterized LOC100131496 (LOC100131496), non-coding RNA.
LOC284751	Homo sapiens uncharacterized LOC284751 (LOC284751), non-coding RNA.
PARD6B	Homo sapiens par-6 partitioning defective 6 homolog beta (C. elegans) (PARD6B), mRNA.
CASS4	Homo sapiens Cas scaffolding protein family member 4 (CASS4), transcript variant 1, mRNA.
TUBB1	Homo sapiens tubulin, beta 1 class VI (TUBB1), mRNA.
FAM217B	Homo sapiens family with sequence similarity 217, member B (FAM217B), transcript variant 1, mRNA.
LOC284757	Homo sapiens uncharacterized LOC284757 (LOC284757), non-coding RNA.
CDH4	Homo sapiens cadherin 4, type 1, R-cadherin (retinal) (CDH4), transcript variant 1, mRNA.
UCKL1-AS1	Homo sapiens UCKL1 antisense RNA 1 (UCKL1-AS1), antisense RNA.
LINC00176	Homo sapiens long intergenic non-protein coding RNA 176 (LINC00176), transcript variant 1, non-coding RNA.
OPRL1	Homo sapiens opiate receptor-like 1 (OPRL1), transcript variant 3, mRNA.
C20orf96	Homo sapiens chromosome 20 open reading frame 96 (C20orf96), transcript variant 2, mRNA.
SLC4A11	Homo sapiens solute carrier family 4, sodium borate transporter, member 11 (SLC4A11), transcript variant 1, mRNA.
RASSF2	Homo sapiens Ras association (RalGDS/AF-6) domain family member 2 (RASSF2), transcript variant 1, mRNA.
FERMT1	Homo sapiens fermitin family member 1 (FERMT1), mRNA.
FLRT3	Homo sapiens fibronectin leucine rich transmembrane protein 3 (FLRT3), transcript variant 2, mRNA.
BFSP1	Homo sapiens beaded filament structural protein 1, filensin (BFSP1), transcript variant 1, mRNA.
DZANK1	Homo sapiens double zinc ribbon and ankyrin repeat domains 1 (DZANK1), mRNA.
MLLT10P1	Homo sapiens myeloid/lymphoid or mixed-lineage leukemia (trithorax homolog, Drosophila); translocated to, 10 pseudogene 1 (MLLT10P1), non-coding RNA.
HM13-AS1	Homo sapiens HM13 antisense RNA 1 (HM13-AS1), non-coding RNA.
FOXS1	Homo sapiens forkhead box S1 (FOXS1), mRNA.
TSPY26P	Homo sapiens testis specific protein, Y-linked 26, pseudogene (TSPY26P), non-coding RNA.
PLAGL2	Homo sapiens pleiomorphic adenoma gene-like 2 (PLAGL2), mRNA.
C20orf112	Homo sapiens chromosome 20 open reading frame 112 (C20orf112), transcript variant 1, mRNA.
NCOA6	Homo sapiens nuclear receptor coactivator 6 (NCOA6), transcript variant 1, mRNA.
-	-
-	-
MROH8	Homo sapiens maestro heat-like repeat family member 8 (MROH8), transcript variant 1, mRNA.
KIAA1755	Homo sapiens KIAA1755 (KIAA1755), mRNA.
MAFB	Homo sapiens v-maf musculoaponeurotic fibrosarcoma oncogene homolog B (avian) (MAFB), mRNA.
EMILIN3	Homo sapiens elastin microfibril interfacer 3 (EMILIN3), mRNA.
JPH2	Homo sapiens junctophilin 2 (JPH2), transcript variant 1, mRNA.
STK4-AS1	Homo sapiens STK4 antisense RNA 1 (head to head) (STK4-AS1), non-coding RNA.
SLPI	Homo sapiens secretory leukocyte peptidase inhibitor (SLPI), mRNA.
TP53TG5	Homo sapiens TP53 target 5 (TP53TG5), mRNA.
WFDC3	Homo sapiens WAP four-disulfide core domain 3 (WFDC3), mRNA.
TNNC2	Homo sapiens troponin C type 2 (fast) (TNNC2), mRNA.
SPATA25	Homo sapiens spermatogenesis associated 25 (SPATA25), mRNA.
NEURL2	Homo sapiens neuralized homolog 2 (Drosophila) (NEURL2), non-coding RNA.
SPATA2	Homo sapiens spermatogenesis associated 2 (SPATA2), transcript variant 2, mRNA.
GCNT7	Homo sapiens glucosaminyl (N-acetyl) transferase family member 7 (GCNT7), mRNA.
MTRNR2L3	Homo sapiens MT-RNR2-like 3 (MTRNR2L3), mRNA.
PPP4R1L	Homo sapiens protein phosphatase 4, regulatory subunit 1-like (PPP4R1L), non-coding RNA.
GNAS-AS1	Homo sapiens GNAS antisense RNA 1 (GNAS-AS1), antisense RNA.
TAF4	Homo sapiens TAF4 RNA polymerase II, TATA box binding protein (TBP)-associated factor, 135kDa (TAF4), mRNA.
CABLES2	Homo sapiens Cdk5 and Abl enzyme substrate 2 (CABLES2), mRNA.
ZBTB46	Homo sapiens zinc finger and BTB domain containing 46 (ZBTB46), mRNA.
SAMD10	Homo sapiens sterile alpha motif domain containing 10 (SAMD10), mRNA.
LINC00478	Homo sapiens long intergenic non-protein coding RNA 478 (LINC00478), transcript variant 1, non-coding RNA.
MIR155,MIR155HG	-
LINC00161	Homo sapiens long intergenic non-protein coding RNA 161 (LINC00161), non-coding RNA.
C21orf7	-
PAXBP1-AS1	Homo sapiens PAXBP1 antisense RNA 1 (PAXBP1-AS1), transcript variant 1, non-coding RNA.
C21orf49	Homo sapiens chromosome 21 open reading frame 49 (C21orf49), transcript variant 2, non-coding RNA.
LINC00649	Homo sapiens long intergenic non-protein coding RNA 649 (LINC00649), non-coding RNA.
KCNE2	Homo sapiens potassium voltage-gated channel, Isk-related family, member 2 (KCNE2), mRNA.
DOPEY2	Homo sapiens dopey family member 2 (DOPEY2), mRNA.
CHAF1B	Homo sapiens chromatin assembly factor 1, subunit B (p60) (CHAF1B), mRNA.
SIM2	Homo sapiens single-minded homolog 2 (Drosophila) (SIM2), transcript variant SIM2, mRNA.
DSCR9	Homo sapiens Down syndrome critical region gene 9 (non-protein coding) (DSCR9), non-coding RNA.
MX1	Homo sapiens myxovirus (influenza virus) resistance 1, interferon-inducible protein p78 (mouse) (MX1), transcript variant 1, mRNA.
SLC37A1	Homo sapiens solute carrier family 37 (glycerol-3-phosphate transporter), member 1 (SLC37A1), mRNA.
LRRC3	Homo sapiens leucine rich repeat containing 3 (LRRC3), mRNA.
C21orf90	Homo sapiens chromosome 21 open reading frame 90 (C21orf90), transcript variant 1, non-coding RNA.
MCM3AP-AS1	Homo sapiens MCM3AP antisense RNA 1 (MCM3AP-AS1), antisense RNA.
LINC00515	Homo sapiens long intergenic non-protein coding RNA 515 (LINC00515), non-coding RNA.
TCP10L	Homo sapiens t-complex 10-like (TCP10L), mRNA.
LOC100288432	-
DNAJC28	Homo sapiens DnaJ (Hsp40) homolog, subfamily C, member 28 (DNAJC28), transcript variant 2, mRNA.
CBR3-AS1	Homo sapiens CBR3 antisense RNA 1 (CBR3-AS1), transcript variant 1, non-coding RNA.
CLDN14	Homo sapiens claudin 14 (CLDN14), transcript variant 3, mRNA.
ERG	Homo sapiens v-ets erythroblastosis virus E26 oncogene homolog (avian) (ERG), transcript variant 5, mRNA.
BRWD1-IT2	Homo sapiens BRWD1 intronic transcript 2 (non-protein coding) (BRWD1-IT2), non-coding RNA.
LCA5L	Homo sapiens Leber congenital amaurosis 5-like (LCA5L), mRNA.
RIPK4	Homo sapiens receptor-interacting serine-threonine kinase 4 (RIPK4), mRNA.
PRDM15	Homo sapiens PR domain containing 15 (PRDM15), transcript variant 1, mRNA.
HSF2BP	Homo sapiens heat shock transcription factor 2 binding protein (HSF2BP), mRNA.
ICOSLG	Homo sapiens inducible T-cell co-stimulator ligand (ICOSLG), mRNA.
SSR4P1	Homo sapiens signal sequence receptor, delta pseudogene 1 (SSR4P1), non-coding RNA.
C21orf58	Homo sapiens chromosome 21 open reading frame 58 (C21orf58), mRNA.
LOC101101776	Homo sapiens ribosome biogenesis protein BMS1 homolog pseudogene (LOC101101776), non-coding RNA.
SLC25A18	Homo sapiens solute carrier family 25 (glutamate carrier), member 18 (SLC25A18), nuclear gene encoding mitochondrial protein, mRNA.
TUBA8	Homo sapiens tubulin, alpha 8 (TUBA8), transcript variant 1, mRNA.
DGCR6	Homo sapiens DiGeorge syndrome critical region gene 6 (DGCR6), mRNA.
TSSK2	Homo sapiens testis-specific serine kinase 2 (TSSK2), mRNA.
CDC45	Homo sapiens cell division cycle 45 (CDC45), transcript variant 1, mRNA.
TBX1	Homo sapiens T-box 1 (TBX1), transcript variant B, mRNA.
TMEM191A	Homo sapiens transmembrane protein 191A (pseudogene) (TMEM191A), non-coding RNA.
P2RX6	Homo sapiens purinergic receptor P2X, ligand-gated ion channel, 6 (P2RX6), transcript variant 1, mRNA.
BCRP2	Homo sapiens breakpoint cluster region pseudogene 2 (BCRP2), non-coding RNA.
HIC2	Homo sapiens hypermethylated in cancer 2 (HIC2), mRNA.
TMEM191C	Homo sapiens transmembrane protein 191C (TMEM191C), mRNA.
GGTLC2	Homo sapiens gamma-glutamyltransferase light chain 2 (GGTLC2), transcript variant 1, mRNA.
RAB36	Homo sapiens RAB36, member RAS oncogene family (RAB36), mRNA.
FBXW4P1	Homo sapiens F-box and WD repeat domain containing 4 pseudogene 1 (FBXW4P1), non-coding RNA.
RGL4	Homo sapiens ral guanine nucleotide dissociation stimulator-like 4 (RGL4), mRNA.
ADORA2A	Homo sapiens adenosine A2a receptor (ADORA2A), mRNA.
GGT1	Homo sapiens gamma-glutamyltransferase 1 (GGT1), transcript variant 4, mRNA.
ASPHD2	Homo sapiens aspartate beta-hydroxylase domain containing 2 (ASPHD2), mRNA.
MIAT	Homo sapiens myocardial infarction associated transcript (non-protein coding) (MIAT), transcript variant 3, non-coding RNA.
TTC28-AS1	Homo sapiens TTC28 antisense RNA 1 (TTC28-AS1), transcript variant 1, non-coding RNA.
KREMEN1	Homo sapiens kringle containing transmembrane protein 1 (KREMEN1), transcript variant 2, mRNA.
NEFH	Homo sapiens neurofilament, heavy polypeptide (NEFH), mRNA.
CCDC157	Homo sapiens coiled-coil domain containing 157 (CCDC157), mRNA.
OSBP2	Homo sapiens oxysterol binding protein 2 (OSBP2), transcript variant 1, mRNA.
MORC2-AS1	Homo sapiens MORC2 antisense RNA 1 (MORC2-AS1), non-coding RNA.
RASD2	Homo sapiens RASD family, member 2 (RASD2), mRNA.
SH3BP1	Homo sapiens SH3-domain binding protein 1 (SH3BP1), mRNA.
BAIAP2L2	Homo sapiens BAI1-associated protein 2-like 2 (BAIAP2L2), mRNA.
APOBEC3A,APOBEC3A	-
APOBEC3F	Homo sapiens apolipoprotein B mRNA editing enzyme, catalytic polypeptide-like 3F (APOBEC3F), transcript variant 1, mRNA.
APOBEC3G	Homo sapiens apolipoprotein B mRNA editing enzyme, catalytic polypeptide-like 3G (APOBEC3G), mRNA.
CSDC2	Homo sapiens cold shock domain containing C2, RNA binding (CSDC2), mRNA.
SERHL2	Homo sapiens serine hydrolase-like 2 (SERHL2), mRNA.
ARHGAP8,PRR5,PRR5-ARHGAP8	-
RIBC2	Homo sapiens RIB43A domain with coiled-coils 2 (RIBC2), mRNA.
GTSE1	Homo sapiens G-2 and S-phase expressed 1 (GTSE1), mRNA.
ADM2	Homo sapiens adrenomedullin 2 (ADM2), transcript variant 2, mRNA.
LOC100144603	-
SHANK3	Homo sapiens SH3 and multiple ankyrin repeat domains 3 (SHANK3), mRNA.
ARVCF	Homo sapiens armadillo repeat gene deleted in velocardiofacial syndrome (ARVCF), mRNA.
PI4KAP1	Homo sapiens phosphatidylinositol 4-kinase, catalytic, alpha pseudogene 1 (PI4KAP1), non-coding RNA.
TUBA3FP	Homo sapiens tubulin, alpha 3f, pseudogene (TUBA3FP), non-coding RNA.
YPEL1	Homo sapiens yippee-like 1 (Drosophila) (YPEL1), mRNA.
ZNF280B	Homo sapiens zinc finger protein 280B (ZNF280B), mRNA.
VPREB3	Homo sapiens pre-B lymphocyte 3 (VPREB3), mRNA.
DERL3	Homo sapiens derlin 3 (DERL3), transcript variant 1, mRNA.
LOC284889	Homo sapiens uncharacterized LOC284889 (LOC284889), non-coding RNA.
GSTT2	Homo sapiens glutathione S-transferase theta 2 (GSTT2), mRNA.
POM121L10P	Homo sapiens POM121 transmembrane nucleoporin-like 10, pseudogene (POM121L10P), non-coding RNA.
LRP5L	Homo sapiens low density lipoprotein receptor-related protein 5-like (LRP5L), transcript variant 2, mRNA.
KIAA1656	Homo sapiens KIAA1656 protein (KIAA1656), non-coding RNA.
APOL4	Homo sapiens apolipoprotein L, 4 (APOL4), transcript variant a, mRNA.
LGALS2	Homo sapiens lectin, galactoside-binding, soluble, 2 (LGALS2), mRNA.
BAIAP2L2	Homo sapiens BAI1-associated protein 2-like 2 (BAIAP2L2), mRNA.
DMC1	Homo sapiens DNA meiotic recombinase 1 (DMC1), transcript variant 1, mRNA.
FAM227A	Homo sapiens family with sequence similarity 227, member A (FAM227A), mRNA.
NPTXR	Homo sapiens neuronal pentraxin receptor (NPTXR), mRNA.
CBX7	Homo sapiens chromobox homolog 7 (CBX7), mRNA.
DNAJB7	Homo sapiens DnaJ (Hsp40) homolog, subfamily B, member 7 (DNAJB7), mRNA.
CHADL	Homo sapiens chondroadherin-like (CHADL), mRNA.
CENPM	Homo sapiens centromere protein M (CENPM), transcript variant 1, mRNA.
CYP2D6,CYP2D7P1	-
EFCAB6	Homo sapiens EF-hand calcium binding domain 6 (EFCAB6), transcript variant 1, mRNA.
KIAA1644	Homo sapiens KIAA1644 (KIAA1644), mRNA.
LOC100271722	-
C22orf26	Homo sapiens chromosome 22 open reading frame 26 (C22orf26), mRNA.
DENND6B	Homo sapiens DENN/MADD domain containing 6B (DENND6B), mRNA.
LINC00312	Homo sapiens long intergenic non-protein coding RNA 312 (LINC00312), non-coding RNA.
FANCD2	Homo sapiens Fanconi anemia, complementation group D2 (FANCD2), transcript variant 2, mRNA.
LINC00852	Homo sapiens long intergenic non-protein coding RNA 852 (LINC00852), non-coding RNA.
SYN2	Homo sapiens synapsin II (SYN2), transcript variant IIa, mRNA.
CAND2	Homo sapiens cullin-associated and neddylation-dissociated 2 (putative) (CAND2), transcript variant 1, mRNA.
SH3BP5-AS1	Homo sapiens SH3BP5 antisense RNA 1 (SH3BP5-AS1), non-coding RNA.
ZCWPW2	Homo sapiens zinc finger, CW type with PWWP domain 2 (ZCWPW2), mRNA.
ZNF860	Homo sapiens zinc finger protein 860 (ZNF860), mRNA.
CMTM8	Homo sapiens CKLF-like MARVEL transmembrane domain containing 8 (CMTM8), mRNA.
STAC	Homo sapiens SH3 and cysteine rich domain (STAC), mRNA.
C3orf35	Homo sapiens chromosome 3 open reading frame 35 (C3orf35), transcript variant B, mRNA.
ITGA9	Homo sapiens integrin, alpha 9 (ITGA9), mRNA.
XYLB	Homo sapiens xylulokinase homolog (H. influenzae) (XYLB), mRNA.
ACVR2B	Homo sapiens activin A receptor, type IIB (ACVR2B), mRNA.
TTC21A	Homo sapiens tetratricopeptide repeat domain 21A (TTC21A), transcript variant 2, mRNA.
ZNF620	Homo sapiens zinc finger protein 620 (ZNF620), transcript variant 1, mRNA.
ZNF662	Homo sapiens zinc finger protein 662 (ZNF662), transcript variant 1, mRNA.
MIR138-1	Homo sapiens microRNA 138-1 (MIR138-1), microRNA.
ZNF660	Homo sapiens zinc finger protein 660 (ZNF660), mRNA.
KIF15	Homo sapiens kinesin family member 15 (KIF15), mRNA.
NBEAL2	Homo sapiens neurobeachin-like 2 (NBEAL2), mRNA.
KIF9-AS1	Homo sapiens KIF9 antisense RNA 1 (KIF9-AS1), non-coding RNA.
PTPN23	Homo sapiens protein tyrosine phosphatase, non-receptor type 23 (PTPN23), mRNA.
FAM212A	Homo sapiens family with sequence similarity 212, member A (FAM212A), mRNA.
SEMA3B	Homo sapiens sema domain, immunoglobulin domain (Ig), short basic domain, secreted, (semaphorin) 3B (SEMA3B), transcript variant 2, mRNA.
DOCK3	Homo sapiens dedicator of cytokinesis 3 (DOCK3), mRNA.
PHF7	Homo sapiens PHD finger protein 7 (PHF7), transcript variant 1, mRNA.
IL17RB	Homo sapiens interleukin 17 receptor B (IL17RB), mRNA.
CACNA2D3	Homo sapiens calcium channel, voltage-dependent, alpha 2/delta subunit 3 (CACNA2D3), mRNA.
PSMD6-AS2	Homo sapiens PSMD6 antisense RNA 2 (PSMD6-AS2), non-coding RNA.
PRICKLE2-AS3	Homo sapiens PRICKLE2 antisense RNA 3 (PRICKLE2-AS3), non-coding RNA.
ADAMTS9-AS2	Homo sapiens ADAMTS9 antisense RNA 2 (ADAMTS9-AS2), non-coding RNA.
MAGI1-AS1	Homo sapiens MAGI1 antisense RNA 1 (MAGI1-AS1), non-coding RNA.
KBTBD8	Homo sapiens kelch repeat and BTB (POZ) domain containing 8 (KBTBD8), mRNA.
-	-
EBLN2	Homo sapiens endogenous Bornavirus-like nucleoprotein 2 (EBLN2), mRNA.
ST3GAL6	Homo sapiens ST3 beta-galactoside alpha-2,3-sialyltransferase 6 (ST3GAL6), transcript variant 2, mRNA.
C3orf52	Homo sapiens chromosome 3 open reading frame 52 (C3orf52), transcript variant 2, mRNA.
GRAMD1C	Homo sapiens GRAM domain containing 1C (GRAMD1C), transcript variant 1, mRNA.
ZDHHC23	Homo sapiens zinc finger, DHHC-type containing 23 (ZDHHC23), mRNA.
ADPRH	Homo sapiens ADP-ribosylarginine hydrolase (ADPRH), mRNA.
EAF2,SLC15A2	-
MYLK-AS1	Homo sapiens MYLK antisense RNA 1 (MYLK-AS1), non-coding RNA.
KALRN	Homo sapiens kalirin, RhoGEF kinase (KALRN), transcript variant 1, mRNA.
FAM86JP	Homo sapiens family with sequence similarity 86, member J, pseudogene (FAM86JP), transcript variant 2, non-coding RNA.
PODXL2	Homo sapiens podocalyxin-like 2 (PODXL2), mRNA.
LOC90246	Homo sapiens uncharacterized LOC90246 (LOC90246), non-coding RNA.
H1FX-AS1	Homo sapiens H1FX antisense RNA 1 (H1FX-AS1), non-coding RNA.
TRH	Homo sapiens thyrotropin-releasing hormone (TRH), mRNA.
NUDT16P1	Homo sapiens nudix (nucleoside diphosphate linked moiety X)-type motif 16 pseudogene 1 (NUDT16P1), transcript variant 2, non-coding RNA.
EPHB1	Homo sapiens EPH receptor B1 (EPHB1), mRNA.
CLDN18	Homo sapiens claudin 18 (CLDN18), transcript variant 1, mRNA.
ESYT3	Homo sapiens extended synaptotagmin-like protein 3 (ESYT3), mRNA.
CLSTN2	Homo sapiens calsyntenin 2 (CLSTN2), mRNA.
ZIC1	Homo sapiens Zic family member 1 (ZIC1), mRNA.
HLTF-AS1	Homo sapiens HLTF antisense RNA 1 (HLTF-AS1), non-coding RNA.
WWTR1-AS1	Homo sapiens WWTR1 antisense RNA 1 (WWTR1-AS1), non-coding RNA.
LOC646903	Homo sapiens uncharacterized LOC646903 (LOC646903), non-coding RNA.
ARHGEF26	Homo sapiens Rho guanine nucleotide exchange factor (GEF) 26 (ARHGEF26), transcript variant 2, mRNA.
KCNAB1	Homo sapiens potassium voltage-gated channel, shaker-related subfamily, beta member 1 (KCNAB1), transcript variant 1, mRNA.
LEKR1	Homo sapiens leucine, glutamate and lysine rich 1 (LEKR1), transcript variant 1, mRNA.
IL12A	Homo sapiens interleukin 12A (natural killer cell stimulatory factor 1, cytotoxic lymphocyte maturation factor 1, p35) (IL12A), mRNA.
C3orf80	Homo sapiens chromosome 3 open reading frame 80 (C3orf80), mRNA.
PPM1L	Homo sapiens protein phosphatase, Mg2+/Mn2+ dependent, 1L (PPM1L), mRNA.
GPR160	Homo sapiens G protein-coupled receptor 160 (GPR160), mRNA.
TMEM212	Homo sapiens transmembrane protein 212 (TMEM212), mRNA.
LINC00578	Homo sapiens long intergenic non-protein coding RNA 578 (LINC00578), non-coding RNA.
CHRD	Homo sapiens chordin (CHRD), mRNA.
ST6GAL1	Homo sapiens ST6 beta-galactosamide alpha-2,6-sialyltranferase 1 (ST6GAL1), transcript variant 1, mRNA.
RTP4	Homo sapiens receptor (chemosensory) transporter protein 4 (RTP4), mRNA.
FLJ34208	-
TMEM44-AS1	Homo sapiens TMEM44 antisense RNA 1 (TMEM44-AS1), transcript variant 2, non-coding RNA.
MUC20	Homo sapiens mucin 20, cell surface associated (MUC20), transcript variant L, mRNA.
SLC51A	Homo sapiens solute carrier family 51, alpha subunit (SLC51A), mRNA.
LMLN	Homo sapiens leishmanolysin-like (metallopeptidase M8 family) (LMLN), transcript variant 1, mRNA.
SRGAP3	Homo sapiens SLIT-ROBO Rho GTPase activating protein 3 (SRGAP3), transcript variant 1, mRNA.
LOC401052	Homo sapiens uncharacterized LOC401052 (LOC401052), mRNA.
GRIP2	Homo sapiens glutamate receptor interacting protein 2 (GRIP2), mRNA.
EFHB	Homo sapiens EF-hand domain family, member B (EFHB), mRNA.
SGOL1	Homo sapiens shugoshin-like 1 (S. pombe) (SGOL1), transcript variant B4, mRNA.
ZNF385D	Homo sapiens zinc finger protein 385D (ZNF385D), mRNA.
DCLK3	Homo sapiens doublecortin-like kinase 3 (DCLK3), mRNA.
ITGA9	Homo sapiens integrin, alpha 9 (ITGA9), mRNA.
ENTPD3-AS1	Homo sapiens ENTPD3 antisense RNA 1 (ENTPD3-AS1), non-coding RNA.
-	-
LRRC2	Homo sapiens leucine rich repeat containing 2 (LRRC2), mRNA.
ALS2CL	Homo sapiens ALS2 C-terminal like (ALS2CL), transcript variant 4, non-coding RNA.
KIF9	Homo sapiens kinesin family member 9 (KIF9), transcript variant 4, mRNA.
CDC25A	Homo sapiens cell division cycle 25A (CDC25A), transcript variant 1, mRNA.
CELSR3,MIR4793	-
LAMB2P1	Homo sapiens laminin, beta 2 pseudogene 1 (LAMB2P1), non-coding RNA.
TRAIP	Homo sapiens TRAF interacting protein (TRAIP), mRNA.
HYAL1	Homo sapiens hyaluronoglucosaminidase 1 (HYAL1), transcript variant 3, mRNA.
ZMYND10	Homo sapiens zinc finger, MYND-type containing 10 (ZMYND10), mRNA.
CISH	Homo sapiens cytokine inducible SH2-containing protein (CISH), transcript variant 1, mRNA.
POC1A	Homo sapiens POC1 centriolar protein homolog A (Chlamydomonas) (POC1A), transcript variant 3, mRNA.
ITIH4	Homo sapiens inter-alpha-trypsin inhibitor heavy chain family, member 4 (ITIH4), transcript variant 1, mRNA.
SFMBT1	Homo sapiens Scm-like with four mbt domains 1 (SFMBT1), mRNA.
ESRG	Homo sapiens embryonic stem cell related (non-protein coding) (ESRG), non-coding RNA.
HESX1	Homo sapiens HESX homeobox 1 (HESX1), mRNA.
ASB14	Homo sapiens ankyrin repeat and SOCS box containing 14 (ASB14), transcript variant 1, mRNA.
DNASE1L3	Homo sapiens deoxyribonuclease I-like 3 (DNASE1L3), transcript variant 1, mRNA.
C3orf67	Homo sapiens chromosome 3 open reading frame 67 (C3orf67), mRNA.
PTPRG-AS1	Homo sapiens PTPRG antisense RNA 1 (PTPRG-AS1), transcript variant 2, non-coding RNA.
CADPS	Homo sapiens Ca++-dependent secretion activator (CADPS), transcript variant 1, mRNA.
EIF4E3	Homo sapiens eukaryotic translation initiation factor 4E family member 3 (EIF4E3), transcript variant 2, mRNA.
LOC100302640	-
MYH15	Homo sapiens myosin, heavy chain 15 (MYH15), mRNA.
KIAA1524	Homo sapiens KIAA1524 (KIAA1524), mRNA.
KIAA1407	Homo sapiens KIAA1407 (KIAA1407), mRNA.
LSAMP	Homo sapiens limbic system-associated membrane protein (LSAMP), mRNA.
POPDC2	Homo sapiens popeye domain containing 2 (POPDC2), mRNA.
HGD	Homo sapiens homogentisate 1,2-dioxygenase (HGD), mRNA.
POLQ	Homo sapiens polymerase (DNA directed), theta (POLQ), mRNA.
HCLS1	Homo sapiens hematopoietic cell-specific Lyn substrate 1 (HCLS1), mRNA.
ALG1L	Homo sapiens ALG1, chitobiosyldiphosphodolichol beta-mannosyltransferase-like (ALG1L), transcript variant 1, mRNA.
LOC653712	Homo sapiens intraflagellar transport 122 homolog (Chlamydomonas) pseudogene (LOC653712), non-coding RNA.
FAM86HP	Homo sapiens family with sequence similarity 86, member H, pseudogene (FAM86HP), non-coding RNA.
SNORA58	Homo sapiens small nucleolar RNA, H/ACA box 58 (SNORA58), small nucleolar RNA.
RAB6B	Homo sapiens RAB6B, member RAS oncogene family (RAB6B), mRNA.
KY	Homo sapiens kyphoscoliosis peptidase (KY), mRNA.
PIK3CB	Homo sapiens phosphatidylinositol-4,5-bisphosphate 3-kinase, catalytic subunit beta (PIK3CB), transcript variant 1, mRNA.
PAQR9	Homo sapiens progestin and adipoQ receptor family member IX (PAQR9), mRNA.
LOC100289361	Homo sapiens uncharacterized LOC100289361 (LOC100289361), non-coding RNA.
ZIC4	Homo sapiens Zic family member 4 (ZIC4), transcript variant 3, mRNA.
CP	Homo sapiens ceruloplasmin (ferroxidase) (CP), transcript variant 1, mRNA.
MBNL1-AS1	Homo sapiens MBNL1 antisense RNA 1 (MBNL1-AS1), transcript variant 1, non-coding RNA.
TMEM14E	Homo sapiens transmembrane protein 14E (TMEM14E), mRNA.
ARHGEF26-AS1	Homo sapiens ARHGEF26 antisense RNA 1 (ARHGEF26-AS1), non-coding RNA.
TIPARP-AS1	Homo sapiens TIPARP antisense RNA 1 (TIPARP-AS1), non-coding RNA.
LOC730091	-
PA2G4P4	Homo sapiens proliferation-associated 2G4 pseudogene 4 (PA2G4P4), non-coding RNA.
LOC339894	-
MECOM	Homo sapiens MDS1 and EVI1 complex locus (MECOM), transcript variant 4, mRNA.
LRRC34	Homo sapiens leucine rich repeat containing 34 (LRRC34), transcript variant 2, mRNA.
TNIK	Homo sapiens TRAF2 and NCK interacting kinase (TNIK), transcript variant 1, mRNA.
TNFSF10	Homo sapiens tumor necrosis factor (ligand) superfamily, member 10 (TNFSF10), transcript variant 1, mRNA.
KCNMB3	Homo sapiens potassium large conductance calcium-activated channel, subfamily M beta member 3 (KCNMB3), transcript variant 6, non-coding RNA.
PEX5L	Homo sapiens peroxisomal biogenesis factor 5-like (PEX5L), transcript variant 1, mRNA.
CCDC39	Homo sapiens coiled-coil domain containing 39 (CCDC39), mRNA.
MAP6D1	Homo sapiens MAP6 domain containing 1 (MAP6D1), mRNA.
CLCN2	Homo sapiens chloride channel, voltage-sensitive 2 (CLCN2), transcript variant 2, mRNA.
C3orf70	Homo sapiens chromosome 3 open reading frame 70 (C3orf70), mRNA.
CRYGS	Homo sapiens crystallin, gamma S (CRYGS), mRNA.
UTS2D	-
LOC100131551	-
LRRC15	Homo sapiens leucine rich repeat containing 15 (LRRC15), transcript variant 1, mRNA.
ZNF876P	Homo sapiens zinc finger protein 876, pseudogene (ZNF876P), non-coding RNA.
UVSSA	Homo sapiens UV-stimulated scaffold protein A (UVSSA), mRNA.
CRIPAK	Homo sapiens cysteine-rich PAK1 inhibitor (CRIPAK), mRNA.
FGFR3	Homo sapiens fibroblast growth factor receptor 3 (FGFR3), transcript variant 1, mRNA.
GRK4	Homo sapiens G protein-coupled receptor kinase 4 (GRK4), transcript variant 1, mRNA.
ZBTB49	Homo sapiens zinc finger and BTB domain containing 49 (ZBTB49), mRNA.
NSG1	Homo sapiens neuron specific gene family member 1 (NSG1), transcript variant 1, mRNA.
LOC100507266	Homo sapiens uncharacterized LOC100507266 (LOC100507266), non-coding RNA.
S100P	Homo sapiens S100 calcium binding protein P (S100P), mRNA.
AFAP1-AS1	Homo sapiens AFAP1 antisense RNA 1 (AFAP1-AS1), antisense RNA.
SH3TC1	Homo sapiens SH3 domain and tetratricopeptide repeats 1 (SH3TC1), mRNA.
LOC152742	Homo sapiens uncharacterized LOC152742 (LOC152742), non-coding RNA.
TAPT1-AS1	Homo sapiens TAPT1 antisense RNA 1 (head to head) (TAPT1-AS1), transcript variant 1, non-coding RNA.
NCAPG	Homo sapiens non-SMC condensin I complex, subunit G (NCAPG), transcript variant 1, mRNA.
SHISA3	Homo sapiens shisa homolog 3 (Xenopus laevis) (SHISA3), mRNA.
RASL11B	Homo sapiens RAS-like, family 11, member B (RASL11B), mRNA.
KIT	Homo sapiens v-kit Hardy-Zuckerman 4 feline sarcoma viral oncogene homolog (KIT), transcript variant 1, mRNA.
LOC255130	Homo sapiens uncharacterized LOC255130 (LOC255130), non-coding RNA.
LOC100144602	Homo sapiens uncharacterized LOC100144602 (LOC100144602), non-coding RNA.
EPGN	Homo sapiens epithelial mitogen (EPGN), transcript variant 6, non-coding RNA.
EREG	Homo sapiens epiregulin (EREG), mRNA.
AREG	Homo sapiens amphiregulin (AREG), mRNA.
PARM1	Homo sapiens prostate androgen-regulated mucin-like protein 1 (PARM1), mRNA.
SHROOM3	Homo sapiens shroom family member 3 (SHROOM3), mRNA.
LOC100505702	Homo sapiens uncharacterized LOC100505702 (LOC100505702), transcript variant 1, non-coding RNA.
THAP9	Homo sapiens THAP domain containing 9 (THAP9), mRNA.
WDFY3-AS2	Homo sapiens WDFY3 antisense RNA 2 (WDFY3-AS2), non-coding RNA.
SPP1	Homo sapiens secreted phosphoprotein 1 (SPP1), transcript variant 5, mRNA.
HERC6	Homo sapiens HECT and RLD domain containing E3 ubiquitin protein ligase family member 6 (HERC6), transcript variant 1, mRNA.
FAM13A-AS1	Homo sapiens FAM13A antisense RNA 1 (FAM13A-AS1), non-coding RNA.
BMPR1B	Homo sapiens bone morphogenetic protein receptor, type IB (BMPR1B), transcript variant 2, mRNA.
BANK1	Homo sapiens B-cell scaffold protein with ankyrin repeats 1 (BANK1), transcript variant 1, mRNA.
UGT8	Homo sapiens UDP glycosyltransferase 8 (UGT8), transcript variant 1, mRNA.
[truncated: 816 more rows]

## Sheet: Cluster3
Gene Symbol	Description
LOC643837	Homo sapiens uncharacterized LOC643837 (LOC643837), transcript variant 1, non-coding RNA.
KLHL17	Homo sapiens kelch-like family member 17 (KLHL17), mRNA.
ISG15	Homo sapiens ISG15 ubiquitin-like modifier (ISG15), mRNA.
AGRN	Homo sapiens agrin (AGRN), mRNA.
B3GALT6	Homo sapiens UDP-Gal:betaGal beta 1,3-galactosyltransferase polypeptide 6 (B3GALT6), mRNA.
PUSL1	Homo sapiens pseudouridylate synthase-like 1 (PUSL1), mRNA.
GLTPD1	Homo sapiens glycolipid transfer protein domain containing 1 (GLTPD1), mRNA.
LOC148413	Homo sapiens uncharacterized LOC148413 (LOC148413), non-coding RNA.
ATAD3B	Homo sapiens ATPase family, AAA domain containing 3B (ATAD3B), nuclear gene encoding mitochondrial protein, mRNA.
ATAD3A	Homo sapiens ATPase family, AAA domain containing 3A (ATAD3A), nuclear gene encoding mitochondrial protein, transcript variant 2, mRNA.
MIB2	Homo sapiens mindbomb E3 ubiquitin protein ligase 2 (MIB2), transcript variant 3, mRNA.
SKI	Homo sapiens v-ski sarcoma viral oncogene homolog (avian) (SKI), mRNA.
RER1	Homo sapiens RER1 retention in endoplasmic reticulum 1 homolog (S. cerevisiae) (RER1), mRNA.
TNFRSF14	Homo sapiens tumor necrosis factor receptor superfamily, member 14 (TNFRSF14), mRNA.
FAM213B	Homo sapiens family with sequence similarity 213, member B (FAM213B), transcript variant 4, mRNA.
TPRG1L	Homo sapiens tumor protein p63 regulated 1-like (TPRG1L), mRNA.
ZBTB48	Homo sapiens zinc finger and BTB domain containing 48 (ZBTB48), mRNA.
PHF13	Homo sapiens PHD finger protein 13 (PHF13), mRNA.
THAP3	Homo sapiens THAP domain containing, apoptosis associated protein 3 (THAP3), transcript variant 3, mRNA.
CAMTA1	Homo sapiens calmodulin binding transcription activator 1 (CAMTA1), transcript variant 1, mRNA.
VAMP3	Homo sapiens vesicle-associated membrane protein 3 (VAMP3), mRNA.
SLC45A1	Homo sapiens solute carrier family 45, member 1 (SLC45A1), mRNA.
-	-
SPSB1	Homo sapiens splA/ryanodine receptor domain and SOCS box containing 1 (SPSB1), mRNA.
SLC25A33	Homo sapiens solute carrier family 25 (pyrimidine nucleotide carrier), member 33 (SLC25A33), nuclear gene encoding mitochondrial protein, mRNA.
TMEM201	Homo sapiens transmembrane protein 201 (TMEM201), transcript variant 1, mRNA.
NMNAT1	Homo sapiens nicotinamide nucleotide adenylyltransferase 1 (NMNAT1), mRNA.
UBE4B	Homo sapiens ubiquitination factor E4B (UBE4B), transcript variant 1, mRNA.
KIF1B	Homo sapiens kinesin family member 1B (KIF1B), transcript variant 1, mRNA.
APITD1,APITD1-CORT,CORT	-
PEX14	Homo sapiens peroxisomal biogenesis factor 14 (PEX14), mRNA.
TARDBP	Homo sapiens TAR DNA binding protein (TARDBP), mRNA.
UBIAD1	Homo sapiens UbiA prenyltransferase domain containing 1 (UBIAD1), mRNA.
FBXO44	Homo sapiens F-box protein 44 (FBXO44), transcript variant 1, mRNA.
AGTRAP	Homo sapiens angiotensin II receptor-associated protein (AGTRAP), transcript variant 4, mRNA.
CLCN6,NPPA-AS1	-
MFN2	Homo sapiens mitofusin 2 (MFN2), nuclear gene encoding mitochondrial protein, transcript variant 1, mRNA.
MIIP	Homo sapiens migration and invasion inhibitory protein (MIIP), mRNA.
VPS13D	Homo sapiens vacuolar protein sorting 13 homolog D (S. cerevisiae) (VPS13D), transcript variant 1, mRNA.
PRDM2	Homo sapiens PR domain containing 2, with ZNF domain (PRDM2), transcript variant 1, mRNA.
KAZN	Homo sapiens kazrin, periplakin interacting protein (KAZN), transcript variant E, mRNA.
EFHD2	Homo sapiens EF-hand domain family, member D2 (EFHD2), mRNA.
DNAJC16	Homo sapiens DnaJ (Hsp40) homolog, subfamily C, member 16 (DNAJC16), mRNA.
DDI2,RSC1A1	-
PLEKHM2	Homo sapiens pleckstrin homology domain containing, family M (with RUN domain) member 2 (PLEKHM2), mRNA.
FBLIM1	Homo sapiens filamin binding LIM protein 1 (FBLIM1), transcript variant 1, mRNA.
SPEN	Homo sapiens spen homolog, transcriptional regulator (Drosophila) (SPEN), mRNA.
SZRD1	Homo sapiens SUZ RNA binding domain containing 1 (SZRD1), transcript variant 1, mRNA.
NECAP2	Homo sapiens NECAP endocytosis associated 2 (NECAP2), transcript variant 1, mRNA.
CROCC	Homo sapiens ciliary rootlet coiled-coil, rootletin (CROCC), mRNA.
ARHGEF10L	Homo sapiens Rho guanine nucleotide exchange factor (GEF) 10-like (ARHGEF10L), transcript variant 1, mRNA.
MRTO4	Homo sapiens mRNA turnover 4 homolog (S. cerevisiae) (MRTO4), mRNA.
PQLC2	Homo sapiens PQ loop repeat containing 2 (PQLC2), transcript variant 2, mRNA.
C1orf151-NBL1,MINOS1,NBL1	-
OTUD3	Homo sapiens OTU domain containing 3 (OTUD3), mRNA.
PINK1	Homo sapiens PTEN induced putative kinase 1 (PINK1), nuclear gene encoding mitochondrial protein, mRNA.
NBPF3	Homo sapiens neuroblastoma breakpoint family, member 3 (NBPF3), transcript variant 4, non-coding RNA.
ALPL	Homo sapiens alkaline phosphatase, liver/bone/kidney (ALPL), transcript variant 1, mRNA.
LINC00339	Homo sapiens long intergenic non-protein coding RNA 339 (LINC00339), transcript variant 2, non-coding RNA.
ZBTB40	Homo sapiens zinc finger and BTB domain containing 40 (ZBTB40), transcript variant 1, mRNA.
KDM1A	Homo sapiens lysine (K)-specific demethylase 1A (KDM1A), transcript variant 1, mRNA.
C1orf213	Homo sapiens chromosome 1 open reading frame 213 (C1orf213), transcript variant 2, non-coding RNA.
TCEB3	Homo sapiens transcription elongation factor B (SIII), polypeptide 3 (110kDa, elongin A) (TCEB3), mRNA.
PITHD1	Homo sapiens PITH (C-terminal proteasome-interacting domain of thioredoxin-like) domain containing 1 (PITHD1), mRNA.
LYPLA2	Homo sapiens lysophospholipase II (LYPLA2), mRNA.
PNRC2	Homo sapiens proline-rich nuclear receptor coactivator 2 (PNRC2), mRNA.
NIPAL3	Homo sapiens NIPA-like domain containing 3 (NIPAL3), mRNA.
SRRM1	Homo sapiens serine/arginine repetitive matrix 1 (SRRM1), mRNA.
TMEM50A	Homo sapiens transmembrane protein 50A (TMEM50A), mRNA.
TMEM57	Homo sapiens transmembrane protein 57 (TMEM57), mRNA.
LDLRAP1	Homo sapiens low density lipoprotein receptor adaptor protein 1 (LDLRAP1), mRNA.
SEPN1	Homo sapiens selenoprotein N, 1 (SEPN1), transcript variant 1, mRNA.
MTFR1L	Homo sapiens mitochondrial fission regulator 1-like (MTFR1L), nuclear gene encoding mitochondrial protein, transcript variant 2, mRNA.
PDIK1L	Homo sapiens PDLIM1 interacting kinase 1 like (PDIK1L), transcript variant 3, mRNA.
ZNF593	Homo sapiens zinc finger protein 593 (ZNF593), mRNA.
CEP85	Homo sapiens centrosomal protein 85kDa (CEP85), mRNA.
DHDDS	Homo sapiens dehydrodolichyl diphosphate synthase (DHDDS), transcript variant 2, mRNA.
HMGN2	Homo sapiens high mobility group nucleosomal binding domain 2 (HMGN2), mRNA.
ARID1A	Homo sapiens AT rich interactive domain 1A (SWI-like) (ARID1A), transcript variant 2, mRNA.
PIGV	Homo sapiens phosphatidylinositol glycan anchor biosynthesis, class V (PIGV), transcript variant 2, mRNA.
ZDHHC18	Homo sapiens zinc finger, DHHC-type containing 18 (ZDHHC18), mRNA.
NUDC	Homo sapiens nuclear distribution C homolog (A. nidulans) (NUDC), mRNA.
TRNP1	Homo sapiens TMF1-regulated nuclear protein 1 (TRNP1), mRNA.
WDTC1	Homo sapiens WD and tetratricopeptide repeats 1 (WDTC1), transcript variant 1, mRNA.
TMEM222	Homo sapiens transmembrane protein 222 (TMEM222), transcript variant 4, non-coding RNA.
FAM76A	Homo sapiens family with sequence similarity 76, member A (FAM76A), transcript variant 1, mRNA.
PPP1R8,STX12	-
SCARNA1	Homo sapiens small Cajal body-specific RNA 1 (SCARNA1), guide RNA.
XKR8	Homo sapiens XK, Kell blood group complex subunit-related family, member 8 (XKR8), mRNA.
ATPIF1	Homo sapiens ATPase inhibitory factor 1 (ATPIF1), nuclear gene encoding mitochondrial protein, transcript variant 1, mRNA.
SESN2	Homo sapiens sestrin 2 (SESN2), mRNA.
MED18	Homo sapiens mediator complex subunit 18 (MED18), transcript variant 1, mRNA.
RCC1,SNHG3	-
TRNAU1AP	Homo sapiens tRNA selenocysteine 1 associated protein 1 (TRNAU1AP), transcript variant 2, non-coding RNA.
GMEB1	Homo sapiens glucocorticoid modulatory element binding protein 1 (GMEB1), transcript variant 2, mRNA.
YTHDF2	Homo sapiens YTH domain family, member 2 (YTHDF2), transcript variant 2, mRNA.
PTPRU	Homo sapiens protein tyrosine phosphatase, receptor type, U (PTPRU), transcript variant 3, mRNA.
ZCCHC17	Homo sapiens zinc finger, CCHC domain containing 17 (ZCCHC17), mRNA.
SERINC2	Homo sapiens serine incorporator 2 (SERINC2), transcript variant 4, mRNA.
TINAGL1	Homo sapiens tubulointerstitial nephritis antigen-like 1 (TINAGL1), transcript variant 1, mRNA.
KHDRBS1	Homo sapiens KH domain containing, RNA binding, signal transduction associated 1 (KHDRBS1), transcript variant 4, non-coding RNA.
TMEM39B	Homo sapiens transmembrane protein 39B (TMEM39B), mRNA.
KPNA6	Homo sapiens karyopherin alpha 6 (importin alpha 7) (KPNA6), mRNA.
TXLNA	Homo sapiens taxilin alpha (TXLNA), mRNA.
CCDC28B	Homo sapiens coiled-coil domain containing 28B (CCDC28B), mRNA.
HDAC1	Homo sapiens histone deacetylase 1 (HDAC1), mRNA.
ZBTB8A	Homo sapiens zinc finger and BTB domain containing 8A (ZBTB8A), mRNA.
RBBP4	Homo sapiens retinoblastoma binding protein 4 (RBBP4), transcript variant 1, mRNA.
S100PBP	Homo sapiens S100P binding protein (S100PBP), transcript variant 1, mRNA.
ZNF362	Homo sapiens zinc finger protein 362 (ZNF362), mRNA.
ZSCAN20	Homo sapiens zinc finger and SCAN domain containing 20 (ZSCAN20), mRNA.
ZMYM1	Homo sapiens zinc finger, MYM-type 1 (ZMYM1), mRNA.
ZMYM4	Homo sapiens zinc finger, MYM-type 4 (ZMYM4), mRNA.
NCDN	Homo sapiens neurochondrin (NCDN), transcript variant 1, mRNA.
AGO4	Homo sapiens argonaute RISC catalytic component 4 (AGO4), mRNA.
AGO1	Homo sapiens argonaute RISC catalytic component 1 (AGO1), mRNA.
AGO3	Homo sapiens argonaute RISC catalytic component 3 (AGO3), transcript variant 1, mRNA.
ADPRHL2	Homo sapiens ADP-ribosylhydrolase like 2 (ADPRHL2), nuclear gene encoding mitochondrial protein, mRNA.
MAP7D1	Homo sapiens MAP7 domain containing 1 (MAP7D1), mRNA.
THRAP3	Homo sapiens thyroid hormone receptor associated protein 3 (THRAP3), mRNA.
ZC3H12A	Homo sapiens zinc finger CCCH-type containing 12A (ZC3H12A), mRNA.
C1orf122	Homo sapiens chromosome 1 open reading frame 122 (C1orf122), transcript variant 1, mRNA.
UTP11L	Homo sapiens UTP11-like, U3 small nucleolar ribonucleoprotein, (yeast) (UTP11L), mRNA.
AKIRIN1	Homo sapiens akirin 1 (AKIRIN1), transcript variant 1, mRNA.
KIAA0754,MACF1	-
PPIE	Homo sapiens peptidylprolyl isomerase E (cyclophilin E) (PPIE), transcript variant 5, non-coding RNA.
MFSD2A	Homo sapiens major facilitator superfamily domain containing 2A (MFSD2A), transcript variant 1, mRNA.
RLF	Homo sapiens rearranged L-myc fusion (RLF), mRNA.
ZMPSTE24	Homo sapiens zinc metallopeptidase STE24 (ZMPSTE24), mRNA.
SMAP2	Homo sapiens small ArfGAP2 (SMAP2), transcript variant 1, mRNA.
EXO5,ZNF684	-
NFYC	Homo sapiens nuclear transcription factor Y, gamma (NFYC), transcript variant 5, mRNA.
CTPS1	Homo sapiens CTP synthase 1 (CTPS1), mRNA.
PPCS	Homo sapiens phosphopantothenoylcysteine synthetase (PPCS), transcript variant 1, mRNA.
PPIH	Homo sapiens peptidylprolyl isomerase H (cyclophilin H) (PPIH), mRNA.
C1orf50	Homo sapiens chromosome 1 open reading frame 50 (C1orf50), transcript variant 1, mRNA.
ERMAP	Homo sapiens erythroblast membrane-associated protein (Scianna blood group) (ERMAP), transcript variant 1, mRNA.
ZNF691	Homo sapiens zinc finger protein 691 (ZNF691), transcript variant 1, mRNA.
CDC20	Homo sapiens cell division cycle 20 (CDC20), mRNA.
SZT2	Homo sapiens seizure threshold 2 homolog (mouse) (SZT2), mRNA.
PTPRF	Homo sapiens protein tyrosine phosphatase, receptor type, F (PTPRF), transcript variant 1, mRNA.
KDM4A,ST3GAL3	-
IPO13	Homo sapiens importin 13 (IPO13), mRNA.
DPH2	Homo sapiens DPH2 homolog (S. cerevisiae) (DPH2), transcript variant 1, mRNA.
ATP6V0B	Homo sapiens ATPase, H+ transporting, lysosomal 21kDa, V0 subunit b (ATP6V0B), transcript variant 1, mRNA.
B4GALT2	Homo sapiens UDP-Gal:betaGlcNAc beta 1,4- galactosyltransferase, polypeptide 2 (B4GALT2), transcript variant 1, mRNA.
DMAP1	Homo sapiens DNA methyltransferase 1 associated protein 1 (DMAP1), transcript variant 3, mRNA.
RNF220	Homo sapiens ring finger protein 220 (RNF220), mRNA.
PLK3	Homo sapiens polo-like kinase 3 (PLK3), mRNA.
BTBD19	Homo sapiens BTB (POZ) domain containing 19 (BTBD19), mRNA.
UROD	Homo sapiens uroporphyrinogen decarboxylase (UROD), transcript variant 2, non-coding RNA.
TOE1	Homo sapiens target of EGR1, member 1 (nuclear) (TOE1), mRNA.
MMACHC	Homo sapiens methylmalonic aciduria (cobalamin deficiency) cblC type, with homocystinuria (MMACHC), mRNA.
AKR1A1	Homo sapiens aldo-keto reductase family 1, member A1 (aldehyde reductase) (AKR1A1), transcript variant 3, mRNA.
NASP	Homo sapiens nuclear autoantigenic sperm protein (histone-binding) (NASP), transcript variant 2, mRNA.
TMEM69	Homo sapiens transmembrane protein 69 (TMEM69), mRNA.
MAST2	Homo sapiens microtubule associated serine/threonine kinase 2 (MAST2), mRNA.
FAAH,NSUN4	-
CMPK1	Homo sapiens cytidine monophosphate (UMP-CMP) kinase 1, cytosolic (CMPK1), transcript variant 1, mRNA.
CDKN2C	Homo sapiens cyclin-dependent kinase inhibitor 2C (p18, inhibits CDK4) (CDKN2C), transcript variant 1, mRNA.
RNF11	Homo sapiens ring finger protein 11 (RNF11), mRNA.
OSBPL9	Homo sapiens oxysterol binding protein-like 9 (OSBPL9), transcript variant 6, mRNA.
BTF3L4	Homo sapiens basic transcription factor 3-like 4 (BTF3L4), transcript variant 1, mRNA.
ZFYVE9	Homo sapiens zinc finger, FYVE domain containing 9 (ZFYVE9), transcript variant 3, mRNA.
PRPF38A	Homo sapiens PRP38 pre-mRNA processing factor 38 (yeast) domain containing A (PRPF38A), mRNA.
GPX7	Homo sapiens glutathione peroxidase 7 (GPX7), mRNA.
ZYG11B	Homo sapiens zyg-11 family member B, cell cycle regulator (ZYG11B), mRNA.
SCP2	Homo sapiens sterol carrier protein 2 (SCP2), transcript variant 1, mRNA.
PODN	Homo sapiens podocan (PODN), transcript variant 2, mRNA.
CPT2	Homo sapiens carnitine palmitoyltransferase 2 (CPT2), nuclear gene encoding mitochondrial protein, mRNA.
LRRC42	Homo sapiens leucine rich repeat containing 42 (LRRC42), transcript variant 1, mRNA.
TCEANC2	Homo sapiens transcription elongation factor A (SII) N-terminal and central domain containing 2 (TCEANC2), mRNA.
MRPL37	Homo sapiens mitochondrial ribosomal protein L37 (MRPL37), nuclear gene encoding mitochondrial protein, mRNA.
HEATR8-TTC4,MROH7,TTC4	-
FGGY	Homo sapiens FGGY carbohydrate kinase domain containing (FGGY), transcript variant 1, mRNA.
NFIA	Homo sapiens nuclear factor I/A (NFIA), transcript variant 4, mRNA.
USP1	Homo sapiens ubiquitin specific peptidase 1 (USP1), transcript variant 1, mRNA.
ATG4C	Homo sapiens autophagy related 4C, cysteine peptidase (ATG4C), transcript variant 2, mRNA.
ALG6	Homo sapiens ALG6, alpha-1,3-glucosyltransferase (ALG6), mRNA.
EFCAB7	Homo sapiens EF-hand calcium binding domain 7 (EFCAB7), mRNA.
PGM1	Homo sapiens phosphoglucomutase 1 (PGM1), transcript variant 1, mRNA.
ROR1	Homo sapiens receptor tyrosine kinase-like orphan receptor 1 (ROR1), transcript variant 1, mRNA.
CACHD1	Homo sapiens cache domain containing 1 (CACHD1), mRNA.
AK4	Homo sapiens adenylate kinase 4 (AK4), nuclear gene encoding mitochondrial protein, transcript variant 3, mRNA.
PDE4B	Homo sapiens phosphodiesterase 4B, cAMP-specific (PDE4B), transcript variant d, mRNA.
MIER1	Homo sapiens mesoderm induction early response 1 homolog (Xenopus laevis) (MIER1), transcript variant 4, mRNA.
GADD45A	Homo sapiens growth arrest and DNA-damage-inducible, alpha (GADD45A), transcript variant 1, mRNA.
SRSF11	Homo sapiens serine/arginine-rich splicing factor 11 (SRSF11), transcript variant 2, mRNA.
HHLA3	Homo sapiens HERV-H LTR-associating 3 (HHLA3), transcript variant 4, non-coding RNA.
CTH	Homo sapiens cystathionase (cystathionine gamma-lyase) (CTH), transcript variant 1, mRNA.
FPGT,FPGT-TNNI3K,TNNI3K	-
TYW3	Homo sapiens tRNA-yW synthesizing protein 3 homolog (S. cerevisiae) (TYW3), transcript variant 1, mRNA.
ACADM	Homo sapiens acyl-CoA dehydrogenase, C-4 to C-12 straight chain (ACADM), nuclear gene encoding mitochondrial protein, transcript variant 1, mRNA.
RABGGTB	Homo sapiens Rab geranylgeranyltransferase, beta subunit (RABGGTB), transcript variant 2, non-coding RNA.
AK5	Homo sapiens adenylate kinase 5 (AK5), transcript variant 1, mRNA.
FAM73A	Homo sapiens family with sequence similarity 73, member A (FAM73A), transcript variant 2, mRNA.
NEXN	Homo sapiens nexilin (F actin binding protein) (NEXN), transcript variant 1, mRNA.
DNAJB4	Homo sapiens DnaJ (Hsp40) homolog, subfamily B, member 4 (DNAJB4), mRNA.
PTGFR	Homo sapiens prostaglandin F receptor (FP) (PTGFR), transcript variant 2, mRNA.
IFI44	Homo sapiens interferon-induced protein 44 (IFI44), mRNA.
LPHN2	Homo sapiens latrophilin 2 (LPHN2), mRNA.
PRKACB	Homo sapiens protein kinase, cAMP-dependent, catalytic, beta (PRKACB), transcript variant 4, mRNA.
RPF1	Homo sapiens ribosome production factor 1 homolog (S. cerevisiae) (RPF1), mRNA.
CYR61	Homo sapiens cysteine-rich, angiogenic inducer, 61 (CYR61), mRNA.
SH3GLB1	Homo sapiens SH3-domain GRB2-like endophilin B1 (SH3GLB1), transcript variant 3, mRNA.
HS2ST1	Homo sapiens heparan sulfate 2-O-sulfotransferase 1 (HS2ST1), transcript variant 1, mRNA.
LMO4	Homo sapiens LIM domain only 4 (LMO4), mRNA.
PKN2	Homo sapiens protein kinase N2 (PKN2), mRNA.
LRRC8C	Homo sapiens leucine rich repeat containing 8 family, member C (LRRC8C), mRNA.
LRRC8D	Homo sapiens leucine rich repeat containing 8 family, member D (LRRC8D), transcript variant 1, mRNA.
ZNF326	Homo sapiens zinc finger protein 326 (ZNF326), transcript variant 1, mRNA.
CDC7	Homo sapiens cell division cycle 7 (CDC7), transcript variant 1, mRNA.
RPAP2	Homo sapiens RNA polymerase II associated protein 2 (RPAP2), mRNA.
SNORA66	Homo sapiens small nucleolar RNA, H/ACA box 66 (SNORA66), small nucleolar RNA.
MTF2	Homo sapiens metal response element binding transcription factor 2 (MTF2), transcript variant 3, mRNA.
CCDC18	Homo sapiens coiled-coil domain containing 18 (CCDC18), mRNA.
DR1	Homo sapiens down-regulator of transcription 1, TBP-binding (negative cofactor 2) (DR1), mRNA.
FNBP1L	Homo sapiens formin binding protein 1-like (FNBP1L), transcript variant 3, mRNA.
ABCD3	Homo sapiens ATP-binding cassette, sub-family D (ALD), member 3 (ABCD3), transcript variant 1, mRNA.
RWDD3,TMEM56,TMEM56-RWDD3	-
PTBP2	Homo sapiens polypyrimidine tract binding protein 2 (PTBP2), mRNA.
SNX7	Homo sapiens sorting nexin 7 (SNX7), transcript variant 1, mRNA.
LPPR4	Homo sapiens lipid phosphate phosphatase-related protein type 4 (LPPR4), transcript variant 1, mRNA.
AGL	Homo sapiens amylo-alpha-1, 6-glucosidase, 4-alpha-glucanotransferase (AGL), transcript variant 6, mRNA.
HIAT1,SLC35A3	-
TRMT13	Homo sapiens tRNA methyltransferase 13 homolog (S. cerevisiae) (TRMT13), mRNA.
RTCA	Homo sapiens RNA 3'-terminal phosphate cyclase (RTCA), transcript variant 1, mRNA.
SLC30A7	Homo sapiens solute carrier family 30 (zinc transporter), member 7 (SLC30A7), transcript variant 2, mRNA.
-	-
AMY2B,RNPC3	-
PRMT6	Homo sapiens protein arginine methyltransferase 6 (PRMT6), mRNA.
FAM102B	Homo sapiens family with sequence similarity 102, member B (FAM102B), mRNA.
PRPF38B	Homo sapiens PRP38 pre-mRNA processing factor 38 (yeast) domain containing B (PRPF38B), transcript variant 2, non-coding RNA.
STXBP3	Homo sapiens syntaxin binding protein 3 (STXBP3), mRNA.
GPSM2	Homo sapiens G-protein signaling modulator 2 (GPSM2), mRNA.
TMEM167B	Homo sapiens transmembrane protein 167B (TMEM167B), mRNA.
ATXN7L2	Homo sapiens ataxin 7-like 2 (ATXN7L2), mRNA.
CYB561D1	Homo sapiens cytochrome b561 family, member D1 (CYB561D1), transcript variant 4, mRNA.
GNAI3	Homo sapiens guanine nucleotide binding protein (G protein), alpha inhibiting activity polypeptide 3 (GNAI3), mRNA.
AMPD2	Homo sapiens adenosine monophosphate deaminase 2 (AMPD2), transcript variant 4, mRNA.
GSTM4	Homo sapiens glutathione S-transferase mu 4 (GSTM4), transcript variant 2, mRNA.
GSTM2	Homo sapiens glutathione S-transferase mu 2 (muscle) (GSTM2), transcript variant 2, mRNA.
GSTM1	Homo sapiens glutathione S-transferase mu 1 (GSTM1), transcript variant 1, mRNA.
AHCYL1	Homo sapiens adenosylhomocysteinase-like 1 (AHCYL1), transcript variant 3, mRNA.
STRIP1	Homo sapiens striatin interacting protein 1 (STRIP1), transcript variant 3, non-coding RNA.
RBM15	Homo sapiens RNA binding motif protein 15 (RBM15), transcript variant 1, mRNA.
CEPT1	Homo sapiens choline/ethanolamine phosphotransferase 1 (CEPT1), transcript variant 2, mRNA.
CHI3L2	Homo sapiens chitinase 3-like 2 (CHI3L2), transcript variant 1, mRNA.
ATP5F1	Homo sapiens ATP synthase, H+ transporting, mitochondrial Fo complex, subunit B1 (ATP5F1), nuclear gene encoding mitochondrial protein, mRNA.
RAP1A	Homo sapiens RAP1A, member of RAS oncogene family (RAP1A), transcript variant 1, mRNA.
DDX20	Homo sapiens DEAD (Asp-Glu-Ala-Asp) box polypeptide 20 (DDX20), mRNA.
CTTNBP2NL	Homo sapiens CTTNBP2 N-terminal like (CTTNBP2NL), mRNA.
WNT2B	Homo sapiens wingless-type MMTV integration site family, member 2B (WNT2B), transcript variant WNT-2B1, mRNA.
CAPZA1	Homo sapiens capping protein (actin filament) muscle Z-line, alpha 1 (CAPZA1), mRNA.
MOV10	Homo sapiens Mov10, Moloney leukemia virus 10, homolog (mouse) (MOV10), transcript variant 2, mRNA.
LRIG2	Homo sapiens leucine-rich repeats and immunoglobulin-like domains 2 (LRIG2), mRNA.
MAGI3	Homo sapiens membrane associated guanylate kinase, WW and PDZ domain containing 3 (MAGI3), transcript variant 1, mRNA.
DCLRE1B	Homo sapiens DNA cross-link repair 1B (DCLRE1B), mRNA.
HIPK1	Homo sapiens homeodomain interacting protein kinase 1 (HIPK1), transcript variant 1, mRNA.
VANGL1	Homo sapiens VANGL planar cell polarity protein 1 (VANGL1), transcript variant 3, mRNA.
ATP1A1	Homo sapiens ATPase, Na+/K+ transporting, alpha 1 polypeptide (ATP1A1), transcript variant 1, mRNA.
PTGFRN	Homo sapiens prostaglandin F2 receptor inhibitor (PTGFRN), mRNA.
TTF2	Homo sapiens transcription termination factor, RNA polymerase II (TTF2), mRNA.
MAN1A2	Homo sapiens mannosidase, alpha, class 1A, member 2 (MAN1A2), mRNA.
WDR3	Homo sapiens WD repeat domain 3 (WDR3), mRNA.
PHGDH	Homo sapiens phosphoglycerate dehydrogenase (PHGDH), mRNA.
HIST2H2BA	Homo sapiens histone cluster 2, H2ba (pseudogene) (HIST2H2BA), non-coding RNA.
SRGAP2D	Homo sapiens SLIT-ROBO Rho GTPase activating protein 2D (SRGAP2D), mRNA.
-	-
-	-
NBPF9	Homo sapiens neuroblastoma breakpoint family, member 9 (NBPF9), transcript variant 1, mRNA.
SEC22B	Homo sapiens SEC22 vesicle trafficking protein homolog B (S. cerevisiae) (gene/pseudogene) (SEC22B), mRNA.
NOTCH2NL	Homo sapiens notch 2 N-terminal like (NOTCH2NL), mRNA.
NBPF10	Homo sapiens neuroblastoma breakpoint family, member 10 (NBPF10), mRNA.
LIX1L,RBM8A	-
ITGA10,PEX11B	-
PIAS3	Homo sapiens protein inhibitor of activated STAT, 3 (PIAS3), mRNA.
RNF115	Homo sapiens ring finger protein 115 (RNF115), mRNA.
CHD1L,PDIA3P	-
-	-
NBPF15,NBPF16	-
NBPF16	Homo sapiens neuroblastoma breakpoint family, member 16 (NBPF16), mRNA.
LOC645166	Homo sapiens lymphocyte-specific protein 1 pseudogene (LOC645166), transcript variant 2, non-coding RNA.
FAM91A2,LINC00623	-
HIST2H2AC	Homo sapiens histone cluster 2, H2ac (HIST2H2AC), mRNA.
BOLA1	Homo sapiens bolA homolog 1 (E. coli) (BOLA1), mRNA.
PLEKHO1,VPS45	-
C1orf54	Homo sapiens chromosome 1 open reading frame 54 (C1orf54), mRNA.
C1orf51	Homo sapiens chromosome 1 open reading frame 51 (C1orf51), mRNA.
MRPS21	Homo sapiens mitochondrial ribosomal protein S21 (MRPS21), nuclear gene encoding mitochondrial protein, transcript variant 1, mRNA.
PRPF3	Homo sapiens PRP3 pre-mRNA processing factor 3 homolog (S. cerevisiae) (PRPF3), mRNA.
RPRD2	Homo sapiens regulation of nuclear pre-mRNA domain containing 2 (RPRD2), mRNA.
TARS2	Homo sapiens threonyl-tRNA synthetase 2, mitochondrial (putative) (TARS2), nuclear gene encoding mitochondrial protein, transcript variant 1, mRNA.
ECM1	Homo sapiens extracellular matrix protein 1 (ECM1), transcript variant 1, mRNA.
ADAMTSL4	Homo sapiens ADAMTS-like 4 (ADAMTSL4), transcript variant 1, mRNA.
SETDB1	Homo sapiens SET domain, bifurcated 1 (SETDB1), transcript variant 2, mRNA.
PRUNE	Homo sapiens prune exopolyphosphatase (PRUNE), mRNA.
C1orf56	Homo sapiens chromosome 1 open reading frame 56 (C1orf56), mRNA.
MLLT11	Homo sapiens myeloid/lymphoid or mixed-lineage leukemia (trithorax homolog, Drosophila); translocated to, 11 (MLLT11), mRNA.
GABPB2	Homo sapiens GA binding protein transcription factor, beta subunit 2 (GABPB2), mRNA.
SCNM1,TNFAIP8L2,TNFAIP8L2-SCNM1	-
PIP5K1A	Homo sapiens phosphatidylinositol-4-phosphate 5-kinase, type I, alpha (PIP5K1A), transcript variant 1, mRNA.
PSMD4	Homo sapiens proteasome (prosome, macropain) 26S subunit, non-ATPase, 4 (PSMD4), mRNA.
ZNF687	Homo sapiens zinc finger protein 687 (ZNF687), mRNA.
TUFT1	Homo sapiens tuftelin 1 (TUFT1), transcript variant 1, mRNA.
SNX27	Homo sapiens sorting nexin family member 27 (SNX27), mRNA.
CHTOP	Homo sapiens chromatin target of PRMT1 (CHTOP), transcript variant 2, mRNA.
SNAPIN	Homo sapiens SNAP-associated protein (SNAPIN), transcript variant 1, mRNA.
INTS3	Homo sapiens integrator complex subunit 3 (INTS3), mRNA.
SLC27A3	Homo sapiens solute carrier family 27 (fatty acid transporter), member 3 (SLC27A3), mRNA.
CREB3L4	Homo sapiens cAMP responsive element binding protein 3-like 4 (CREB3L4), transcript variant 3, mRNA.
UBAP2L	Homo sapiens ubiquitin associated protein 2-like (UBAP2L), transcript variant 1, mRNA.
HAX1	Homo sapiens HCLS1 associated protein X-1 (HAX1), transcript variant 2, mRNA.
ATP8B2	Homo sapiens ATPase, aminophospholipid transporter, class I, type 8B, member 2 (ATP8B2), transcript variant 1, mRNA.
CKS1B	Homo sapiens CDC28 protein kinase regulatory subunit 1B (CKS1B), transcript variant 1, mRNA.
FLAD1	Homo sapiens flavin adenine dinucleotide synthetase 1 (FLAD1), transcript variant 2, mRNA.
ZBTB7B	Homo sapiens zinc finger and BTB domain containing 7B (ZBTB7B), transcript variant 4, non-coding RNA.
ADAM15	Homo sapiens ADAM metallopeptidase domain 15 (ADAM15), transcript variant 10, non-coding RNA.
EFNA3,EFNA4	-
SLC50A1	Homo sapiens solute carrier family 50 (sugar transporter), member 1 (SLC50A1), transcript variant 1, mRNA.
MTX1	Homo sapiens metaxin 1 (MTX1), transcript variant 1, mRNA.
RUSC1	Homo sapiens RUN and SH3 domain containing 1 (RUSC1), transcript variant 2, mRNA.
DAP3	Homo sapiens death associated protein 3 (DAP3), transcript variant 3, mRNA.
MSTO1,MSTO2P	-
SYT11	Homo sapiens synaptotagmin XI (SYT11), mRNA.
LAMTOR2	Homo sapiens late endosomal/lysosomal adaptor, MAPK and MTOR activator 2 (LAMTOR2), transcript variant 1, mRNA.
SLC25A44	Homo sapiens solute carrier family 25, member 44 (SLC25A44), mRNA.
BGLAP,PMF1,PMF1-BGLAP	-
TMEM79	Homo sapiens transmembrane protein 79 (TMEM79), transcript variant 1, mRNA.
APOA1BP	Homo sapiens apolipoprotein A-I binding protein (APOA1BP), mRNA.
RRNAD1	Homo sapiens ribosomal RNA adenine dimethylase domain containing 1 (RRNAD1), transcript variant 1, mRNA.
PRCC	Homo sapiens papillary renal cell carcinoma (translocation-associated) (PRCC), mRNA.
PEAR1	Homo sapiens platelet endothelial aggregation receptor 1 (PEAR1), mRNA.
KIRREL	Homo sapiens kin of IRRE like (Drosophila) (KIRREL), mRNA.
IFI16	Homo sapiens interferon, gamma-inducible protein 16 (IFI16), transcript variant 2, mRNA.
DUSP23	Homo sapiens dual specificity phosphatase 23 (DUSP23), mRNA.
LOC100505633	Homo sapiens uncharacterized LOC100505633 (LOC100505633), non-coding RNA.
PEA15	Homo sapiens phosphoprotein enriched in astrocytes 15 (PEA15), mRNA.
NCSTN	Homo sapiens nicastrin (NCSTN), mRNA.
NIT1	Homo sapiens nitrilase 1 (NIT1), transcript variant 2, mRNA.
UFC1	Homo sapiens ubiquitin-fold modifier conjugating enzyme 1 (UFC1), mRNA.
USP21	Homo sapiens ubiquitin specific peptidase 21 (USP21), transcript variant 3, mRNA.
PPOX	Homo sapiens protoporphyrinogen oxidase (PPOX), nuclear gene encoding mitochondrial protein, transcript variant 2, mRNA.
NDUFS2	Homo sapiens NADH dehydrogenase (ubiquinone) Fe-S protein 2, 49kDa (NADH-coenzyme Q reductase) (NDUFS2), nuclear gene encoding mitochondrial protein, transcript variant 1, mRNA.
MIR5187,TOMM40L	-
SDHC	Homo sapiens succinate dehydrogenase complex, subunit C, integral membrane protein, 15kDa (SDHC), transcript variant 6, non-coding RNA.
FCRLA	Homo sapiens Fc receptor-like A (FCRLA), transcript variant 1, mRNA.
FCRLB	Homo sapiens Fc receptor-like B (FCRLB), mRNA.
ATF6,DUSP12	-
UHMK1	Homo sapiens U2AF homology motif (UHM) kinase 1 (UHMK1), transcript variant 1, mRNA.
UAP1	Homo sapiens UDP-N-acteylglucosamine pyrophosphorylase 1 (UAP1), mRNA.
DDR2	Homo sapiens discoidin domain receptor tyrosine kinase 2 (DDR2), transcript variant 1, mRNA.
HSD17B7	Homo sapiens hydroxysteroid (17-beta) dehydrogenase 7 (HSD17B7), mRNA.
RGS4	Homo sapiens regulator of G-protein signaling 4 (RGS4), transcript variant 1, mRNA.
PBX1	Homo sapiens pre-B-cell leukemia homeobox 1 (PBX1), transcript variant 3, mRNA.
MGST3	Homo sapiens microsomal glutathione S-transferase 3 (MGST3), mRNA.
MIR3658,UCK2	-
POGK	Homo sapiens pogo transposable element with KRAB domain (POGK), mRNA.
DCAF6	Homo sapiens DDB1 and CUL4 associated factor 6 (DCAF6), transcript variant 3, mRNA.
TIPRL	Homo sapiens TIP41, TOR signaling pathway regulator-like (S. cerevisiae) (TIPRL), transcript variant 1, mRNA.
SFT2D2	Homo sapiens SFT2 domain containing 2 (SFT2D2), mRNA.
ATP1B1	Homo sapiens ATPase, Na+/K+ transporting, beta 1 polypeptide (ATP1B1), mRNA.
BLZF1	Homo sapiens basic leucine zipper nuclear factor 1 (BLZF1), mRNA.
GORAB	Homo sapiens golgin, RAB6-interacting (GORAB), transcript variant 2, non-coding RNA.
PRRX1	Homo sapiens paired related homeobox 1 (PRRX1), transcript variant pmx-1a, mRNA.
PRRC2C	Homo sapiens proline-rich coiled-coil 2C (PRRC2C), mRNA.
METTL13	Homo sapiens methyltransferase like 13 (METTL13), transcript variant 1, mRNA.
SUCO	Homo sapiens SUN domain containing ossification factor (SUCO), transcript variant 1, mRNA.
KLHL20	Homo sapiens kelch-like family member 20 (KLHL20), mRNA.
DARS2	Homo sapiens aspartyl-tRNA synthetase 2, mitochondrial (DARS2), nuclear gene encoding mitochondrial protein, mRNA.
GAS5-AS1	Homo sapiens GAS5 antisense RNA 1 (GAS5-AS1), non-coding RNA.
ZBTB37	Homo sapiens zinc finger and BTB domain containing 37 (ZBTB37), transcript variant 1, mRNA.
RABGAP1L	Homo sapiens RAB GTPase activating protein 1-like (RABGAP1L), transcript variant 1, mRNA.
CACYBP	Homo sapiens calcyclin binding protein (CACYBP), transcript variant 1, mRNA.
PAPPA2	Homo sapiens pappalysin 2 (PAPPA2), transcript variant 1, mRNA.
RASAL2	Homo sapiens RAS protein activator like 2 (RASAL2), transcript variant 2, mRNA.
RALGPS2	Homo sapiens Ral GEF with PH domain and SH3 binding motif 2 (RALGPS2), mRNA.
FAM20B	Homo sapiens family with sequence similarity 20, member B (FAM20B), mRNA.
TOR3A	Homo sapiens torsin family 3, member A (TOR3A), mRNA.
SOAT1	Homo sapiens sterol O-acyltransferase 1 (SOAT1), nuclear gene encoding mitochondrial protein, transcript variant 1, mRNA.
TOR1AIP1	Homo sapiens torsin A interacting protein 1 (TOR1AIP1), transcript variant 2, mRNA.
CEP350	Homo sapiens centrosomal protein 350kDa (CEP350), mRNA.
XPR1	Homo sapiens xenotropic and polytropic retrovirus receptor 1 (XPR1), transcript variant 1, mRNA.
KIAA1614	Homo sapiens KIAA1614 (KIAA1614), mRNA.
MR1	Homo sapiens major histocompatibility complex, class I-related (MR1), transcript variant 2, mRNA.
IER5	Homo sapiens immediate early response 5 (IER5), mRNA.
DHX9	Homo sapiens DEAH (Asp-Glu-Ala-His) box helicase 9 (DHX9), transcript variant 2, non-coding RNA.
LAMC2	Homo sapiens laminin, gamma 2 (LAMC2), transcript variant 1, mRNA.
SMG7	Homo sapiens smg-7 homolog, nonsense mediated mRNA decay factor (C. elegans) (SMG7), transcript variant 4, mRNA.
RGL1	Homo sapiens ral guanine nucleotide dissociation stimulator-like 1 (RGL1), mRNA.
TSEN15	Homo sapiens tRNA splicing endonuclease 15 homolog (S. cerevisiae) (TSEN15), transcript variant 3, non-coding RNA.
C1orf21	Homo sapiens chromosome 1 open reading frame 21 (C1orf21), mRNA.
RNF2	Homo sapiens ring finger protein 2 (RNF2), mRNA.
SWT1	Homo sapiens SWT1 RNA endoribonuclease homolog (S. cerevisiae) (SWT1), transcript variant 1, mRNA.
HMCN1	Homo sapiens hemicentin 1 (HMCN1), mRNA.
C1orf27	Homo sapiens chromosome 1 open reading frame 27 (C1orf27), transcript variant 1, mRNA.
PLA2G4A	Homo sapiens phospholipase A2, group IVA (cytosolic, calcium-dependent) (PLA2G4A), mRNA.
RGS2	Homo sapiens regulator of G-protein signaling 2, 24kDa (RGS2), mRNA.
TROVE2	Homo sapiens TROVE domain family, member 2 (TROVE2), transcript variant 4, mRNA.
CDC73	Homo sapiens cell division cycle 73 (CDC73), mRNA.
CFH,CFHR1	-
C1orf53	Homo sapiens chromosome 1 open reading frame 53 (C1orf53), mRNA.
NEK7	Homo sapiens NIMA-related kinase 7 (NEK7), mRNA.
CAMSAP2	Homo sapiens calmodulin regulated spectrin-associated protein family, member 2 (CAMSAP2), mRNA.
NAV1	Homo sapiens neuron navigator 1 (NAV1), transcript variant 1, mRNA.
IPO9	Homo sapiens importin 9 (IPO9), mRNA.
SHISA4	Homo sapiens shisa homolog 4 (Xenopus laevis) (SHISA4), transcript variant 1, mRNA.
TIMM17A	Homo sapiens translocase of inner mitochondrial membrane 17 homolog A (yeast) (TIMM17A), nuclear gene encoding mitochondrial protein, mRNA.
RNPEP	Homo sapiens arginyl aminopeptidase (aminopeptidase B) (RNPEP), mRNA.
PPP1R12B	Homo sapiens protein phosphatase 1, regulatory subunit 12B (PPP1R12B), transcript variant 1, mRNA.
KDM5B-AS1	Homo sapiens KDM5B antisense RNA 1 (head to head) (KDM5B-AS1), transcript variant 1, non-coding RNA.
TMEM183A	Homo sapiens transmembrane protein 183A (TMEM183A), mRNA.
BTG2	Homo sapiens BTG family, member 2 (BTG2), mRNA.
ATP2B4	Homo sapiens ATPase, Ca++ transporting, plasma membrane 4 (ATP2B4), transcript variant 1, mRNA.
SNORA77	Homo sapiens small nucleolar RNA, H/ACA box 77 (SNORA77), small nucleolar RNA.
ZC3H11A	Homo sapiens zinc finger CCCH-type containing 11A (ZC3H11A), mRNA.
ZBED6	Homo sapiens zinc finger, BED-type containing 6 (ZBED6), mRNA.
SNRPE	Homo sapiens small nuclear ribonucleoprotein polypeptide E (SNRPE), nuclear gene encoding mitochondrial protein, mRNA.
SOX13	Homo sapiens SRY (sex determining region Y)-box 13 (SOX13), mRNA.
MDM4	Homo sapiens Mdm4 p53 binding protein homolog (mouse) (MDM4), transcript variant 1, mRNA.
NFASC	Homo sapiens neurofascin (NFASC), transcript variant 1, mRNA.
LOC284581	Homo sapiens uncharacterized LOC284581 (LOC284581), transcript variant 1, non-coding RNA.
SRGAP2,SRGAP2C,SRGAP2D	-
DYRK3	Homo sapiens dual-specificity tyrosine-(Y)-phosphorylation regulated kinase 3 (DYRK3), transcript variant 2, mRNA.
MAPKAPK2	Homo sapiens mitogen-activated protein kinase-activated protein kinase 2 (MAPKAPK2), transcript variant 1, mRNA.
PFKFB2	Homo sapiens 6-phosphofructo-2-kinase/fructose-2,6-biphosphatase 2 (PFKFB2), transcript variant 2, mRNA.
CD55	Homo sapiens CD55 molecule, decay accelerating factor for complement (Cromer blood group) (CD55), transcript variant 2, mRNA.
CD46	Homo sapiens CD46 molecule, complement regulatory protein (CD46), transcript variant a, mRNA.
DIEXF	Homo sapiens digestive organ expansion factor homolog (zebrafish) (DIEXF), mRNA.
SERTAD4	Homo sapiens SERTA domain containing 4 (SERTAD4), mRNA.
HHAT	Homo sapiens hedgehog acyltransferase (HHAT), transcript variant 2, mRNA.
RCOR3	Homo sapiens REST corepressor 3 (RCOR3), transcript variant 1, mRNA.
TRAF5	Homo sapiens TNF receptor-associated factor 5 (TRAF5), transcript variant 3, mRNA.
LINC00467	Homo sapiens long intergenic non-protein coding RNA 467 (LINC00467), non-coding RNA.
PPP2R5A	Homo sapiens protein phosphatase 2, regulatory subunit B', alpha (PPP2R5A), transcript variant 1, mRNA.
NENF	Homo sapiens neudesin neurotrophic factor (NENF), transcript variant 1, mRNA.
ATF3	Homo sapiens activating transcription factor 3 (ATF3), transcript variant 5, mRNA.
TATDN3	Homo sapiens TatD DNase domain containing 3 (TATDN3), transcript variant 1, mRNA.
RPS6KC1	Homo sapiens ribosomal protein S6 kinase, 52kDa, polypeptide 1 (RPS6KC1), transcript variant 1, mRNA.
SMYD2	Homo sapiens SET and MYND domain containing 2 (SMYD2), mRNA.
KCNK2	Homo sapiens potassium channel, subfamily K, member 2 (KCNK2), transcript variant 2, mRNA.
KCTD3	Homo sapiens potassium channel tetramerisation domain containing 3 (KCTD3), mRNA.
RRP15	Homo sapiens ribosomal RNA processing 15 homolog (S. cerevisiae) (RRP15), mRNA.
LYPLAL1	Homo sapiens lysophospholipase-like 1 (LYPLAL1), mRNA.
-	-
IARS2	Homo sapiens isoleucyl-tRNA synthetase 2, mitochondrial (IARS2), nuclear gene encoding mitochondrial protein, mRNA.
MARC2	Homo sapiens mitochondrial amidoxime reducing component 2 (MARC2), nuclear gene encoding mitochondrial protein, mRNA.
HLX	Homo sapiens H2.0-like homeobox (HLX), mRNA.
MIA3	Homo sapiens melanoma inhibitory activity family, member 3 (MIA3), mRNA.
BROX	Homo sapiens BRO1 domain and CAAX motif containing (BROX), mRNA.
DISP1	Homo sapiens dispatched homolog 1 (Drosophila) (DISP1), mRNA.
FBXO28	Homo sapiens F-box protein 28 (FBXO28), transcript variant 1, mRNA.
DEGS1	Homo sapiens delta(4)-desaturase, sphingolipid 1 (DEGS1), mRNA.
CNIH4	Homo sapiens cornichon homolog 4 (Drosophila) (CNIH4), transcript variant 5, mRNA.
CNIH3	Homo sapiens cornichon homolog 3 (Drosophila) (CNIH3), mRNA.
DNAH14	Homo sapiens dynein, axonemal, heavy chain 14 (DNAH14), transcript variant 1, mRNA.
SRP9	Homo sapiens signal recognition particle 9kDa (SRP9), transcript variant 1, mRNA.
PSEN2	Homo sapiens presenilin 2 (Alzheimer disease 4) (PSEN2), transcript variant 1, mRNA.
ADCK3	Homo sapiens aarF domain containing kinase 3 (ADCK3), nuclear gene encoding mitochondrial protein, mRNA.
ZNF678	Homo sapiens zinc finger protein 678 (ZNF678), transcript variant 3, non-coding RNA.
SNAP47	Homo sapiens synaptosomal-associated protein, 47kDa (SNAP47), mRNA.
HIST3H2BB	Homo sapiens histone cluster 3, H2bb (HIST3H2BB), mRNA.
RNF187	Homo sapiens ring finger protein 187 (RNF187), mRNA.
RAB4A,SPHAR	-
URB2	Homo sapiens URB2 ribosome biogenesis 2 homolog (S. cerevisiae) (URB2), mRNA.
GALNT2	Homo sapiens UDP-N-acetyl-alpha-D-galactosamine:polypeptide N-acetylgalactosaminyltransferase 2 (GalNAc-T2) (GALNT2), mRNA.
COG2	Homo sapiens component of oligomeric golgi complex 2 (COG2), transcript variant 1, mRNA.
ARV1	Homo sapiens ARV1 homolog (S. cerevisiae) (ARV1), mRNA.
GNPAT	Homo sapiens glyceronephosphate O-acyltransferase (GNPAT), mRNA.
SPRTN	Homo sapiens SprT-like N-terminal domain (SPRTN), transcript variant 1, mRNA.
DISC1,TSNAX,TSNAX-DISC1	-
NTPCR	Homo sapiens nucleoside-triphosphatase, cancer-related (NTPCR), mRNA.
COA6	Homo sapiens cytochrome c oxidase assembly factor 6 homolog (S. cerevisiae) (COA6), transcript variant 1, mRNA.
GGPS1	Homo sapiens geranylgeranyl diphosphate synthase 1 (GGPS1), transcript variant 2, mRNA.
TBCE	Homo sapiens tubulin folding cofactor E (TBCE), transcript variant 2, mRNA.
GPR137B	Homo sapiens G protein-coupled receptor 137B (GPR137B), mRNA.
LGALS8	Homo sapiens lectin, galactoside-binding, soluble, 8 (LGALS8), transcript variant 1, mRNA.
MTR	Homo sapiens 5-methyltetrahydrofolate-homocysteine methyltransferase (MTR), mRNA.
FMN2	Homo sapiens formin 2 (FMN2), mRNA.
SDCCAG8	Homo sapiens serologically defined colon cancer antigen 8 (SDCCAG8), mRNA.
ZBTB18	Homo sapiens zinc finger and BTB domain containing 18 (ZBTB18), transcript variant 1, mRNA.
DESI2	Homo sapiens desumoylating isopeptidase 2 (DESI2), mRNA.
COX20	Homo sapiens COX20 cytochrome C oxidase assembly factor (COX20), mRNA.
EFCAB2	Homo sapiens EF-hand calcium binding domain 2 (EFCAB2), transcript variant 5, non-coding RNA.
KIF26B	Homo sapiens kinesin family member 26B (KIF26B), mRNA.
CNST	Homo sapiens consortin, connexin sorting protein (CNST), transcript variant 1, mRNA.
SCCPDH	Homo sapiens saccharopine dehydrogenase (putative) (SCCPDH), mRNA.
ZNF672	Homo sapiens zinc finger protein 672 (ZNF672), mRNA.
PGBD2	Homo sapiens piggyBac transposable element derived 2 (PGBD2), transcript variant 1, mRNA.
WASH7P	Homo sapiens WAS protein family homolog 7 pseudogene (WASH7P), non-coding RNA.
LOC100288069	Homo sapiens general transcription factor IIi pseudogene (LOC100288069), non-coding RNA.
NOC2L	Homo sapiens nucleolar complex associated 2 homolog (S. cerevisiae) (NOC2L), mRNA.
C1orf159	Homo sapiens chromosome 1 open reading frame 159 (C1orf159), mRNA.
SDF4	Homo sapiens stromal cell derived factor 4 (SDF4), transcript variant 2, mRNA.
UBE2J2	Homo sapiens ubiquitin-conjugating enzyme E2, J2 (UBE2J2), transcript variant 1, mRNA.
ACAP3	Homo sapiens ArfGAP with coiled-coil, ankyrin repeat and PH domains 3 (ACAP3), mRNA.
CPSF3L	Homo sapiens cleavage and polyadenylation specific factor 3-like (CPSF3L), transcript variant 1, mRNA.
DVL1	Homo sapiens dishevelled segment polarity protein 1 (DVL1), mRNA.
AURKAIP1	Homo sapiens aurora kinase A interacting protein 1 (AURKAIP1), transcript variant 2, mRNA.
CCNL2	Homo sapiens cyclin L2 (CCNL2), transcript variant 1, mRNA.
MRPL20	Homo sapiens mitochondrial ribosomal protein L20 (MRPL20), nuclear gene encoding mitochondrial protein, mRNA.
SSU72	Homo sapiens SSU72 RNA polymerase II CTD phosphatase homolog (S. cerevisiae) (SSU72), mRNA.
CDK11A,CDK11B	-
SLC35E2,SLC35E2B	-
NADK	Homo sapiens NAD kinase (NADK), transcript variant 3, mRNA.
GNB1	Homo sapiens guanine nucleotide binding protein (G protein), beta polypeptide 1 (GNB1), mRNA.
C1orf86	Homo sapiens chromosome 1 open reading frame 86 (C1orf86), transcript variant 7, non-coding RNA.
MORN1	Homo sapiens MORN repeat containing 1 (MORN1), mRNA.
PEX10	Homo sapiens peroxisomal biogenesis factor 10 (PEX10), transcript variant 1, mRNA.
PANK4	Homo sapiens pantothenate kinase 4 (PANK4), mRNA.
MEGF6	Homo sapiens multiple EGF-like-domains 6 (MEGF6), mRNA.
WRAP73	Homo sapiens WD repeat containing, antisense to TP73 (WRAP73), mRNA.
TP73-AS1	Homo sapiens TP73 antisense RNA 1 (TP73-AS1), transcript variant 5, non-coding RNA.
LRRC47	Homo sapiens leucine rich repeat containing 47 (LRRC47), mRNA.
CEP104	Homo sapiens centrosomal protein 104kDa (CEP104), mRNA.
C1orf174	Homo sapiens chromosome 1 open reading frame 174 (C1orf174), mRNA.
NPHP4	Homo sapiens nephronophthisis 4 (NPHP4), mRNA.
ICMT	Homo sapiens isoprenylcysteine carboxyl methyltransferase (ICMT), mRNA.
GPR153	Homo sapiens G protein-coupled receptor 153 (GPR153), mRNA.
ACOT7	Homo sapiens acyl-CoA thioesterase 7 (ACOT7), transcript variant hBACHc, mRNA.
PLEKHG5,TNFRSF25	-
NOL9	Homo sapiens nucleolar protein 9 (NOL9), mRNA.
KLHL21	Homo sapiens kelch-like family member 21 (KLHL21), mRNA.
DNAJC11	Homo sapiens DnaJ (Hsp40) homolog, subfamily C, member 11 (DNAJC11), mRNA.
RERE	Homo sapiens arginine-glutamic acid dipeptide (RE) repeats (RERE), transcript variant 1, mRNA.
MIR34A	Homo sapiens microRNA 34a (MIR34A), microRNA.
CLSTN1,CTNNBIP1	-
LZIC	Homo sapiens leucine zipper and CTNNBIP1 domain containing (LZIC), mRNA.
DFFA	Homo sapiens DNA fragmentation factor, 45kDa, alpha polypeptide (DFFA), transcript variant 1, mRNA.
SRM	Homo sapiens spermidine synthase (SRM), mRNA.
EXOSC10	Homo sapiens exosome component 10 (EXOSC10), transcript variant 1, mRNA.
MTOR	Homo sapiens mechanistic target of rapamycin (serine/threonine kinase) (MTOR), mRNA.
MAD2L2	Homo sapiens MAD2 mitotic arrest deficient-like 2 (yeast) (MAD2L2), transcript variant 1, mRNA.
MTHFR	Homo sapiens methylenetetrahydrofolate reductase (NAD(P)H) (MTHFR), mRNA.
KIAA2013	Homo sapiens KIAA2013 (KIAA2013), mRNA.
CASP9	Homo sapiens caspase 9, apoptosis-related cysteine peptidase (CASP9), transcript variant 3, mRNA.
ZBTB17	Homo sapiens zinc finger and BTB domain containing 17 (ZBTB17), transcript variant 2, mRNA.
HSPB7	Homo sapiens heat shock 27kDa protein family, member 7 (cardiovascular) (HSPB7), mRNA.
ARHGEF19	Homo sapiens Rho guanine nucleotide exchange factor (GEF) 19 (ARHGEF19), mRNA.
FBXO42	Homo sapiens F-box protein 42 (FBXO42), mRNA.
CROCCP2,CROCCP3	-
NBPF1	Homo sapiens neuroblastoma breakpoint family, member 1 (NBPF1), mRNA.
MFAP2	Homo sapiens microfibrillar-associated protein 2 (MFAP2), transcript variant 1, mRNA.
ATP13A2	Homo sapiens ATPase type 13A2 (ATP13A2), transcript variant 1, mRNA.
SDHB	Homo sapiens succinate dehydrogenase complex, subunit B, iron sulfur (Ip) (SDHB), nuclear gene encoding mitochondrial protein, mRNA.
RCC2	Homo sapiens regulator of chromosome condensation 2 (RCC2), transcript variant 1, mRNA.
ALDH4A1	Homo sapiens aldehyde dehydrogenase 4 family, member A1 (ALDH4A1), nuclear gene encoding mitochondrial protein, transcript variant P5CDhS, mRNA.
IFFO2	Homo sapiens intermediate filament family orphan 2 (IFFO2), mRNA.
UBR4	Homo sapiens ubiquitin protein ligase E3 component n-recognin 4 (UBR4), mRNA.
EMC1	Homo sapiens ER membrane protein complex subunit 1 (EMC1), transcript variant 3, mRNA.
AKR7A2	Homo sapiens aldo-keto reductase family 7, member A2 (aflatoxin aldehyde reductase) (AKR7A2), mRNA.
TMCO4	Homo sapiens transmembrane and coiled-coil domains 4 (TMCO4), mRNA.
MUL1	Homo sapiens mitochondrial E3 ubiquitin protein ligase 1 (MUL1), nuclear gene encoding mitochondrial protein, mRNA.
EIF4G3,HP1BP3	-
ECE1	Homo sapiens endothelin converting enzyme 1 (ECE1), transcript variant 1, mRNA.
USP48	Homo sapiens ubiquitin specific peptidase 48 (USP48), transcript variant 1, mRNA.
HSPG2	Homo sapiens heparan sulfate proteoglycan 2 (HSPG2), mRNA.
LUZP1	Homo sapiens leucine zipper protein 1 (LUZP1), transcript variant 1, mRNA.
HNRNPR	Homo sapiens heterogeneous nuclear ribonucleoprotein R (HNRNPR), transcript variant 2, mRNA.
TCEA3	Homo sapiens transcription elongation factor A (SII), 3 (TCEA3), mRNA.
ASAP3	Homo sapiens ArfGAP with SH3 domain, ankyrin repeat and PH domain 3 (ASAP3), transcript variant 1, mRNA.
LOC100506963	Homo sapiens uncharacterized LOC100506963 (LOC100506963), non-coding RNA.
GALE	Homo sapiens UDP-galactose-4-epimerase (GALE), transcript variant 1, mRNA.
HMGCL	Homo sapiens 3-hydroxymethyl-3-methylglutaryl-CoA lyase (HMGCL), nuclear gene encoding mitochondrial protein, transcript variant 1, mRNA.
FUCA1	Homo sapiens fucosidase, alpha-L- 1, tissue (FUCA1), mRNA.
SRSF10	Homo sapiens serine/arginine-rich splicing factor 10 (SRSF10), transcript variant 4, mRNA.
STPG1	Homo sapiens sperm-tail PG-rich repeat containing 1 (STPG1), transcript variant 4, mRNA.
SYF2	Homo sapiens SYF2 homolog, RNA splicing factor (S. cerevisiae) (SYF2), transcript variant 1, mRNA.
C1orf63	Homo sapiens chromosome 1 open reading frame 63 (C1orf63), mRNA.
LOC646471	Homo sapiens uncharacterized LOC646471 (LOC646471), non-coding RNA.
PAQR7	Homo sapiens progestin and adipoQ receptor family member VII (PAQR7), mRNA.
MIR3917,STMN1	-
PAFAH2	Homo sapiens platelet-activating factor acetylhydrolase 2, 40kDa (PAFAH2), mRNA.
UBXN11	Homo sapiens UBX domain protein 11 (UBXN11), transcript variant 2, mRNA.
GPN2	Homo sapiens GPN-loop GTPase 2 (GPN2), mRNA.
GPATCH3	Homo sapiens G patch domain containing 3 (GPATCH3), mRNA.
SLC9A1	Homo sapiens solute carrier family 9, subfamily A (NHE1, cation proton antiporter 1), member 1 (SLC9A1), transcript variant 1, mRNA.
MAP3K6	Homo sapiens mitogen-activated protein kinase kinase kinase 6 (MAP3K6), mRNA.
WASF2	Homo sapiens WAS protein family, member 2 (WASF2), transcript variant 1, mRNA.
IFI6	Homo sapiens interferon, alpha-inducible protein 6 (IFI6), transcript variant 3, mRNA.
RPA2	Homo sapiens replication protein A2, 32kDa (RPA2), mRNA.
EYA3	Homo sapiens eyes absent homolog 3 (Drosophila) (EYA3), mRNA.
DNAJC8	Homo sapiens DnaJ (Hsp40) homolog, subfamily C, member 8 (DNAJC8), mRNA.
RCC1	Homo sapiens regulator of chromosome condensation 1 (RCC1), transcript variant 6, non-coding RNA.
SNHG12	Homo sapiens small nucleolar RNA host gene 12 (non-protein coding) (SNHG12), non-coding RNA.
SNORA61	Homo sapiens small nucleolar RNA, H/ACA box 61 (SNORA61), small nucleolar RNA.
SNORA16A	Homo sapiens small nucleolar RNA, H/ACA box 16A (SNORA16A), small nucleolar RNA.
TAF12	Homo sapiens TAF12 RNA polymerase II, TATA box binding protein (TBP)-associated factor, 20kDa (TAF12), transcript variant 1, mRNA.
TMEM200B	Homo sapiens transmembrane protein 200B (TMEM200B), transcript variant 1, mRNA.
SRSF4	Homo sapiens serine/arginine-rich splicing factor 4 (SRSF4), mRNA.
MECR	Homo sapiens mitochondrial trans-2-enoyl-CoA reductase (MECR), nuclear gene encoding mitochondrial protein, transcript variant 2, mRNA.
SDC3	Homo sapiens syndecan 3 (SDC3), mRNA.
PUM1	Homo sapiens pumilio homolog 1 (Drosophila) (PUM1), transcript variant 1, mRNA.
SNRNP40	Homo sapiens small nuclear ribonucleoprotein 40kDa (U5) (SNRNP40), mRNA.
PEF1	Homo sapiens penta-EF-hand domain containing 1 (PEF1), transcript variant 1, mRNA.
COL16A1	Homo sapiens collagen, type XVI, alpha 1 (COL16A1), mRNA.
BAI2	Homo sapiens brain-specific angiogenesis inhibitor 2 (BAI2), mRNA.
SPOCD1	Homo sapiens SPOC domain containing 1 (SPOCD1), mRNA.
TMEM234	Homo sapiens transmembrane protein 234 (TMEM234), mRNA.
BSDC1	Homo sapiens BSD domain containing 1 (BSDC1), transcript variant 2, mRNA.
ZBTB8OS	Homo sapiens zinc finger and BTB domain containing 8 opposite strand (ZBTB8OS), mRNA.
SYNC	Homo sapiens syncoilin, intermediate filament protein (SYNC), transcript variant 1, mRNA.
YARS	Homo sapiens tyrosyl-tRNA synthetase (YARS), mRNA.
TMEM54	Homo sapiens transmembrane protein 54 (TMEM54), mRNA.
RNF19B	Homo sapiens ring finger protein 19B (RNF19B), transcript variant 2, mRNA.
AK2	Homo sapiens adenylate kinase 2 (AK2), transcript variant 4, non-coding RNA.
MIR3605,PHC2	-
CSMD2	Homo sapiens CUB and Sushi multiple domains 2 (CSMD2), mRNA.
SMIM12	Homo sapiens small integral membrane protein 12 (SMIM12), transcript variant 1, mRNA.
ZMYM6NB	Homo sapiens ZMYM6 neighbor (ZMYM6NB), mRNA.
ZMYM6	Homo sapiens zinc finger, MYM-type 6 (ZMYM6), mRNA.
SFPQ	Homo sapiens splicing factor proline/glutamine-rich (SFPQ), mRNA.
KIAA0319L	Homo sapiens KIAA0319-like (KIAA0319L), mRNA.
PSMB2	Homo sapiens proteasome (prosome, macropain) subunit, beta type, 2 (PSMB2), transcript variant 2, mRNA.
C1orf216	Homo sapiens chromosome 1 open reading frame 216 (C1orf216), mRNA.
TRAPPC3	Homo sapiens trafficking protein particle complex 3 (TRAPPC3), transcript variant 2, mRNA.
EVA1B	Homo sapiens eva-1 homolog B (C. elegans) (EVA1B), mRNA.
STK40	Homo sapiens serine/threonine kinase 40 (STK40), mRNA.
LSM10	Homo sapiens LSM10, U7 small nuclear RNA associated (LSM10), mRNA.
OSCP1	Homo sapiens organic solute carrier partner 1 (OSCP1), transcript variant 1, mRNA.
MRPS15	Homo sapiens mitochondrial ribosomal protein S15 (MRPS15), nuclear gene encoding mitochondrial protein, mRNA.
MEAF6	Homo sapiens MYST/Esa1-associated factor 6 (MEAF6), transcript variant 6, non-coding RNA.
SNIP1	Homo sapiens Smad nuclear interacting protein 1 (SNIP1), mRNA.
GNL2	Homo sapiens guanine nucleotide binding protein-like 2 (nucleolar) (GNL2), mRNA.
C1orf109	Homo sapiens chromosome 1 open reading frame 109 (C1orf109), mRNA.
YRDC	Homo sapiens yrdC domain containing (E. coli) (YRDC), nuclear gene encoding mitochondrial protein, mRNA.
MTF1	Homo sapiens metal-regulatory transcription factor 1 (MTF1), mRNA.
INPP5B	Homo sapiens inositol polyphosphate-5-phosphatase, 75kDa (INPP5B), nuclear gene encoding mitochondrial protein, mRNA.
SF3A3	Homo sapiens splicing factor 3a, subunit 3, 60kDa (SF3A3), mRNA.
FHL3	Homo sapiens four and a half LIM domains 3 (FHL3), transcript variant 1, mRNA.
RRAGC	Homo sapiens Ras-related GTP binding C (RRAGC), transcript variant 2, mRNA.
GJA9,GJA9-MYCBP,MYCBP	-
PPIEL	Homo sapiens peptidylprolyl isomerase E-like pseudogene (PPIEL), non-coding RNA.
PABPC4,SNORA55	-
TRIT1	Homo sapiens tRNA isopentenyltransferase 1 (TRIT1), mRNA.
PPT1	Homo sapiens palmitoyl-protein thioesterase 1 (PPT1), transcript variant 1, mRNA.
SCMH1	Homo sapiens sex comb on midleg homolog 1 (Drosophila) (SCMH1), transcript variant 3, mRNA.
FOXJ3	Homo sapiens forkhead box J3 (FOXJ3), transcript variant 3, mRNA.
LEPRE1	Homo sapiens leucine proline-enriched proteoglycan (leprecan) 1 (LEPRE1), transcript variant 1, mRNA.
CCDC23	Homo sapiens coiled-coil domain containing 23 (CCDC23), mRNA.
SLC2A1	Homo sapiens solute carrier family 2 (facilitated glucose transporter), member 1 (SLC2A1), mRNA.
EBNA1BP2	Homo sapiens EBNA1 binding protein 2 (EBNA1BP2), transcript variant 1, mRNA.
ELOVL1,MED8	-
HYI	Homo sapiens hydroxypyruvate isomerase (putative) (HYI), transcript variant 4, mRNA.
SLC6A9	Homo sapiens solute carrier family 6 (neurotransmitter transporter, glycine), member 9 (SLC6A9), transcript variant 2, mRNA.
ERI3	Homo sapiens ERI1 exoribonuclease family member 3 (ERI3), mRNA.
TMEM53	Homo sapiens transmembrane protein 53 (TMEM53), mRNA.
EIF2B3	Homo sapiens eukaryotic translation initiation factor 2B, subunit 3 gamma, 58kDa (EIF2B3), transcript variant 1, mRNA.
HECTD3	Homo sapiens HECT domain containing E3 ubiquitin protein ligase 3 (HECTD3), mRNA.
MUTYH	Homo sapiens mutY homolog (E. coli) (MUTYH), transcript variant alpha1, mRNA.
TESK2	Homo sapiens testis-specific kinase 2 (TESK2), mRNA.
GPBP1L1	Homo sapiens GC-rich promoter binding protein 1-like 1 (GPBP1L1), mRNA.
IPP	Homo sapiens intracisternal A particle-promoted polypeptide (IPP), transcript variant 2, mRNA.
PIK3R3	Homo sapiens phosphoinositide-3-kinase, regulatory subunit 3 (gamma) (PIK3R3), transcript variant 2, mRNA.
POMGNT1	Homo sapiens protein O-linked mannose beta1,2-N-acetylglucosaminyltransferase (POMGNT1), transcript variant 2, mRNA.
LRRC41	Homo sapiens leucine rich repeat containing 41 (LRRC41), mRNA.
MKNK1	Homo sapiens MAP kinase interacting serine/threonine kinase 1 (MKNK1), transcript variant 1, mRNA.
MOB3C	Homo sapiens MOB kinase activator 3C (MOB3C), transcript variant 1, mRNA.
ATPAF1,EFCAB14	-
SPATA6	Homo sapiens spermatogenesis associated 6 (SPATA6), mRNA.
FAF1	Homo sapiens Fas (TNFRSF6) associated factor 1 (FAF1), mRNA.
EPS15	Homo sapiens epidermal growth factor receptor pathway substrate 15 (EPS15), transcript variant 1, mRNA.
MIR761,NRD1	-
RAB3B	Homo sapiens RAB3B, member RAS oncogene family (RAB3B), mRNA.
KTI12,TXNDC12	-
CC2D1B	Homo sapiens coiled-coil and C2 domain containing 1B (CC2D1B), mRNA.
ZCCHC11	Homo sapiens zinc finger, CCHC domain containing 11 (ZCCHC11), transcript variant 1, mRNA.
SELRC1	Homo sapiens Sel1 repeat containing 1 (SELRC1), mRNA.
ECHDC2	Homo sapiens enoyl CoA hydratase domain containing 2 (ECHDC2), transcript variant 1, mRNA.
C1orf123	Homo sapiens chromosome 1 open reading frame 123 (C1orf123), mRNA.
MAGOH	Homo sapiens mago-nashi homolog, proliferation-associated (Drosophila) (MAGOH), mRNA.
LRP8	Homo sapiens low density lipoprotein receptor-related protein 8, apolipoprotein e receptor (LRP8), transcript variant 1, mRNA.
TMEM48	-
YIPF1	Homo sapiens Yip1 domain family, member 1 (YIPF1), transcript variant 2, non-coding RNA.
HSPB11	Homo sapiens heat shock protein family B (small), member 11 (HSPB11), mRNA.
SSBP3	Homo sapiens single stranded DNA binding protein 3 (SSBP3), transcript variant 1, mRNA.
PARS2	Homo sapiens prolyl-tRNA synthetase 2, mitochondrial (putative) (PARS2), nuclear gene encoding mitochondrial protein, mRNA.
USP24	Homo sapiens ubiquitin specific peptidase 24 (USP24), mRNA.
MYSM1	Homo sapiens Myb-like, SWIRM and MPN domains 1 (MYSM1), mRNA.
JUN	Homo sapiens jun proto-oncogene (JUN), mRNA.
TM2D1	Homo sapiens TM2 domain containing 1 (TM2D1), mRNA.
DOCK7	Homo sapiens dedicator of cytokinesis 7 (DOCK7), transcript variant 1, mRNA.
ITGB3BP	Homo sapiens integrin beta 3 binding protein (beta3-endonexin) (ITGB3BP), transcript variant 3, non-coding RNA.
JAK1	Homo sapiens Janus kinase 1 (JAK1), mRNA.
WDR78	Homo sapiens WD repeat domain 78 (WDR78), transcript variant 1, mRNA.
SLC35D1	Homo sapiens solute carrier family 35 (UDP-glucuronic acid/UDP-N-acetylgalactosamine dual transporter), member D1 (SLC35D1), mRNA.
SERBP1	Homo sapiens SERPINE1 mRNA binding protein 1 (SERBP1), transcript variant 4, mRNA.
DIRAS3	Homo sapiens DIRAS family, GTP-binding RAS-like 3 (DIRAS3), mRNA.
WLS	Homo sapiens wntless homolog (Drosophila) (WLS), transcript variant 1, mRNA.
LRRC40	Homo sapiens leucine rich repeat containing 40 (LRRC40), mRNA.
ANKRD13C	Homo sapiens ankyrin repeat domain 13C (ANKRD13C), mRNA.
ZRANB2	Homo sapiens zinc finger, RAN-binding domain containing 2 (ZRANB2), transcript variant 2, mRNA.
NEGR1	Homo sapiens neuronal growth regulator 1 (NEGR1), mRNA.
CRYZ	Homo sapiens crystallin, zeta (quinone reductase) (CRYZ), transcript variant 1, mRNA.
PIGK	Homo sapiens phosphatidylinositol glycan anchor biosynthesis, class K (PIGK), mRNA.
ZZZ3	Homo sapiens zinc finger, ZZ-type containing 3 (ZZZ3), mRNA.
USP33	Homo sapiens ubiquitin specific peptidase 33 (USP33), transcript variant 1, mRNA.
FUBP1	Homo sapiens far upstream element (FUSE) binding protein 1 (FUBP1), mRNA.
ELTD1	Homo sapiens EGF, latrophilin and seven transmembrane domain containing 1 (ELTD1), mRNA.
CTBS,GNG5	-
SSX2IP	Homo sapiens synovial sarcoma, X breakpoint 2 interacting protein (SSX2IP), transcript variant 5, mRNA.
SYDE2	Homo sapiens synapse defective 1, Rho GTPase, homolog 2 (C. elegans) (SYDE2), mRNA.
C1orf52	Homo sapiens chromosome 1 open reading frame 52 (C1orf52), transcript variant 2, non-coding RNA.
BCL10	Homo sapiens B-cell CLL/lymphoma 10 (BCL10), mRNA.
DDAH1	Homo sapiens dimethylarginine dimethylaminohydrolase 1 (DDAH1), transcript variant 2, mRNA.
ZNHIT6	Homo sapiens zinc finger, HIT-type containing 6 (ZNHIT6), transcript variant 2, mRNA.
ODF2L	Homo sapiens outer dense fiber of sperm tails 2-like (ODF2L), transcript variant 2, mRNA.
SEP15	Homo sapiens 15 kDa selenoprotein (SEP15), transcript variant 1, mRNA.
GTF2B	Homo sapiens general transcription factor IIB (GTF2B), mRNA.
CCBL2,GBP3,RBMXL1	-
GBP1	Homo sapiens guanylate binding protein 1, interferon-inducible (GBP1), mRNA.
GBP2	Homo sapiens guanylate binding protein 2, interferon-inducible (GBP2), mRNA.
ZNF644	Homo sapiens zinc finger protein 644 (ZNF644), transcript variant 1, mRNA.
GLMN	Homo sapiens glomulin, FKBP associated protein (GLMN), mRNA.
EVI5,GFI1	-
FAM69A	Homo sapiens family with sequence similarity 69, member A (FAM69A), transcript variant 2, mRNA.
LOC100131564,TMED5	-
BCAR3	Homo sapiens breast cancer anti-estrogen resistance 3 (BCAR3), transcript variant 1, mRNA.
DNTTIP2	Homo sapiens deoxynucleotidyltransferase, terminal, interacting protein 2 (DNTTIP2), mRNA.
ARHGAP29	Homo sapiens Rho GTPase activating protein 29 (ARHGAP29), mRNA.
F3	Homo sapiens coagulation factor III (thromboplastin, tissue factor) (F3), transcript variant 1, mRNA.
ALG14	Homo sapiens ALG14, UDP-N-acetylglucosaminyltransferase subunit (ALG14), mRNA.
DPYD	Homo sapiens dihydropyrimidine dehydrogenase (DPYD), transcript variant 1, mRNA.
FRRS1	Homo sapiens ferric-chelate reductase 1 (FRRS1), mRNA.
DBT,LRRC39	-
-	-
EXTL2	Homo sapiens exostosin-like glycosyltransferase 2 (EXTL2), transcript variant 4, mRNA.
DPH5	Homo sapiens diphthamide biosynthesis 5 (DPH5), transcript variant 3, mRNA.
COL11A1	Homo sapiens collagen, type XI, alpha 1 (COL11A1), transcript variant A, mRNA.
SLC25A24	Homo sapiens solute carrier family 25 (mitochondrial carrier; phosphate carrier), member 24 (SLC25A24), nuclear gene encoding mitochondrial protein, transcript variant 2, mRNA.
HENMT1	Homo sapiens HEN1 methyltransferase homolog 1 (Arabidopsis) (HENMT1), transcript variant 1, mRNA.
CLCC1	Homo sapiens chloride channel CLIC-like 1 (CLCC1), transcript variant 1, mRNA.
WDR47	Homo sapiens WD repeat domain 47 (WDR47), transcript variant 1, mRNA.
TAF13	Homo sapiens TAF13 RNA polymerase II, TATA box binding protein (TBP)-associated factor, 18kDa (TAF13), mRNA.
PSRC1	Homo sapiens proline/serine-rich coiled-coil 1 (PSRC1), transcript variant 1, mRNA.
SORT1	Homo sapiens sortilin 1 (SORT1), transcript variant 2, mRNA.
PSMA5	Homo sapiens proteasome (prosome, macropain) subunit, alpha type, 5 (PSMA5), transcript variant 1, mRNA.
AMIGO1	Homo sapiens adhesion molecule with Ig-like domain 1 (AMIGO1), mRNA.
ALX3	Homo sapiens ALX homeobox 3 (ALX3), mRNA.
SLC16A4	Homo sapiens solute carrier family 16, member 4 (monocarboxylic acid transporter 5) (SLC16A4), transcript variant 1, mRNA.
LAMTOR5	Homo sapiens late endosomal/lysosomal adaptor, MAPK and MTOR activator 5 (LAMTOR5), mRNA.
LRIF1	Homo sapiens ligand dependent nuclear receptor interacting factor 1 (LRIF1), transcript variant 1, mRNA.
DRAM2	Homo sapiens DNA-damage regulated autophagy modulator 2 (DRAM2), mRNA.
WDR77	Homo sapiens WD repeat domain 77 (WDR77), mRNA.
FAM212B	Homo sapiens family with sequence similarity 212, member B (FAM212B), transcript variant 2, mRNA.
ST7L	Homo sapiens suppression of tumorigenicity 7 like (ST7L), transcript variant 2, mRNA.
SLC16A1	Homo sapiens solute carrier family 16, member 1 (monocarboxylic acid transporter 1) (SLC16A1), transcript variant 2, mRNA.
PHTF1	Homo sapiens putative homeodomain transcription factor 1 (PHTF1), mRNA.
RSBN1	Homo sapiens round spermatid basic protein 1 (RSBN1), mRNA.
AP4B1	Homo sapiens adaptor-related protein complex 4, beta 1 subunit (AP4B1), transcript variant 3, mRNA.
TRIM33	Homo sapiens tripartite motif containing 33 (TRIM33), transcript variant a, mRNA.
BCAS2	Homo sapiens breast carcinoma amplified sequence 2 (BCAS2), mRNA.
SIKE1	Homo sapiens suppressor of IKBKE 1 (SIKE1), transcript variant 2, mRNA.
NGF	Homo sapiens nerve growth factor (beta polypeptide) (NGF), mRNA.
ATP1A1OS	Homo sapiens ATP1A1 opposite strand (ATP1A1OS), transcript variant 4, non-coding RNA.
CD58	Homo sapiens CD58 molecule (CD58), transcript variant 1, mRNA.
GDAP2	Homo sapiens ganglioside induced differentiation associated protein 2 (GDAP2), transcript variant 1, mRNA.
TBX15	Homo sapiens T-box 15 (TBX15), mRNA.
WARS2	Homo sapiens tryptophanyl tRNA synthetase 2, mitochondrial (WARS2), nuclear gene encoding mitochondrial protein, transcript variant 2, mRNA.
ZNF697	Homo sapiens zinc finger protein 697 (ZNF697), mRNA.
NOTCH2	Homo sapiens notch 2 (NOTCH2), transcript variant 1, mRNA.
ANKRD20A12P	Homo sapiens ankyrin repeat domain 20 family, member A12, pseudogene (ANKRD20A12P), non-coding RNA.
-	-
PFN1P2	Homo sapiens profilin 1 pseudogene 2 (PFN1P2), non-coding RNA.
LOC653513	Homo sapiens phosphodiesterase 4D interacting protein pseudogene (LOC653513), non-coding RNA.
PDE4DIP	Homo sapiens phosphodiesterase 4D interacting protein (PDE4DIP), transcript variant 8, mRNA.
POLR3GL	Homo sapiens polymerase (RNA) III (DNA directed) polypeptide G (32kD)-like (POLR3GL), mRNA.
GNRHR2	RecName: Full=Putative gonadotropin-releasing hormone II receptor; Short=GnRH II receptor; Short=GnRH-II-R; AltName: Full=Type II GnRH receptor;
POLR3C	Homo sapiens polymerase (RNA) III (DNA directed) polypeptide C (62kD) (POLR3C), mRNA.
GPR89A	Homo sapiens G protein-coupled receptor 89A (GPR89A), transcript variant 2, mRNA.
PRKAB2	Homo sapiens protein kinase, AMP-activated, beta 2 non-catalytic subunit (PRKAB2), mRNA.
NBPF14	Homo sapiens neuroblastoma breakpoint family, member 14 (NBPF14), mRNA.
HIST2H3D	Homo sapiens histone cluster 2, H3d (HIST2H3D), mRNA.
HIST2H2AB	Homo sapiens histone cluster 2, H2ab (HIST2H2AB), mRNA.
SF3B4	Homo sapiens splicing factor 3b, subunit 4, 49kDa (SF3B4), mRNA.
MTMR11	Homo sapiens myotubularin related protein 11 (MTMR11), transcript variant 2, mRNA.
OTUD7B	Homo sapiens OTU domain containing 7B (OTUD7B), mRNA.
ANP32E	Homo sapiens acidic (leucine-rich) nuclear phosphoprotein 32 family, member E (ANP32E), transcript variant 3, mRNA.
APH1A	Homo sapiens APH1A gamma secretase subunit (APH1A), transcript variant 1, mRNA.
ENSA	Homo sapiens endosulfine alpha (ENSA), transcript variant 5, mRNA.
GOLPH3L	Homo sapiens golgi phosphoprotein 3-like (GOLPH3L), mRNA.
ARNT,CTSK	-
CERS2	Homo sapiens ceramide synthase 2 (CERS2), transcript variant 1, mRNA.
FAM63A	Homo sapiens family with sequence similarity 63, member A (FAM63A), transcript variant 3, mRNA.
CDC42SE1	Homo sapiens CDC42 small effector 1 (CDC42SE1), transcript variant 1, mRNA.
LYSMD1	Homo sapiens LysM, putative peptidoglycan-binding, domain containing 1 (LYSMD1), transcript variant 2, mRNA.
TMOD4,VPS72	-
PI4KB	Homo sapiens phosphatidylinositol 4-kinase, catalytic, beta (PI4KB), transcript variant 1, mRNA.
RFX5	Homo sapiens regulatory factor X, 5 (influences HLA class II expression) (RFX5), transcript variant 2, mRNA.
SELENBP1	Homo sapiens selenium binding protein 1 (SELENBP1), transcript variant 3, mRNA.
POGZ	Homo sapiens pogo transposable element with ZNF domain (POGZ), transcript variant 1, mRNA.
MRPL9	Homo sapiens mitochondrial ribosomal protein L9 (MRPL9), nuclear gene encoding mitochondrial protein, mRNA.
THEM4	Homo sapiens thioesterase superfamily member 4 (THEM4), mRNA.
S100A3	Homo sapiens S100 calcium binding protein A3 (S100A3), mRNA.
S100A13	Homo sapiens S100 calcium binding protein A13 (S100A13), transcript variant 1, mRNA.
ILF2	Homo sapiens interleukin enhancer binding factor 2 (ILF2), transcript variant 2, mRNA.
DENND4B	Homo sapiens DENN/MADD domain containing 4B (DENND4B), mRNA.
CRTC2	Homo sapiens CREB regulated transcription coactivator 2 (CRTC2), mRNA.
SLC39A1	Homo sapiens solute carrier family 39 (zinc transporter), member 1 (SLC39A1), transcript variant 5, mRNA.
JTB	Homo sapiens jumping translocation breakpoint (JTB), mRNA.
RAB13	Homo sapiens RAB13, member RAS oncogene family (RAB13), transcript variant 2, mRNA.
UBE2Q1	Homo sapiens ubiquitin-conjugating enzyme E2Q family member 1 (UBE2Q1), mRNA.
ADAR	Homo sapiens adenosine deaminase, RNA-specific (ADAR), transcript variant 1, mRNA.
PMVK	Homo sapiens phosphomevalonate kinase (PMVK), mRNA.
PBXIP1	Homo sapiens pre-B-cell leukemia homeobox interacting protein 1 (PBXIP1), mRNA.
PYGO2	Homo sapiens pygopus homolog 2 (Drosophila) (PYGO2), mRNA.
SHC1	Homo sapiens SHC (Src homology 2 domain containing) transforming protein 1 (SHC1), transcript variant 2, mRNA.
DPM3	Homo sapiens dolichyl-phosphate mannosyltransferase polypeptide 3 (DPM3), transcript variant 2, mRNA.
THBS3	Homo sapiens thrombospondin 3 (THBS3), transcript variant 1, mRNA.
GBA	Homo sapiens glucosidase, beta, acid (GBA), transcript variant 3, mRNA.
FAM189B	Homo sapiens family with sequence similarity 189, member B (FAM189B), transcript variant 1, mRNA.
SCAMP3	Homo sapiens secretory carrier membrane protein 3 (SCAMP3), transcript variant 1, mRNA.
CLK2	Homo sapiens CDC-like kinase 2 (CLK2), mRNA.
RUSC1-AS1	Homo sapiens RUSC1 antisense RNA 1 (RUSC1-AS1), mRNA.
ASH1L,MIR555	-
YY1AP1	Homo sapiens YY1 associated protein 1 (YY1AP1), transcript variant 5, mRNA.
GON4L	Homo sapiens gon-4-like (C. elegans) (GON4L), transcript variant 1, mRNA.
RIT1	Homo sapiens Ras-like without CAAX 1 (RIT1), transcript variant 2, mRNA.
KIAA0907	Homo sapiens KIAA0907 (KIAA0907), mRNA.
SCARNA4	Homo sapiens small Cajal body-specific RNA 4 (SCARNA4), guide RNA.
ARHGEF2	Homo sapiens Rho/Rac guanine nucleotide exchange factor (GEF) 2 (ARHGEF2), transcript variant 2, mRNA.
UBQLN4	Homo sapiens ubiquilin 4 (UBQLN4), mRNA.
SMG5	Homo sapiens smg-5 homolog, nonsense mediated mRNA decay factor (C. elegans) (SMG5), mRNA.
C1orf85	Homo sapiens chromosome 1 open reading frame 85 (C1orf85), transcript variant 2, mRNA.
MEF2D	Homo sapiens myocyte enhancer factor 2D (MEF2D), transcript variant 1, mRNA.
GPATCH4	Homo sapiens G patch domain containing 4 (GPATCH4), transcript variant 1, mRNA.
NES	Homo sapiens nestin (NES), mRNA.
CRABP2	Homo sapiens cellular retinoic acid binding protein 2 (CRABP2), transcript variant 2, mRNA.
ISG20L2	Homo sapiens interferon stimulated exonuclease gene 20kDa-like 2 (ISG20L2), mRNA.
MRPL24	Homo sapiens mitochondrial ribosomal protein L24 (MRPL24), nuclear gene encoding mitochondrial protein, transcript variant 2, mRNA.
HDGF	Homo sapiens hepatoma-derived growth factor (HDGF), transcript variant 2, mRNA.
ARHGEF11	Homo sapiens Rho guanine nucleotide exchange factor (GEF) 11 (ARHGEF11), transcript variant 2, mRNA.
ETV3	Homo sapiens ets variant 3 (ETV3), transcript variant 1, mRNA.
PIGM	Homo sapiens phosphatidylinositol glycan anchor biosynthesis, class M (PIGM), mRNA.
IGSF8	Homo sapiens immunoglobulin superfamily, member 8 (IGSF8), transcript variant 2, mRNA.
DCAF8,PEX19	-
COPA	Homo sapiens coatomer protein complex, subunit alpha (COPA), transcript variant 2, mRNA.
F11R,TSTD1	-
USF1	Homo sapiens upstream transcription factor 1 (USF1), transcript variant 3, mRNA.
PFDN2	Homo sapiens prefoldin subunit 2 (PFDN2), mRNA.
DEDD	Homo sapiens death effector domain containing (DEDD), transcript variant 1, mRNA.
B4GALT3	Homo sapiens UDP-Gal:betaGlcNAc beta 1,4- galactosyltransferase, polypeptide 3 (B4GALT3), transcript variant 3, mRNA.
C1orf192	Homo sapiens chromosome 1 open reading frame 192 (C1orf192), mRNA.
OLFML2B	Homo sapiens olfactomedin-like 2B (OLFML2B), mRNA.
TMCO1	Homo sapiens transmembrane and coiled-coil domains 1 (TMCO1), transcript variant 2, mRNA.
TADA1	Homo sapiens transcriptional adaptor 1 (TADA1), mRNA.
CREG1	Homo sapiens cellular repressor of E1A-stimulated genes 1 (CREG1), mRNA.
MPC2	Homo sapiens mitochondrial pyruvate carrier 2 (MPC2), nuclear gene encoding mitochondrial protein, transcript variant 2, mRNA.
GPR161	Homo sapiens G protein-coupled receptor 161 (GPR161), transcript variant 3, mRNA.
ANKRD36BP1	Homo sapiens ankyrin repeat domain 36B pseudogene 1 (ANKRD36BP1), non-coding RNA.
NME7	Homo sapiens NME/NM23 family member 7 (NME7), transcript variant 1, mRNA.
METTL18	Homo sapiens methyltransferase like 18 (METTL18), mRNA.
SCYL3	Homo sapiens SCY1-like 3 (S. cerevisiae) (SCYL3), transcript variant 2, mRNA.
KIFAP3	Homo sapiens kinesin-associated protein 3 (KIFAP3), transcript variant 2, mRNA.
VAMP4	Homo sapiens vesicle-associated membrane protein 4 (VAMP4), transcript variant 3, non-coding RNA.
DNM3OS	Homo sapiens DNM3 opposite strand/antisense RNA (DNM3OS), transcript variant 2, non-coding RNA.
PIGC	Homo sapiens phosphatidylinositol glycan anchor biosynthesis, class C (PIGC), transcript variant 2, mRNA.
LOC100506023,TNFSF4	-
CENPL	Homo sapiens centromere protein L (CENPL), transcript variant 1, mRNA.
RC3H1	Homo sapiens ring finger and CCCH-type domains 1 (RC3H1), mRNA.
MRPS14	Homo sapiens mitochondrial ribosomal protein S14 (MRPS14), transcript variant 2, non-coding RNA.
RFWD2	Homo sapiens ring finger and WD repeat domain 2, E3 ubiquitin protein ligase (RFWD2), transcript variant 1, mRNA.
LOC730102,SEC16B	-
ABL2	Homo sapiens v-abl Abelson murine leukemia viral oncogene homolog 2 (ABL2), transcript variant g, mRNA.
TOR1AIP2	Homo sapiens torsin A interacting protein 2 (TOR1AIP2), transcript variant 3, mRNA.
ACBD6	Homo sapiens acyl-CoA binding domain containing 6 (ACBD6), mRNA.
STX6	Homo sapiens syntaxin 6 (STX6), mRNA.
RNASEL	Homo sapiens ribonuclease L (2',5'-oligoisoadenylate synthetase-dependent) (RNASEL), mRNA.
NMNAT2	Homo sapiens nicotinamide nucleotide adenylyltransferase 2 (NMNAT2), transcript variant 2, mRNA.
EDEM3	Homo sapiens ER degradation enhancer, mannosidase alpha-like 3 (EDEM3), mRNA.
FAM129A	Homo sapiens family with sequence similarity 129, member A (FAM129A), mRNA.
TRMT1L	Homo sapiens tRNA methyltransferase 1 homolog (S. cerevisiae)-like (TRMT1L), transcript variant 2, mRNA.
IVNS1ABP	Homo sapiens influenza virus NS1A binding protein (IVNS1ABP), mRNA.
RNU6-72,TPR	-
PTGS2	Homo sapiens prostaglandin-endoperoxide synthase 2 (prostaglandin G/H synthase and cyclooxygenase) (PTGS2), mRNA.
UCHL5	Homo sapiens ubiquitin carboxyl-terminal hydrolase L5 (UCHL5), transcript variant 3, mRNA.
GLRX2	Homo sapiens glutaredoxin 2 (GLRX2), transcript variant 1, mRNA.
ZBTB41	Homo sapiens zinc finger and BTB domain containing 41 (ZBTB41), mRNA.
DENND1B	Homo sapiens DENN/MADD domain containing 1B (DENND1B), transcript variant 3, mRNA.
ZNF281	Homo sapiens zinc finger protein 281 (ZNF281), mRNA.
DDX59	Homo sapiens DEAD (Asp-Glu-Ala-Asp) box polypeptide 59 (DDX59), mRNA.
TMEM9	Homo sapiens transmembrane protein 9 (TMEM9), mRNA.
PHLDA3	Homo sapiens pleckstrin homology-like domain, family A, member 3 (PHLDA3), transcript variant 2, non-coding RNA.
CSRP1	Homo sapiens cysteine and glycine-rich protein 1 (CSRP1), transcript variant 5, mRNA.
LMOD1	Homo sapiens leiomodin 1 (smooth muscle) (LMOD1), mRNA.
ARL8A	Homo sapiens ADP-ribosylation factor-like 8A (ARL8A), transcript variant 1, mRNA.
UBE2T	Homo sapiens ubiquitin-conjugating enzyme E2T (putative) (UBE2T), mRNA.
KDM5B	Homo sapiens lysine (K)-specific demethylase 5B (KDM5B), mRNA.
RABIF	Homo sapiens RAB interacting factor (RABIF), mRNA.
KLHL12	Homo sapiens kelch-like family member 12 (KLHL12), mRNA.
ADIPOR1,CYB5R1	-
CHI3L1	Homo sapiens chitinase 3-like 1 (cartilage glycoprotein-39) (CHI3L1), mRNA.
PPP1R15B	Homo sapiens protein phosphatase 1, regulatory subunit 15B (PPP1R15B), mRNA.
RBBP5	Homo sapiens retinoblastoma binding protein 5 (RBBP5), transcript variant 3, mRNA.
DSTYK	Homo sapiens dual serine/threonine and tyrosine protein kinase (DSTYK), transcript variant 1, mRNA.
ELK4,SLC45A3	-
NUCKS1	Homo sapiens nuclear casein kinase and cyclin-dependent kinase substrate 1 (NUCKS1), mRNA.
RAB7L1	Homo sapiens RAB7, member RAS oncogene family-like 1 (RAB7L1), transcript variant 1, mRNA.
SLC41A1	Homo sapiens solute carrier family 41, member 1 (SLC41A1), mRNA.
EIF2D	Homo sapiens eukaryotic translation initiation factor 2D (EIF2D), transcript variant 1, mRNA.
YOD1	Homo sapiens YOD1 deubiquitinase (YOD1), transcript variant 2, mRNA.
PLXNA2	Homo sapiens plexin A2 (PLXNA2), mRNA.
LAMB3,MIR4260	-
C1orf74	Homo sapiens chromosome 1 open reading frame 74 (C1orf74), mRNA.
SERTAD4-AS1	Homo sapiens SERTAD4 antisense RNA 1 (SERTAD4-AS1), non-coding RNA.
SLC30A1	Homo sapiens solute carrier family 30 (zinc transporter), member 1 (SLC30A1), mRNA.
LPGAT1	Homo sapiens lysophosphatidylglycerol acyltransferase 1 (LPGAT1), mRNA.
INTS7	Homo sapiens integrator complex subunit 7 (INTS7), transcript variant 5, non-coding RNA.
TMEM206	Homo sapiens transmembrane protein 206 (TMEM206), transcript variant 1, mRNA.
NSL1	Homo sapiens NSL1, MIND kinetochore complex component, homolog (S. cerevisiae) (NSL1), transcript variant 2, mRNA.
ANGEL2	Homo sapiens angel homolog 2 (Drosophila) (ANGEL2), mRNA.
PTPN14	Homo sapiens protein tyrosine phosphatase, non-receptor type 14 (PTPN14), mRNA.
GPATCH2	Homo sapiens G patch domain containing 2 (GPATCH2), mRNA.
EPRS	Homo sapiens glutamyl-prolyl-tRNA synthetase (EPRS), mRNA.
BPNT1	Homo sapiens 3'(2'), 5'-bisphosphate nucleotidase 1 (BPNT1), mRNA.
RAB3GAP2	Homo sapiens RAB3 GTPase activating protein subunit 2 (non-catalytic) (RAB3GAP2), mRNA.
DUSP10	Homo sapiens dual specificity phosphatase 10 (DUSP10), transcript variant 1, mRNA.
TAF1A	Homo sapiens TATA box binding protein (TBP)-associated factor, RNA polymerase I, A, 48kDa (TAF1A), transcript variant 3, mRNA.
AIDA	Homo sapiens axin interactor, dorsalization associated (AIDA), mRNA.
TP53BP2	Homo sapiens tumor protein p53 binding protein, 2 (TP53BP2), transcript variant 2, mRNA.
NVL	Homo sapiens nuclear VCP-like (NVL), transcript variant 1, mRNA.
WDR26	Homo sapiens WD repeat domain 26 (WDR26), transcript variant 2, mRNA.
ENAH	Homo sapiens enabled homolog (Drosophila) (ENAH), transcript variant 1, mRNA.
TMEM63A	Homo sapiens transmembrane protein 63A (TMEM63A), mRNA.
PYCR2	Homo sapiens pyrroline-5-carboxylate reductase family, member 2 (PYCR2), transcript variant 1, mRNA.
SDE2	Homo sapiens SDE2 telomere maintenance homolog (S. pombe) (SDE2), mRNA.
ACBD3	Homo sapiens acyl-CoA binding domain containing 3 (ACBD3), mRNA.
PARP1	Homo sapiens poly (ADP-ribose) polymerase 1 (PARP1), mRNA.
CDC42BPA	Homo sapiens CDC42 binding protein kinase alpha (DMPK-like) (CDC42BPA), transcript variant B, mRNA.
JMJD4	Homo sapiens jumonji domain containing 4 (JMJD4), transcript variant 2, mRNA.
C1orf35	Homo sapiens chromosome 1 open reading frame 35 (C1orf35), mRNA.
MRPL55	Homo sapiens mitochondrial ribosomal protein L55 (MRPL55), nuclear gene encoding mitochondrial protein, transcript variant 4, mRNA.
TRIM11	Homo sapiens tripartite motif containing 11 (TRIM11), mRNA.
HIST3H2A	Homo sapiens histone cluster 3, H2a (HIST3H2A), mRNA.
CCSAP	Homo sapiens centriole, cilia and spindle-associated protein (CCSAP), mRNA.
NUP133	Homo sapiens nucleoporin 133kDa (NUP133), mRNA.
ABCB10	Homo sapiens ATP-binding cassette, sub-family B (MDR/TAP), member 10 (ABCB10), nuclear gene encoding mitochondrial protein, mRNA.
TAF5L	Homo sapiens TAF5-like RNA polymerase II, p300/CBP-associated factor (PCAF)-associated factor, 65kDa (TAF5L), transcript variant 1, mRNA.
C1orf198	Homo sapiens chromosome 1 open reading frame 198 (C1orf198), transcript variant 2, mRNA.
TTC13	Homo sapiens tetratricopeptide repeat domain 13 (TTC13), transcript variant 1, mRNA.
C1orf131	Homo sapiens chromosome 1 open reading frame 131 (C1orf131), mRNA.
EXOC8	Homo sapiens exocyst complex component 8 (EXOC8), mRNA.
EGLN1	Homo sapiens egl nine homolog 1 (C. elegans) (EGLN1), mRNA.
-	-
PCNXL2	Homo sapiens pecanex-like 2 (Drosophila) (PCNXL2), mRNA.
TARBP1	Homo sapiens TAR (HIV-1) RNA binding protein 1 (TARBP1), mRNA.
IRF2BP2	Homo sapiens interferon regulatory factor 2 binding protein 2 (IRF2BP2), transcript variant 1, mRNA.
TOMM20	Homo sapiens translocase of outer mitochondrial membrane 20 homolog (yeast) (TOMM20), nuclear gene encoding mitochondrial protein, mRNA.
SNORA14B	Homo sapiens small nucleolar RNA, H/ACA box 14B (SNORA14B), small nucleolar RNA.
RBM34	Homo sapiens RNA binding motif protein 34 (RBM34), transcript variant 1, mRNA.
ARID4B	Homo sapiens AT rich interactive domain 4B (RBP1-like) (ARID4B), transcript variant 3, mRNA.
B3GALNT2	Homo sapiens beta-1,3-N-acetylgalactosaminyltransferase 2 (B3GALNT2), transcript variant 1, mRNA.
LYST	Homo sapiens lysosomal trafficking regulator (LYST), transcript variant 1, mRNA.
HEATR1	Homo sapiens HEAT repeat containing 1 (HEATR1), mRNA.
GREM2	Homo sapiens gremlin 2, DAN family BMP antagonist (GREM2), mRNA.
FH	Homo sapiens fumarate hydratase (FH), nuclear gene encoding mitochondrial protein, mRNA.
CHML,OPN3	-
LOC731275	Homo sapiens uncharacterized LOC731275 (LOC731275), non-coding RNA.
CEP170	Homo sapiens centrosomal protein 170kDa (CEP170), transcript variant alpha, mRNA.
AKT3	Homo sapiens v-akt murine thymoma viral oncogene homolog 3 (protein kinase B, gamma) (AKT3), transcript variant 2, mRNA.
ADSS	Homo sapiens adenylosuccinate synthase (ADSS), mRNA.
HNRNPU,HNRNPU-AS1	-
SMYD3	Homo sapiens SET and MYND domain containing 3 (SMYD3), transcript variant 2, mRNA.
TFB2M	Homo sapiens transcription factor B2, mitochondrial (TFB2M), nuclear gene encoding mitochondrial protein, mRNA.
AHCTF1	Homo sapiens AT hook containing transcription factor 1 (AHCTF1), mRNA.
ZNF669	Homo sapiens zinc finger protein 669 (ZNF669), transcript variant 1, mRNA.
ZNF124	Homo sapiens zinc finger protein 124 (ZNF124), transcript variant 1, mRNA.
MIR3916	Homo sapiens microRNA 3916 (MIR3916), microRNA.
ZNF496	Homo sapiens zinc finger protein 496 (ZNF496), mRNA.
SH3BP5L	Homo sapiens SH3-binding domain protein 5-like (SH3BP5L), mRNA.
ZNF692	Homo sapiens zinc finger protein 692 (ZNF692), transcript variant 2, mRNA.
ZMYND11	Homo sapiens zinc finger, MYND-type containing 11 (ZMYND11), transcript variant 1, mRNA.
GTPBP4	Homo sapiens GTP binding protein 4 (GTPBP4), mRNA.
WDR37	Homo sapiens WD repeat domain 37 (WDR37), mRNA.
PFKP	Homo sapiens phosphofructokinase, platelet (PFKP), transcript variant 2, mRNA.
AKR1E2	Homo sapiens aldo-keto reductase family 1, member E2 (AKR1E2), transcript variant 4, non-coding RNA.
NET1	Homo sapiens neuroepithelial cell transforming 1 (NET1), transcript variant 1, mRNA.
FAM208B	Homo sapiens family with sequence similarity 208, member B (FAM208B), mRNA.
FBXO18	Homo sapiens F-box protein, helicase, 18 (FBXO18), transcript variant 3, mRNA.
RBM17	Homo sapiens RNA binding motif protein 17 (RBM17), transcript variant 1, mRNA.
PFKFB3	Homo sapiens 6-phosphofructo-2-kinase/fructose-2,6-biphosphatase 3 (PFKFB3), transcript variant 1, mRNA.
ATP5C1	Homo sapiens ATP synthase, H+ transporting, mitochondrial F1 complex, gamma polypeptide 1 (ATP5C1), nuclear gene encoding mitochondrial protein, transcript variant 1, mRNA.
TAF3	Homo sapiens TAF3 RNA polymerase II, TATA box binding protein (TBP)-associated factor, 140kDa (TAF3), mRNA.
CELF2	Homo sapiens CUGBP, Elav-like family member 2 (CELF2), transcript variant 4, mRNA.
PROSER2	Homo sapiens proline and serine-rich protein 2 (PROSER2), mRNA.
DHTKD1	Homo sapiens dehydrogenase E1 and transketolase domain containing 1 (DHTKD1), nuclear gene encoding mitochondrial protein, mRNA.
SEC61A2	Homo sapiens Sec61 alpha 2 subunit (S. cerevisiae) (SEC61A2), transcript variant 4, non-coding RNA.
CDC123	Homo sapiens cell division cycle 123 (CDC123), mRNA.
OPTN	Homo sapiens optineurin (OPTN), transcript variant 4, mRNA.
PRPF18	Homo sapiens PRP18 pre-mRNA processing factor 18 homolog (S. cerevisiae) (PRPF18), mRNA.
HSPA14	Homo sapiens heat shock 70kDa protein 14 (HSPA14), transcript variant 1, mRNA.
SUV39H2	Homo sapiens suppressor of variegation 3-9 homolog 2 (Drosophila) (SUV39H2), transcript variant 1, mRNA.
RPP38	Homo sapiens ribonuclease P/MRP 38kDa subunit (RPP38), transcript variant 3, mRNA.
PTER	Homo sapiens phosphotriesterase related (PTER), transcript variant 1, mRNA.
STAM	Homo sapiens signal transducing adaptor molecule (SH3 domain and ITAM motif) 1 (STAM), transcript variant 1, mRNA.
ARL5B	Homo sapiens ADP-ribosylation factor-like 5B (ARL5B), mRNA.
MLLT10	Homo sapiens myeloid/lymphoid or mixed-lineage leukemia (trithorax homolog, Drosophila); translocated to, 10 (MLLT10), transcript variant 1, mRNA.
BMI1,COMMD3,COMMD3-BMI1	-
MSRB2	Homo sapiens methionine sulfoxide reductase B2 (MSRB2), mRNA.
OTUD1	Homo sapiens OTU domain containing 1 (OTUD1), mRNA.
KIAA1217	Homo sapiens KIAA1217 (KIAA1217), transcript variant 1, mRNA.
THNSL1	Homo sapiens threonine synthase-like 1 (S. cerevisiae) (THNSL1), mRNA.
APBB1IP	Homo sapiens amyloid beta (A4) precursor protein-binding, family B, member 1 interacting protein (APBB1IP), mRNA.
PDSS1	Homo sapiens prenyl (decaprenyl) diphosphate synthase, subunit 1 (PDSS1), mRNA.
MASTL	Homo sapiens microtubule associated serine/threonine kinase-like (MASTL), transcript variant 2, mRNA.
RAB18	Homo sapiens RAB18, member RAS oncogene family (RAB18), transcript variant 2, mRNA.
WAC	Homo sapiens WW domain containing adaptor with coiled-coil (WAC), transcript variant 1, mRNA.
BAMBI	Homo sapiens BMP and activin membrane-bound inhibitor homolog (Xenopus laevis) (BAMBI), mRNA.
PTCHD3P1	Homo sapiens patched domain containing 3 pseudogene 1 (PTCHD3P1), non-coding RNA.
MAP3K8	Homo sapiens mitogen-activated protein kinase kinase kinase 8 (MAP3K8), transcript variant 1, mRNA.
ZEB1	Homo sapiens zinc finger E-box binding homeobox 1 (ZEB1), transcript variant 2, mRNA.
C10orf68,CCDC7	-
CREM	Homo sapiens cAMP responsive element modulator (CREM), transcript variant 19, mRNA.
CCNY	Homo sapiens cyclin Y (CCNY), transcript variant 2, mRNA.
ZNF33A	Homo sapiens zinc finger protein 33A (ZNF33A), transcript variant 11, mRNA.
ZNF37A	Homo sapiens zinc finger protein 37A (ZNF37A), transcript variant 1, mRNA.
LINC00839	Homo sapiens long intergenic non-protein coding RNA 839 (LINC00839), non-coding RNA.
BMS1	Homo sapiens BMS1 ribosome biogenesis factor (BMS1), mRNA.
CSGALNACT2	Homo sapiens chondroitin sulfate N-acetylgalactosaminyltransferase 2 (CSGALNACT2), mRNA.
ZNF485	Homo sapiens zinc finger protein 485 (ZNF485), mRNA.
ZNF32-AS1	Homo sapiens ZNF32 antisense RNA 1 (ZNF32-AS1), non-coding RNA.
ZNF32-AS2	Homo sapiens ZNF32 antisense RNA 2 (ZNF32-AS2), non-coding RNA.
ZNF22	Homo sapiens zinc finger protein 22 (ZNF22), mRNA.
FAM21C	Homo sapiens family with sequence similarity 21, member C (FAM21C), transcript variant 1, mRNA.
MAPK8	Homo sapiens mitogen-activated protein kinase 8 (MAPK8), transcript variant JNK1-b2, mRNA.
NCOA4	Homo sapiens nuclear receptor coactivator 4 (NCOA4), transcript variant 1, mRNA.
-	-
AGAP6	Homo sapiens ArfGAP with GTPase domain, ankyrin repeat and PH domain 6 (AGAP6), mRNA.
FAM21A,FAM21B	-
ASAH2B	Homo sapiens N-acylsphingosine amidohydrolase (non-lysosomal ceramidase) 2B (ASAH2B), mRNA.
PRKG1	Homo sapiens protein kinase, cGMP-dependent, type I (PRKG1), transcript variant 2, mRNA.
DKK1	Homo sapiens dickkopf WNT signaling pathway inhibitor 1 (DKK1), mRNA.
CISD1	Homo sapiens CDGSH iron sulfur domain 1 (CISD1), mRNA.
UBE2D1	Homo sapiens ubiquitin-conjugating enzyme E2D 1 (UBE2D1), transcript variant 1, mRNA.
TFAM	Homo sapiens transcription factor A, mitochondrial (TFAM), transcript variant 3, non-coding RNA.
BICC1	Homo sapiens bicaudal C homolog 1 (Drosophila) (BICC1), mRNA.
CDK1	Homo sapiens cyclin-dependent kinase 1 (CDK1), transcript variant 1, mRNA.
ARID5B	Homo sapiens AT rich interactive domain 5B (MRF1-like) (ARID5B), transcript variant 1, mRNA.
ADO	Homo sapiens 2-aminoethanethiol (cysteamine) dioxygenase (ADO), mRNA.
NRBF2	Homo sapiens nuclear receptor binding factor 2 (NRBF2), mRNA.
REEP3	Homo sapiens receptor accessory protein 3 (REEP3), mRNA.
SIRT1	Homo sapiens sirtuin 1 (SIRT1), transcript variant 1, mRNA.
HNRNPH3	Homo sapiens heterogeneous nuclear ribonucleoprotein H3 (2H9) (HNRNPH3), transcript variant 2H9, mRNA.
TET1	Homo sapiens tet methylcytosine dioxygenase 1 (TET1), mRNA.
CCAR1	Homo sapiens cell division cycle and apoptosis regulator 1 (CCAR1), mRNA.
DDX50	Homo sapiens DEAD (Asp-Glu-Ala-Asp) box polypeptide 50 (DDX50), mRNA.
DDX21	Homo sapiens DEAD (Asp-Glu-Ala-Asp) box helicase 21 (DDX21), transcript variant 1, mRNA.
KIAA1279	Homo sapiens KIAA1279 (KIAA1279), nuclear gene encoding mitochondrial protein, mRNA.
VPS26A	Homo sapiens vacuolar protein sorting 26 homolog A (S. pombe) (VPS26A), transcript variant 1, mRNA.
SUPV3L1	Homo sapiens suppressor of var1, 3-like 1 (S. cerevisiae) (SUPV3L1), mRNA.
HK1	Homo sapiens hexokinase 1 (HK1), nuclear gene encoding mitochondrial protein, transcript variant 5, mRNA.
COL13A1	Homo sapiens collagen, type XIII, alpha 1 (COL13A1), transcript variant 1, mRNA.
H2AFY2	Homo sapiens H2A histone family, member Y2 (H2AFY2), mRNA.
EIF4EBP2	Homo sapiens eukaryotic translation initiation factor 4E binding protein 2 (EIF4EBP2), mRNA.
SGPL1	Homo sapiens sphingosine-1-phosphate lyase 1 (SGPL1), mRNA.
UNC5B	Homo sapiens unc-5 homolog B (C. elegans) (UNC5B), transcript variant 1, mRNA.
CHST3	Homo sapiens carbohydrate (chondroitin 6) sulfotransferase 3 (CHST3), mRNA.
ANAPC16	Homo sapiens anaphase promoting complex subunit 16 (ANAPC16), transcript variant 1, mRNA.
MCU	Homo sapiens mitochondrial calcium uniporter (MCU), transcript variant 4, non-coding RNA.
FAM149B1	Homo sapiens family with sequence similarity 149, member B1 (FAM149B1), mRNA.
SEC24C	Homo sapiens SEC24 family, member C (S. cerevisiae) (SEC24C), transcript variant 1, mRNA.
FUT11	Homo sapiens fucosyltransferase 11 (alpha (1,3) fucosyltransferase) (FUT11), mRNA.
CHCHD1	Homo sapiens coiled-coil-helix-coiled-coil-helix domain containing 1 (CHCHD1), mRNA.
ZSWIM8	Homo sapiens zinc finger, SWIM-type containing 8 (ZSWIM8), transcript variant 1, mRNA.
PLAU	Homo sapiens plasminogen activator, urokinase (PLAU), transcript variant 2, mRNA.
VCL	Homo sapiens vinculin (VCL), transcript variant 1, mRNA.
ADK	Homo sapiens adenosine kinase (ADK), transcript variant 2, mRNA.
KAT6B	Homo sapiens K(lysine) acetyltransferase 6B (KAT6B), transcript variant 3, mRNA.
SAMD8	Homo sapiens sterile alpha motif domain containing 8 (SAMD8), transcript variant 1, mRNA.
VDAC2	Homo sapiens voltage-dependent anion channel 2 (VDAC2), nuclear gene encoding mitochondrial protein, transcript variant 1, mRNA.
C10orf11	Homo sapiens chromosome 10 open reading frame 11 (C10orf11), mRNA.
ZMIZ1	Homo sapiens zinc finger, MIZ-type containing 1 (ZMIZ1), mRNA.
PPIF	Homo sapiens peptidylprolyl isomerase F (PPIF), nuclear gene encoding mitochondrial protein, mRNA.
LOC642361	Homo sapiens uncharacterized LOC642361 (LOC642361), non-coding RNA.
TMEM254	Homo sapiens transmembrane protein 254 (TMEM254), transcript variant 5, mRNA.
PLAC9	Homo sapiens placenta-specific 9 (PLAC9), mRNA.
LINC00857	Homo sapiens long intergenic non-protein coding RNA 857 (LINC00857), non-coding RNA.
TSPAN14	Homo sapiens tetraspanin 14 (TSPAN14), transcript variant 1, mRNA.
GHITM	Homo sapiens growth hormone inducible transmembrane protein (GHITM), mRNA.
CCSER2	Homo sapiens coiled-coil serine-rich protein 2 (CCSER2), mRNA.
BMPR1A	Homo sapiens bone morphogenetic protein receptor, type IA (BMPR1A), mRNA.
SNCG	Homo sapiens synuclein, gamma (breast cancer-specific protein 1) (SNCG), mRNA.
ADIRF,AGAP11	-
FAM35A	Homo sapiens family with sequence similarity 35, member A (FAM35A), mRNA.
LOC439994	Homo sapiens uncharacterized LOC439994 (LOC439994), non-coding RNA.
MINPP1	Homo sapiens multiple inositol-polyphosphate phosphatase 1 (MINPP1), transcript variant 1, mRNA.
PAPSS2	Homo sapiens 3'-phosphoadenosine 5'-phosphosulfate synthase 2 (PAPSS2), transcript variant 2, mRNA.
STAMBPL1	Homo sapiens STAM binding protein-like 1 (STAMBPL1), mRNA.
FAS	Homo sapiens Fas cell surface death receptor (FAS), transcript variant 1, mRNA.
IFIT2	Homo sapiens interferon-induced protein with tetratricopeptide repeats 2 (IFIT2), mRNA.
IFIT3	Homo sapiens interferon-induced protein with tetratricopeptide repeats 3 (IFIT3), transcript variant 2, mRNA.
IFIT5	Homo sapiens interferon-induced protein with tetratricopeptide repeats 5 (IFIT5), mRNA.
KIF20B	Homo sapiens kinesin family member 20B (KIF20B), mRNA.
RPP30	Homo sapiens ribonuclease P/MRP 30kDa subunit (RPP30), transcript variant 1, mRNA.
PCGF5	Homo sapiens polycomb group ring finger 5 (PCGF5), transcript variant 4, mRNA.
HECTD2	Homo sapiens HECT domain containing E3 ubiquitin protein ligase 2 (HECTD2), transcript variant 1, mRNA.
TNKS2	Homo sapiens tankyrase, TRF1-interacting ankyrin-related ADP-ribose polymerase 2 (TNKS2), mRNA.
BTAF1	Homo sapiens BTAF1 RNA polymerase II, B-TFIID transcription factor-associated, 170kDa (BTAF1), mRNA.
MARCH5	Homo sapiens membrane-associated ring finger (C3HC4) 5 (MARCH5), mRNA.
KIF11	Homo sapiens kinesin family member 11 (KIF11), mRNA.
SLC35G1	Homo sapiens solute carrier family 35, member G1 (SLC35G1), transcript variant 2, mRNA.
PLCE1	Homo sapiens phospholipase C, epsilon 1 (PLCE1), transcript variant 1, mRNA.
TBC1D12	Homo sapiens TBC1 domain family, member 12 (TBC1D12), mRNA.
HELLS	Homo sapiens helicase, lymphoid-specific (HELLS), mRNA.
ENTPD1	Homo sapiens ectonucleoside triphosphate diphosphohydrolase 1 (ENTPD1), transcript variant 1, mRNA.
CCNJ	Homo sapiens cyclin J (CCNJ), transcript variant 2, mRNA.
ZNF518A	Homo sapiens zinc finger protein 518A (ZNF518A), mRNA.
LCOR	Homo sapiens ligand dependent nuclear receptor corepressor (LCOR), transcript variant 3, mRNA.
C10orf12	Homo sapiens chromosome 10 open reading frame 12 (C10orf12), mRNA.
ZDHHC16	Homo sapiens zinc finger, DHHC-type containing 16 (ZDHHC16), transcript variant 5, mRNA.
UBTD1	Homo sapiens ubiquitin domain containing 1 (UBTD1), mRNA.
PI4K2A	Homo sapiens phosphatidylinositol 4-kinase type 2 alpha (PI4K2A), mRNA.
MARVELD1	Homo sapiens MARVEL domain containing 1 (MARVELD1), mRNA.
ZFYVE27	Homo sapiens zinc finger, FYVE domain containing 27 (ZFYVE27), transcript variant 1, mRNA.
R3HCC1L	Homo sapiens R3H domain and coiled-coil containing 1-like (R3HCC1L), transcript variant 1, mRNA.
CUTC,ENTPD7	-
ABCC2	Homo sapiens ATP-binding cassette, sub-family C (CFTR/MRP), member 2 (ABCC2), mRNA.
DNMBP-AS1	Homo sapiens DNMBP antisense RNA 1 (DNMBP-AS1), non-coding RNA.
HIF1AN	Homo sapiens hypoxia inducible factor 1, alpha subunit inhibitor (HIF1AN), mRNA.
FAM178A	Homo sapiens family with sequence similarity 178, member A (FAM178A), transcript variant 1, mRNA.
C10orf2	Homo sapiens chromosome 10 open reading frame 2 (C10orf2), transcript variant 1, mRNA.
LZTS2	Homo sapiens leucine zipper, putative tumor suppressor 2 (LZTS2), mRNA.
SFXN3	Homo sapiens sideroflexin 3 (SFXN3), mRNA.
KAZALD1	Homo sapiens Kazal-type serine peptidase inhibitor domain 1 (KAZALD1), mRNA.
BTRC	Homo sapiens beta-transducin repeat containing E3 ubiquitin protein ligase (BTRC), transcript variant 1, mRNA.
DPCD	Homo sapiens deleted in primary ciliary dyskinesia homolog (mouse) (DPCD), mRNA.
HPS6	Homo sapiens Hermansky-Pudlak syndrome 6 (HPS6), mRNA.
PPRC1	Homo sapiens peroxisome proliferator-activated receptor gamma, coactivator-related 1 (PPRC1), mRNA.
NOLC1	Homo sapiens nucleolar and coiled-body phosphoprotein 1 (NOLC1), mRNA.
GBF1	Homo sapiens golgi brefeldin A resistant guanine nucleotide exchange factor 1 (GBF1), transcript variant 3, mRNA.
NFKB2	Homo sapiens nuclear factor of kappa light polypeptide gene enhancer in B-cells 2 (p49/p100) (NFKB2), transcript variant 1, mRNA.
FBXL15	Homo sapiens F-box and leucine-rich repeat protein 15 (FBXL15), mRNA.
SUFU	Homo sapiens suppressor of fused homolog (Drosophila) (SUFU), transcript variant 1, mRNA.
TRIM8	Homo sapiens tripartite motif containing 8 (TRIM8), mRNA.
WBP1L	Homo sapiens WW domain binding protein 1-like (WBP1L), transcript variant 1, mRNA.
AS3MT,C10orf32,C10orf32-AS3MT	-
TAF5	Homo sapiens TAF5 RNA polymerase II, TATA box binding protein (TBP)-associated factor, 100kDa (TAF5), mRNA.
PDCD11	Homo sapiens programmed cell death 11 (PDCD11), mRNA.
SLK	Homo sapiens STE20-like kinase (SLK), mRNA.
SFR1	Homo sapiens SWI5-dependent recombination repair 1 (SFR1), transcript variant 1, mRNA.
ADD3	Homo sapiens adducin 3 (gamma) (ADD3), transcript variant 1, mRNA.
MXI1	Homo sapiens MAX interactor 1, dimerization protein (MXI1), transcript variant 2, mRNA.
DUSP5	Homo sapiens dual specificity phosphatase 5 (DUSP5), mRNA.
SMC3	Homo sapiens structural maintenance of chromosomes 3 (SMC3), mRNA.
MIR4680,PDCD4	-
SHOC2	Homo sapiens soc-2 suppressor of clear homolog (C. elegans) (SHOC2), transcript variant 1, mRNA.
ACSL5	Homo sapiens acyl-CoA synthetase long-chain family member 5 (ACSL5), transcript variant 1, mRNA.
VTI1A	Homo sapiens vesicle transport through interaction with t-SNAREs 1A (VTI1A), mRNA.
TCF7L2	Homo sapiens transcription factor 7-like 2 (T-cell specific, HMG-box) (TCF7L2), transcript variant 7, mRNA.
CASP7	Homo sapiens caspase 7, apoptosis-related cysteine peptidase (CASP7), transcript variant d, mRNA.
NHLRC2	Homo sapiens NHL repeat containing 2 (NHLRC2), mRNA.
FAM160B1	Homo sapiens family with sequence similarity 160, member B1 (FAM160B1), transcript variant 2, mRNA.
TRUB1	Homo sapiens TruB pseudouridine (psi) synthase homolog 1 (E. coli) (TRUB1), mRNA.
SLC18A2	Homo sapiens solute carrier family 18 (vesicular monoamine), member 2 (SLC18A2), mRNA.
EMX2	Homo sapiens empty spiracles homeobox 2 (EMX2), transcript variant 1, mRNA.
FAM45A,FAM45B	-
GRK5	Homo sapiens G protein-coupled receptor kinase 5 (GRK5), mRNA.
BAG3	Homo sapiens BCL2-associated athanogene 3 (BAG3), mRNA.
INPP5F	Homo sapiens inositol polyphosphate-5-phosphatase F (INPP5F), transcript variant 1, mRNA.
SEC23IP	Homo sapiens SEC23 interacting protein (SEC23IP), transcript variant 1, mRNA.
PPAPDC1A	Homo sapiens phosphatidic acid phosphatase type 2 domain containing 1A (PPAPDC1A), mRNA.
WDR11	Homo sapiens WD repeat domain 11 (WDR11), mRNA.
TACC2	Homo sapiens transforming, acidic coiled-coil containing protein 2 (TACC2), transcript variant 1, mRNA.
PLEKHA1	Homo sapiens pleckstrin homology domain containing, family A (phosphoinositide binding specific) member 1 (PLEKHA1), transcript variant 3, mRNA.
PSTK	Homo sapiens phosphoseryl-tRNA kinase (PSTK), mRNA.
ACADSB	Homo sapiens acyl-CoA dehydrogenase, short/branched chain (ACADSB), nuclear gene encoding mitochondrial protein, mRNA.
BUB3	Homo sapiens BUB3 mitotic checkpoint protein (BUB3), transcript variant 2, mRNA.
LHPP	Homo sapiens phospholysine phosphohistidine inorganic pyrophosphate phosphatase (LHPP), transcript variant 1, mRNA.
FAM175B	Homo sapiens family with sequence similarity 175, member B (FAM175B), mRNA.
ZRANB1	Homo sapiens zinc finger, RAN-binding domain containing 1 (ZRANB1), mRNA.
C10orf137	Homo sapiens chromosome 10 open reading frame 137 (C10orf137), transcript variant 1, mRNA.
BCCIP	Homo sapiens BRCA2 and CDKN1A interacting protein (BCCIP), transcript variant A, mRNA.
FANK1	Homo sapiens fibronectin type III and ankyrin repeat domains 1 (FANK1), mRNA.
DOCK1	Homo sapiens dedicator of cytokinesis 1 (DOCK1), mRNA.
MGMT	Homo sapiens O-6-methylguanine-DNA methyltransferase (MGMT), mRNA.
GLRX3	Homo sapiens glutaredoxin 3 (GLRX3), transcript variant 1, mRNA.
PPP2R2D	Homo sapiens protein phosphatase 2, regulatory subunit B, delta (PPP2R2D), transcript variant 2, non-coding RNA.
LRRC27	Homo sapiens leucine rich repeat containing 27 (LRRC27), transcript variant 1, mRNA.
PWWP2B	Homo sapiens PWWP domain containing 2B (PWWP2B), transcript variant 2, mRNA.
INPP5A	Homo sapiens inositol polyphosphate-5-phosphatase, 40kDa (INPP5A), mRNA.
ZNF511	Homo sapiens zinc finger protein 511 (ZNF511), mRNA.
MTG1	Homo sapiens mitochondrial ribosome-associated GTPase 1 (MTG1), nuclear gene encoding mitochondrial protein, mRNA.
DIP2C	Homo sapiens DIP2 disco-interacting protein 2 homolog C (Drosophila) (DIP2C), mRNA.
LARP4B	Homo sapiens La ribonucleoprotein domain family, member 4B (LARP4B), mRNA.
IDI2	Homo sapiens isopentenyl-diphosphate delta isomerase 2 (IDI2), mRNA.
PITRM1	Homo sapiens pitrilysin metallopeptidase 1 (PITRM1), nuclear gene encoding mitochondrial protein, transcript variant 1, mRNA.
KLF6	Homo sapiens Kruppel-like factor 6 (KLF6), transcript variant C, mRNA.
-	-
ASB13	Homo sapiens ankyrin repeat and SOCS box containing 13 (ASB13), transcript variant 3, non-coding RNA.
ANKRD16	Homo sapiens ankyrin repeat domain 16 (ANKRD16), transcript variant 1, mRNA.
IL15RA	Homo sapiens interleukin 15 receptor, alpha (IL15RA), transcript variant 4, mRNA.
KIN	Homo sapiens KIN, antigenic determinant of recA protein homolog (mouse) (KIN), transcript variant 3, non-coding RNA.
USP6NL	Homo sapiens USP6 N-terminal like (USP6NL), transcript variant 1, mRNA.
UPF2	Homo sapiens UPF2 regulator of nonsense transcripts homolog (yeast) (UPF2), transcript variant 1, mRNA.
NUDT5	Homo sapiens nudix (nucleoside diphosphate linked moiety X)-type motif 5 (NUDT5), mRNA.
PHYH	Homo sapiens phytanoyl-CoA 2-hydroxylase (PHYH), transcript variant 1, mRNA.
SEPHS1	Homo sapiens selenophosphate synthetase 1 (SEPHS1), transcript variant 1, mRNA.
FRMD4A	Homo sapiens FERM domain containing 4A (FRMD4A), mRNA.
FAM107B	Homo sapiens family with sequence similarity 107, member B (FAM107B), mRNA.
[truncated: 8,705 more rows]

## Sheet: Cluster4
Gene Symbol	Description
[truncated: 714 more rows]

## Sheet: Cluster5
Gene Symbol	Description
[truncated: 319 more rows]

## Sheet: Cluster6
Gene Symbol	Description
[truncated: 309 more rows]

[truncated: 13 more sheets: Cluster7, Cluster8, Cluster9, Cluster10, Cluster11, Cluster12, Cluster13, Cluster14, Cluster15, Cluster16, Cluster17, Cluster18, Cluster19]
