# Supplementary material for: A hyper-dynamic nature of bivalent promoter states underlies coordinated developmental gene expression modules
Source: BMC Genomics. 2014 Dec 30;15(1):1186. doi: 10.1186/1471-2164-15-1186 (PMC4320513; doi:10.1186/1471-2164-15-1186)
Supplement: Supplementary file 2 — Additional file 2: A zip file containing five Excel tables. Table S2. Genes up- or down-regulated at each stage of differentiation; Table S3. GO terms enriched among genes up- or down-regulated at each stage of differentiation; Table S4. GO terms enriched among genes included in the 19 expression clusters; Table S5: Genes included in the 19 expression clusters; Table S6: Comparisons of enrichment in chromatin states and of chromatin state dynamics between expression clusters. Tables show P-values of (A) comparisons of enrichment in chromatin states (gene ratios; Wilcoxon test with Bonferroni correction and (B) comparisons of chromatin state dynamics (gene ratio differences; one-sided Wilcoxon tests). (ZIP 1 MB) [file 12864_2014_6925_MOESM2_ESM.zip › 2014 Shah Table S6AB.xls]

## Sheet: Supp Table 5A,B
Table S5A. Comparisons of gene ratios (enrichment in chromatin states) between clusters
Clusters	1	2	3	4	5	6	7	8	9	10	11	12	13	14	15	16	17	18	19
1	1
2	1	1
3	0.00449559	0.384786	1
4	0.000619853	0.0374941	1	1						P < 0.05 (Wilcoxon test with Bonferroni correction)
5	1	0.0664967	7.44403e-05	1.23009e-05	1					P < 0.01 (Wilcoxon test with Bonferroni correction)
6	0.205568	0.000213355	7.04156e-07	2.38701e-07	1	1
7	0.000346038	6.80123e-07	2.3366e-08	2.10275e-08	0.20937	1	1
8	0.0123282	1	1	1	2.97635e-05	1.35088e-07	1.74442e-09	1
9	0.00506447	1.30538e-05	1.30576e-07	8.69538e-08	0.975349	1	1	8.51401e-09	1
10	0.120461	0.000375047	1.00171e-06	5.97795e-07	1	1	1	5.78463e-07	1	1
11	1	0.100433	6.46204e-05	1.12442e-05	1	1	0.138512	4.7896e-05	0.63446	1	1
12	7.44187e-05	1.59767e-07	6.7495e-09	5.24168e-09	0.0538695	1	1	4.20087e-10	1	1	0.0252913	1
13	0.000311334	1.0669e-07	1.70666e-08	8.37808e-09	0.0801433	1	1	5.27968e-10	1	1	0.046439	1	1
14	1	0.00557085	9.10926e-06	2.84259e-06	1	1	1	1.95146e-06	1	1	1	0.295703	0.363667	1
15	0.244269	0.00016191	6.1628e-07	1.48925e-07	1	1	1	2.4566e-07	1	1	1	1	1	1	1
16	1	0.12542	8.0965e-05	1.05853e-05	1	1	0.0314658	4.26776e-05	0.148454	1	1	0.00417623	0.0131934	1	1	1
17	1	0.32501	0.000196377	2.88911e-05	1	1	0.0800403	0.000336925	0.488272	1	1	0.0198003	0.0328877	1	1	1	1
18	0.377306	0.00190364	2.28042e-06	5.07309e-07	1	1	1	1.77194e-06	1	1	1	1	1	1	1	1	1	1
19	0.992543	0.0040801	9.6773e-06	2.21429e-06	1	1	1	2.88687e-06	1	1	1	1	1	1	1	1	1	1	1
Table S5B. Comparisons of ratio differences (chromatin state dynamics) between clusters (one-sided; greater)*
										From:
	Clusters	1	2	3	4	5	6	7	8	9	10	11	12	13	14	15	16	17	18	19
	1	0.501794	0.144377	0.165173	0.0454048	0.371495	0.160993	0.890858	2.1711e-05	0.528668	0.590926	0.505396	0.973961	0.9207	0.213298	0.366496	0.26882	0.227356	0.143524	0.118012
	2	0.857656	0.501794	0.58349	0.348172	0.73674	0.651687	0.98873	0.000847314	0.813278	0.900582	0.853243	0.995428	0.98248	0.611402	0.831623	0.728202	0.550173	0.555375	0.5
	3	0.837046	0.420013	0.501787	0.224513	0.742186	0.583327	0.986572	0.000193613	0.84995	0.868493	0.828557	0.997793	0.987561	0.572923	0.709263	0.614764	0.465995	0.399139	0.399193
	4	0.955445	0.655139	0.778161	0.501787	0.924951	0.829849	0.9979	0.00237366	0.955445	0.963559	0.952313	0.999601	0.997397	0.827926	0.923587	0.852182	0.71581	0.658372	0.671353
	5	0.631896	0.2662	0.260719	0.0763274	0.501791	0.260894	0.933848	7.20985e-05	0.684604	0.720882	0.609963	0.98799	0.959294	0.344767	0.562386	0.411081	0.347739	0.261919	0.186012
	6	0.841187	0.351633	0.42017	0.172428	0.742009	0.501786	0.986416	0.00013776	0.882498	0.873811	0.816527	0.998201	0.991186	0.572862	0.770025	0.611209	0.519678	0.385449	0.388925
	7	0.110844	0.0115404	0.0137415	0.00216004	0.0673213	0.0138998	0.501827	4.78121e-07	0.0830279	0.187511	0.157356	0.717992	0.556572	0.0226308	0.0849652	0.0437211	0.0288381	0.0109615	0.0075826
	8	0.999979	0.999178	0.999813	0.997692	0.99993	0.999867	1	0.501785	0.999991	0.999962	0.999913	1	1	0.999801	0.999907	0.999695	0.999654	0.999249	0.999223
To:	9	0.47491	0.189145	0.152152	0.0454048	0.318595	0.119278	0.918347	9.8795e-06	0.501794	0.559135	0.494604	0.972841	0.919353	0.19796	0.353065	0.293084	0.188703	0.11872	0.101198
	10	0.412581	0.101003	0.133434	0.0371649	0.282153	0.128059	0.814928	3.90938e-05	0.444425	0.501806	0.460341	0.946975	0.86599	0.194847	0.296169	0.235083	0.20925	0.103637	0.110512
	11	0.498201	0.148839	0.17374	0.0485868	0.393498	0.185867	0.844824	9.06826e-05	0.508992	0.543251	0.501806	0.956161	0.894987	0.251102	0.44809	0.297146	0.270878	0.145961	0.127501
	12	0.026594	0.00469451	0.00227099	0.000411769	0.0122967	0.00185184	0.285134	4.07741e-08	0.0277338	0.0540223	0.044696	0.501859	0.297245	0.00427996	0.011295	0.01093	0.00708376	0.00261228	0.00163038
	13	0.080647	0.0179163	0.0127326	0.00267688	0.0415034	0.00903087	0.447055	3.55821e-07	0.0820117	0.135989	0.10668	0.705953	0.501836	0.0168881	0.0268047	0.033628	0.0244321	0.00987332	0.00861314
	14	0.789305	0.392045	0.430598	0.174371	0.658534	0.430655	0.977851	0.000206038	0.80453	0.807626	0.751758	0.995833	0.983488	0.501791	0.709453	0.548302	0.458791	0.312316	0.278385
	15	0.636878	0.170644	0.293816	0.0777082	0.441152	0.232703	0.916431	9.6294e-05	0.650265	0.706935	0.555468	0.988971	0.973751	0.293628	0.50179	0.371482	0.400607	0.221475	0.180182
	16	0.73414	0.274791	0.388673	0.1499	0.592413	0.392233	0.957112	0.000315481	0.710004	0.767682	0.705972	0.98933	0.967045	0.455261	0.631909	0.501797	0.476631	0.316846	0.315395
	17	0.775352	0.453394	0.537574	0.287243	0.655581	0.483898	0.971755	0.000357955	0.813721	0.79334	0.732107	0.993094	0.976085	0.544778	0.602864	0.526959	0.501801	0.423291	0.393691
	18	0.858499	0.448177	0.604319	0.344926	0.740996	0.617972	0.989297	0.000774396	0.883055	0.897976	0.856092	0.99746	0.990363	0.690855	0.781183	0.68635	0.58023	0.501792	0.548205
	19	0.883753	0.503581	0.604264	0.331894	0.816382	0.614504	0.992604	0.000801248	0.900382	0.891176	0.874367	0.998417	0.991596	0.724619	0.822163	0.687791	0.609763	0.45535	0.501789
	* Greater chromatin state dynamics in a "From" cluster (column, top) than in a "To" cluster (row, left). Reciprocal comparisons(left to top) reveal lower chromatin state dynamics.
		P < 0.05 (one-sided Wilcoxon test)
		P < 0.01 (one-sided Wilcoxon test)
